# Supplementary material for: Crystal structure and conformational analysis of doxorubicin nitrate
Source: Acta Crystallogr E Crystallogr Commun. 2018 Feb 28;74(Pt 3):400–5. doi: 10.1107/S2056989018002955 (PMC5947812; doi:10.1107/S2056989018002955)
Supplement: Supplementary file 1 [file e-74-00400-sup1.cif]

##############################################################################
#                                                                            #
# This CIF contains the data in a paper accepted for publication in          #
# Acta Crystallographica Section E. It conforms to the requirements of       #
# Notes for Authors for Acta Crystallographica Section E, and has been       #
# peer reviewed under the auspices of the IUCr Commission on Journals.       #
#                                                                            #
# Full details of the Crystallographic Information File format               #
# are given in the paper "The Crystallographic Information File (CIF):       #
# a New Standard Archive File for Crystallography" by S. R. Hall, F. H.      #
# Allen and I. D. Brown [Acta Cryst. (1991), A47, 655-685].                  #
#                                                                            #
# The current version of the core CIF dictionary is obtainable from          #
# ftp://ftp.iucr.org/pub/cif_core.dic.                                       #
#                                                                            #
# Software is freely available for graphical display of the structure(s)     #
# in this CIF. For information consult the CIF software page                 #
# http://www.iucr.org/resources/cif/software.                                #
#                                                                            #
# This file may be used for bona fide research purposes within the           #
# scientific community so long as proper attribution is given to the journal # 
# article from which it was obtained.                                        #
#                                                                            #
##############################################################################
data_I
_audit_creation_method
;
Olex2 1.2
(compiled 2017.03.28 svn.r3405 for OlexSys, GUI svn.r5337)
;
_journal_date_recd_electronic     2018-02-02
_journal_date_accepted     2018-02-19
_journal_name_full     'Acta Crystallographica, Section E'
_journal_year     2018
_journal_volume     74
_journal_issue      3
_journal_page_first     400
_journal_page_last     405
_journal_paper_category     GO
_journal_paper_doi     10.1107/S2056989018002955
_journal_coeditor_code     WM5435
_publ_contact_author_name     'Logesh Mathivathanan'
_publ_contact_author_address
;
Department of Chemistry and Biochemistry and Biomolecular Sciences Institute
Florida International University
11200 SW 8th St
Miami, FL 33199
USA
;
_publ_contact_author_email     logesh.mathivathanan@fiu.edu
_publ_contact_author_phone     ?
_publ_section_title
;
Crystal structure and conformational analysis of doxorubicin nitrate
;
loop_
    _publ_author_name
    _publ_author_footnote
    _publ_author_address
    'Mathivathanan, Logesh' .
;
Department of Chemistry and Biochemistry and Biomolecular Sciences Institute
Florida International University
11200 SW 8th St
Miami, FL 33199
USA
;
    'Yang, Guang' .
;
Department of Chemistry and Biochemistry and Biomolecular Sciences Institute
Florida International University
11200 SW 8th St
Miami, FL 33199
USA
College of Chemistry and Molecular Engineering,
Zhengzhou University, Zhengzhou, Henan, 450001, People's Republic of China
;
    'Leng, Fenfei' .
;
Department of Chemistry and Biochemistry and Biomolecular Sciences Institute
Florida International University
11200 SW 8th St
Miami, FL 33199
USA
;
    'Raptis, Raphael G.' .
;
Department of Chemistry and Biochemistry and Biomolecular Sciences Institute
Florida International University
11200 SW 8th St
Miami, FL 33199
USA
;
_publ_section_synopsis
;
The conformations of the two free doxorubicin (DoxH^+^) cations present in the
crystal structure of the title compound and (Dox) bound to proteins and DNA
are compared.
;
_chemical_name_systematic
;\
(7<i>S</i>,9<i>S</i>)-7-{[(2<i>R</i>,4<i>S</i>,5<i>S</i>,6<i>S</i>)-4-\
Azaniumyl-5-hydroxy-6-methyloxan-2-yl]oxy}-6,9,11-trihydroxy-9-(2-\
hydroxyacetyl)-4-methoxy-8,10-dihydro-7<i>H</i>-tetracen-5,12-dione nitrate
;
_chemical_name_common     ?
_chemical_formula_moiety     'C27 H30 N O11 +, N O3 -'
_chemical_formula_sum     'C27 H30 N2 O14'
_chemical_formula_iupac     'C27 H30 N O11 +, N O3 -'
_chemical_formula_weight     606.53
_chemical_melting_point     ?
_shelx_space_group_comment
;
The symmetry employed for this shelxl refinement is uniquely defined
by the following loop, which should always be used as a source of
symmetry information in preference to the above space-group names.
They are only intended as comments.
;
_space_group_crystal_system     monoclinic
_space_group_name_H-M_alt     'P 21'
_space_group_name_Hall     'P 2yb'
loop_
    _space_group_symop_operation_xyz
    'x, y, z'
    '-x, y+1/2, -z'
_cell_length_a     8.3169(12)
_cell_length_b     34.280(5)
_cell_length_c     10.1010(14)
_cell_angle_alpha     90
_cell_angle_beta     114.293(4)
_cell_angle_gamma     90
_cell_volume     2624.8(6)
_cell_formula_units_Z     4
_cell_measurement_reflns_used     9978
_cell_measurement_theta_min     2.94
_cell_measurement_theta_max     26.37
_cell_measurement_temperature     298(2)
_exptl_crystal_description     sheet
_exptl_crystal_colour     red
_exptl_crystal_size_max     0.236
_exptl_crystal_size_mid     0.104
_exptl_crystal_size_min     0.051
_exptl_crystal_density_diffrn     1.535
_exptl_crystal_density_meas     ?
_exptl_crystal_density_method     ?
_exptl_crystal_F_000     1272
_exptl_absorpt_coefficient_mu     0.125
_exptl_absorpt_correction_type     multi-scan
_exptl_absorpt_process_details
;
(<i>SADABS</i>; Bruker, 2016)
;
_shelx_estimated_absorpt_T_min     0.971
_shelx_estimated_absorpt_T_max     0.994
_exptl_absorpt_correction_T_min     0.6850
_exptl_absorpt_correction_T_max     0.7454
_diffrn_ambient_temperature     298.31
_diffrn_radiation_type     MoK\a
_diffrn_radiation_wavelength     0.71073
_diffrn_measurement_device_type     'Bruker D8 Quest CMOS'
_diffrn_measurement_method     '\f and \w scans'
_diffrn_detector_area_resol_mean     10.42
_diffrn_reflns_number     33597
_diffrn_reflns_av_R_equivalents     0.0492
_diffrn_reflns_theta_min     2.841
_diffrn_reflns_theta_max     26.431
_diffrn_reflns_theta_full     25.242
_diffrn_measured_fraction_theta_max     0.996
_diffrn_measured_fraction_theta_full     0.998
_diffrn_reflns_limit_h_min     -10
_diffrn_reflns_limit_h_max     10
_diffrn_reflns_limit_k_min     -42
_diffrn_reflns_limit_k_max     42
_diffrn_reflns_limit_l_min     -12
_diffrn_reflns_limit_l_max     12
_refine_special_details
;
 Refined as a 2-component twin.
;
_reflns_number_total     10764
_reflns_number_gt     7299
_reflns_threshold_expression     'I > 2\s(I)'
_refine_ls_structure_factor_coef     Fsqd
_refine_ls_matrix_type     full
_refine_ls_R_factor_all     0.0951
_refine_ls_R_factor_gt     0.0498
_refine_ls_wR_factor_gt     0.0814
_refine_ls_wR_factor_ref     0.0930
_refine_ls_goodness_of_fit_ref     1.008
_refine_ls_restrained_S_all     1.008
_refine_ls_number_reflns     10764
_refine_ls_number_parameters     792
_refine_ls_number_restraints     1
_refine_ls_hydrogen_treatment     constr
_refine_ls_weighting_scheme     calc
_refine_ls_weighting_details
                      'w=1/[\s^2^(Fo^2^)+(0.0405P)^2^] where P=(Fo^2^+2Fc^2^)/3'
_atom_sites_solution_hydrogens     geom
_atom_sites_solution_primary     dual
_atom_sites_solution_secondary     ?
_refine_ls_shift/su_max     0.001
_refine_ls_shift/su_mean     0.000
_refine_diff_density_max     0.242
_refine_diff_density_min     -0.184
_refine_ls_extinction_method     none
_refine_ls_extinction_coef     .
_refine_ls_abs_structure_details
;
Flack <i>x</i> determined using 2632 quotients
[(<i>I</i>^+^)-(<i>I</i>^-^)]/[(<i>I</i>^+^)+(<i>I</i>^-^)]
(Parsons <i>et al.</i>,  2013).
;
_refine_ls_abs_structure_Flack     -0.3(4)
loop_
    _atom_type_symbol
    _atom_type_description
    _atom_type_scat_dispersion_real
    _atom_type_scat_dispersion_imag
    _atom_type_scat_source
    'C' 'C' 0.0033 0.0016
                         'International Tables Vol C Tables 4.2.6.8 and 6.1.1.4'
    'H' 'H' 0.0000 0.0000
                         'International Tables Vol C Tables 4.2.6.8 and 6.1.1.4'
    'N' 'N' 0.0061 0.0033
                         'International Tables Vol C Tables 4.2.6.8 and 6.1.1.4'
    'O' 'O' 0.0106 0.0060
                         'International Tables Vol C Tables 4.2.6.8 and 6.1.1.4'
_computing_data_collection
;
APEX3 (Bruker, 2016)
;
_computing_cell_refinement
;
SAINT (Bruker, 2016)
;
_computing_data_reduction
;
SAINT (Bruker, 2016)
;
_computing_structure_solution
;
SHELXT (Sheldrick, 2015b)
;
_computing_structure_refinement
;
SHELXL (Sheldrick, 2015a)
;
_computing_molecular_graphics
;
<i>OLEX2</i> (Dolomanov <i>et al.</i>,  2009) and <i>CrystalMaker</i>
(Palmer, 2017)
;
_computing_publication_material
;
<i>OLEX2</i> (Dolomanov <i>et al.</i>,  2009)
;
loop_
    _atom_site_type_symbol
    _atom_site_label
    _atom_site_fract_x
    _atom_site_fract_y
    _atom_site_fract_z
    _atom_site_U_iso_or_equiv
    _atom_site_adp_type
    _atom_site_calc_flag
    _atom_site_occupancy
    _atom_site_disorder_assembly
    _atom_site_disorder_group
    O O4 -0.0502(7) 0.18514(13) 0.0931(5) 0.0585(13) Uani d 1 . .
    O O4* 0.6155(6) 0.48108(13) 0.5178(5) 0.0481(11) Uani d 1 . .
    H H4* 0.645686 0.465763 0.469977 0.072 Uiso calc 1 . .
    O O5 0.1037(6) 0.24134(12) 0.2718(5) 0.0513(12) Uani d 1 . .
    O O5* 0.5027(5) 0.42141(11) 0.6516(4) 0.0373(10) Uani d 1 . .
    O O6 0.2581(5) 0.29480(12) 0.4514(4) 0.0385(10) Uani d 1 . .
    H H6 0.249029 0.277163 0.393904 0.058 Uiso calc 1 . .
    O O7 0.2617(5) 0.38118(10) 0.5142(4) 0.0305(9) Uani d 1 . .
    O O9 0.0248(6) 0.42485(12) 0.6025(4) 0.0404(10) Uani d 1 . .
    H H9 0.008204 0.413375 0.526779 0.061 Uiso calc 1 . .
    O O11 -0.3440(5) 0.31738(12) 0.5332(5) 0.0456(12) Uani d 1 . .
    H H11 -0.425673 0.303697 0.479458 0.068 Uiso calc 1 . .
    O O12 -0.4933(6) 0.26575(13) 0.3438(5) 0.0518(12) Uani d 1 . .
    O O13 0.1964(6) 0.41696(14) 0.9652(5) 0.0592(13) Uani d 1 . .
    O O14 -0.0341(8) 0.47530(13) 0.9372(5) 0.0622(13) Uani d 1 . .
    H H14 -0.003156 0.463169 1.013720 0.093 Uiso calc 1 . .
    N N3* 0.3633(7) 0.46242(16) 0.2253(6) 0.0500(14) Uani d 1 . .
    H H3*A 0.297507 0.447837 0.149414 0.060 Uiso calc 1 . .
    H H3*B 0.475149 0.461670 0.236527 0.060 Uiso calc 1 . .
    H H3*C 0.324774 0.486934 0.210406 0.060 Uiso calc 1 . .
    C C1 -0.5146(9) 0.21495(18) 0.1278(7) 0.0444(17) Uani d 1 . .
    H H1 -0.618929 0.221160 0.136119 0.053 Uiso calc 1 . .
    C C1* 0.4370(7) 0.39312(17) 0.5417(7) 0.0370(15) Uani d 1 . .
    H H1* 0.513936 0.370188 0.572263 0.044 Uiso calc 1 . .
    C C2 -0.5114(10) 0.18808(19) 0.0281(7) 0.0497(18) Uani d 1 . .
    H H2 -0.617255 0.176785 -0.034084 0.060 Uiso calc 1 . .
    C C2* 0.4371(9) 0.40795(16) 0.4007(7) 0.0420(16) Uani d 1 . .
    H H2*A 0.557785 0.409799 0.410350 0.050 Uiso calc 1 . .
    H H2*B 0.375553 0.389406 0.323876 0.050 Uiso calc 1 . .
    C C3 -0.3624(10) 0.17727(19) 0.0160(7) 0.0468(18) Uani d 1 . .
    H H3 -0.367212 0.158116 -0.050736 0.056 Uiso calc 1 . .
    C C3* 0.3507(8) 0.44697(18) 0.3592(6) 0.0374(15) Uani d 1 . .
    H H3* 0.225666 0.444100 0.339457 0.045 Uiso calc 1 . .
    C C4 -0.2009(9) 0.19443(17) 0.1022(7) 0.0403(16) Uani d 1 . .
    C C4* 0.4339(8) 0.47586(18) 0.4843(6) 0.0384(15) Uani d 1 . .
    H H4*A 0.372292 0.500959 0.459076 0.046 Uiso calc 1 . .
    C C5 -0.0353(8) 0.24605(16) 0.2879(6) 0.0321(14) Uani d 1 . .
    C C5* 0.4159(8) 0.45854(16) 0.6152(6) 0.0353(14) Uani d 1 . .
    H H5* 0.290226 0.454630 0.591093 0.042 Uiso calc 1 . .
    C C6 0.1027(7) 0.29952(16) 0.4623(6) 0.0286(13) Uani d 1 . .
    C C6* 0.4922(10) 0.48356(18) 0.7488(7) 0.0515(18) Uani d 1 . .
    H H6*A 0.464805 0.472349 0.824116 0.077 Uiso calc 1 . .
    H H6*B 0.442708 0.509284 0.726627 0.077 Uiso calc 1 . .
    H H6*C 0.617912 0.485033 0.780942 0.077 Uiso calc 1 . .
    C C7 0.2549(7) 0.35565(15) 0.6252(6) 0.0283(13) Uani d 1 . .
    H H7 0.360579 0.339180 0.661049 0.034 Uiso calc 1 . .
    C C8 0.2488(7) 0.37850(16) 0.7521(6) 0.0291(13) Uani d 1 . .
    H H8A 0.278066 0.361105 0.834527 0.035 Uiso calc 1 . .
    H H8B 0.337843 0.398804 0.779461 0.035 Uiso calc 1 . .
    C C9 0.0706(7) 0.39708(16) 0.7192(6) 0.0307(14) Uani d 1 . .
    C C10 -0.0675(8) 0.36543(16) 0.6807(7) 0.0358(15) Uani d 1 . .
    H H10A -0.056823 0.352417 0.769223 0.043 Uiso calc 1 . .
    H H10B -0.183339 0.377406 0.637884 0.043 Uiso calc 1 . .
    C C11 -0.2010(8) 0.31119(17) 0.5054(6) 0.0315(14) Uani d 1 . .
    C C12 -0.3558(8) 0.26088(16) 0.3247(6) 0.0343(14) Uani d 1 . .
    C C13 0.0784(8) 0.42099(16) 0.8475(7) 0.0328(14) Uani d 1 . .
    C C14 -0.0640(10) 0.4493(2) 0.8234(7) 0.061(2) Uani d 1 . .
    H H14A -0.082796 0.464209 0.736602 0.074 Uiso calc 1 . .
    H H14B -0.171787 0.435043 0.805093 0.074 Uiso calc 1 . .
    C C15 -0.3541(8) 0.23265(16) 0.2165(7) 0.0335(14) Uani d 1 . .
    C C16 -0.1969(8) 0.22379(16) 0.2027(6) 0.0325(14) Uani d 1 . .
    C C17 -0.1987(7) 0.28312(16) 0.4090(6) 0.0290(13) Uani d 1 . .
    C C18 -0.0431(7) 0.27627(15) 0.3858(6) 0.0277(12) Uani d 1 . .
    C C19 -0.0547(7) 0.33577(15) 0.5783(6) 0.0288(13) Uani d 1 . .
    C C20 0.0949(7) 0.32995(16) 0.5542(6) 0.0264(12) Uani d 1 . .
    C C21 -0.0478(11) 0.1538(2) 0.0032(9) 0.076(3) Uani d 1 . .
    H H21A -0.133917 0.158353 -0.093937 0.115 Uiso calc 1 . .
    H H21B -0.075012 0.130013 0.039518 0.115 Uiso calc 1 . .
    H H21C 0.067198 0.151890 0.002926 0.115 Uiso calc 1 . .
    O O34 0.9753(7) 0.82204(16) -0.0230(6) 0.0754(16) Uani d 1 . .
    O O35 1.0122(6) 0.76876(14) 0.1649(5) 0.0599(14) Uani d 1 . .
    O O36 1.0308(5) 0.71127(12) 0.3215(5) 0.0456(12) Uani d 1 . .
    H H36 0.989301 0.689262 0.313851 0.068 Uiso calc 1 . .
    O O37 1.1071(5) 0.62664(11) 0.3901(4) 0.0343(10) Uani d 1 . .
    O O39 1.4642(7) 0.58445(12) 0.5127(5) 0.0506(12) Uani d 1 . .
    H H39 1.386575 0.591626 0.435418 0.076 Uiso calc 1 . .
    O O41 1.7277(5) 0.69683(12) 0.4310(5) 0.0428(11) Uani d 1 . .
    H H41 1.755740 0.711119 0.378857 0.064 Uiso calc 1 . .
    O O42 1.6881(6) 0.75101(12) 0.2491(5) 0.0470(12) Uani d 1 . .
    O O43 1.6156(7) 0.60300(13) 0.8710(5) 0.0591(14) Uani d 1 . .
    O O44 1.8716(6) 0.55690(13) 0.8977(4) 0.0508(12) Uani d 1 . .
    H H44 1.895492 0.533742 0.896090 0.076 Uiso calc 1 . .
    O O55 0.7047(6) 0.53757(13) 0.3706(5) 0.0498(11) Uani d 1 . .
    H H55 0.698298 0.518809 0.418573 0.075 Uiso calc 1 . .
    O O56 0.9570(5) 0.59384(11) 0.5073(4) 0.0373(10) Uani d 1 . .
    N N54 0.7120(7) 0.54394(16) 0.0945(5) 0.0469(14) Uani d 1 . .
    H H54A 0.721658 0.553201 0.015785 0.056 Uiso calc 1 . .
    H H54B 0.607796 0.550745 0.092677 0.056 Uiso calc 1 . .
    H H54C 0.720612 0.518053 0.095890 0.056 Uiso calc 1 . .
    C C31 1.4914(9) 0.80230(17) 0.0381(7) 0.0429(16) Uani d 1 . .
    H H31 1.607255 0.797568 0.051785 0.052 Uiso calc 1 . .
    C C32 1.3907(11) 0.8297(2) -0.0621(7) 0.0523(19) Uani d 1 . .
    H H32 1.440145 0.843813 -0.114745 0.063 Uiso calc 1 . .
    C C33 1.2187(11) 0.83629(19) -0.0847(7) 0.0527(19) Uani d 1 . .
    H H33 1.151700 0.854418 -0.153945 0.063 Uiso calc 1 . .
    C C34 1.1447(9) 0.81639(18) -0.0061(7) 0.0453(17) Uani d 1 . .
    C C35 1.1642(9) 0.76388(18) 0.1767(7) 0.0394(15) Uani d 1 . .
    C C36 1.2008(8) 0.70888(16) 0.3421(6) 0.0324(14) Uani d 1 . .
    C C37 1.2158(8) 0.65236(16) 0.5045(6) 0.0329(14) Uani d 1 . .
    H H37 1.138142 0.667903 0.535057 0.040 Uiso calc 1 . .
    C C38 1.3426(8) 0.63079(18) 0.6346(6) 0.0361(14) Uani d 1 . .
    H H38A 1.281283 0.609083 0.654825 0.043 Uiso calc 1 . .
    H H38B 1.381380 0.648111 0.717901 0.043 Uiso calc 1 . .
    C C39 1.5042(8) 0.61522(16) 0.6169(6) 0.0341(14) Uani d 1 . .
    C C40 1.5997(8) 0.64825(18) 0.5799(7) 0.0387(15) Uani d 1 . .
    H H40A 1.668966 0.662410 0.668291 0.046 Uiso calc 1 . .
    H H40B 1.680911 0.637217 0.543365 0.046 Uiso calc 1 . .
    C C41 1.5543(8) 0.70137(16) 0.3987(6) 0.0312(14) Uani d 1 . .
    C C42 1.5295(9) 0.75381(16) 0.2251(7) 0.0344(15) Uani d 1 . .
    C C43 1.6279(8) 0.59617(17) 0.7599(7) 0.0345(14) Uani d 1 . .
    C C44 1.7663(9) 0.56963(18) 0.7555(7) 0.0424(16) Uani d 1 . .
    H H44A 1.712099 0.547390 0.693898 0.051 Uiso calc 1 . .
    H H44B 1.838642 0.583201 0.715593 0.051 Uiso calc 1 . .
    C C45 1.4174(8) 0.78187(17) 0.1183(6) 0.0345(14) Uani d 1 . .
    C C46 1.2408(9) 0.78777(18) 0.0958(6) 0.0381(15) Uani d 1 . .
    C C47 1.4527(8) 0.72972(16) 0.3014(6) 0.0316(14) Uani d 1 . .
    C C48 1.2731(8) 0.73373(15) 0.2749(6) 0.0291(13) Uani d 1 . .
    C C49 1.4795(8) 0.67671(15) 0.4689(6) 0.0301(14) Uani d 1 . .
    C C50 1.3049(8) 0.67947(15) 0.4398(6) 0.0308(14) Uani d 1 . .
    C C51 0.8621(12) 0.8447(3) -0.1417(9) 0.085(3) Uani d 1 . .
    H H51A 0.862363 0.834571 -0.230158 0.128 Uiso calc 1 . .
    H H51B 0.902539 0.871270 -0.128992 0.128 Uiso calc 1 . .
    H H51C 0.744427 0.843774 -0.146502 0.128 Uiso calc 1 . .
    C C52 0.9421(8) 0.61882(18) 0.3907(7) 0.0393(15) Uani d 1 . .
    H H52 0.892273 0.643636 0.404134 0.047 Uiso calc 1 . .
    C C53 0.8221(8) 0.60273(18) 0.2455(7) 0.0451(17) Uani d 1 . .
    H H53A 0.700737 0.605672 0.233108 0.054 Uiso calc 1 . .
    H H53B 0.836898 0.617729 0.169811 0.054 Uiso calc 1 . .
    C C54 0.8571(8) 0.56056(18) 0.2284(6) 0.0384(15) Uani d 1 . .
    H H54 0.968632 0.558537 0.217536 0.046 Uiso calc 1 . .
    C C55 0.8725(8) 0.53706(18) 0.3605(6) 0.0367(15) Uani d 1 . .
    H H55A 0.905157 0.510103 0.350454 0.044 Uiso calc 1 . .
    C C56 1.0138(8) 0.55541(16) 0.4903(6) 0.0341(14) Uani d 1 . .
    H H56 1.121379 0.557499 0.473420 0.041 Uiso calc 1 . .
    C C57 1.0544(9) 0.5327(2) 0.6275(7) 0.0515(18) Uani d 1 . .
    H H57A 1.139700 0.546715 0.708267 0.077 Uiso calc 1 . .
    H H57B 1.101245 0.507665 0.619801 0.077 Uiso calc 1 . .
    H H57C 0.948384 0.529354 0.642242 0.077 Uiso calc 1 . .
    O O61 0.3752(8) 0.59449(18) 0.2043(7) 0.0812(17) Uani d 1 . .
    O O62 0.3580(7) 0.5458(2) 0.0653(6) 0.092(2) Uani d 1 . .
    O O63 0.2521(7) 0.54165(16) 0.2223(6) 0.0678(14) Uani d 1 . .
    N N61 0.3272(8) 0.5614(2) 0.1620(6) 0.0525(15) Uani d 1 . .
    O O64 0.6646(9) 0.4626(2) 0.1392(8) 0.102(2) Uani d 1 . .
    O O65 0.9171(9) 0.4433(3) 0.1708(8) 0.138(3) Uani d 1 . .
    O O66 0.7773(11) 0.4163(2) 0.2802(8) 0.119(3) Uani d 1 . .
    N N62 0.7890(10) 0.4409(2) 0.1966(7) 0.0611(17) Uani d 1 . .
loop_
    _atom_site_aniso_label
    _atom_site_aniso_U_11
    _atom_site_aniso_U_22
    _atom_site_aniso_U_33
    _atom_site_aniso_U_12
    _atom_site_aniso_U_13
    _atom_site_aniso_U_23
    O4 0.058(3) 0.054(3) 0.070(3) -0.007(2) 0.032(3) -0.031(3)
    O4* 0.046(3) 0.046(3) 0.049(3) -0.020(2) 0.016(2) -0.005(2)
    O5 0.046(3) 0.051(3) 0.068(3) -0.007(2) 0.034(3) -0.022(2)
    O5* 0.038(2) 0.032(2) 0.035(2) -0.010(2) 0.0085(19) -0.005(2)
    O6 0.034(3) 0.039(3) 0.046(3) -0.003(2) 0.020(2) -0.013(2)
    O7 0.029(2) 0.0262(19) 0.037(2) -0.0035(17) 0.0146(19) 0.0007(18)
    O9 0.050(3) 0.036(2) 0.033(2) 0.004(2) 0.014(2) -0.001(2)
    O11 0.034(3) 0.044(3) 0.068(3) -0.010(2) 0.030(3) -0.019(2)
    O12 0.035(3) 0.053(3) 0.072(3) -0.012(2) 0.027(2) -0.021(3)
    O13 0.061(3) 0.070(3) 0.033(3) 0.010(3) 0.005(3) -0.014(2)
    O14 0.083(4) 0.049(3) 0.061(3) 0.000(3) 0.036(3) -0.022(3)
    N3* 0.050(3) 0.054(3) 0.041(3) -0.010(3) 0.013(3) -0.001(3)
    C1 0.045(4) 0.038(4) 0.040(4) -0.013(3) 0.008(3) -0.001(3)
    C1* 0.027(3) 0.032(3) 0.056(4) -0.003(3) 0.021(3) 0.002(3)
    C2 0.054(5) 0.040(4) 0.045(4) -0.013(4) 0.011(4) -0.007(3)
    C2* 0.053(4) 0.030(3) 0.055(4) -0.009(3) 0.035(4) -0.008(3)
    C3 0.064(5) 0.042(4) 0.032(4) -0.010(4) 0.016(4) -0.009(3)
    C3* 0.035(4) 0.046(4) 0.031(3) -0.008(3) 0.013(3) -0.004(3)
    C4 0.059(5) 0.026(3) 0.037(4) -0.001(3) 0.022(4) -0.002(3)
    C4* 0.037(4) 0.036(3) 0.036(4) -0.001(3) 0.009(3) -0.005(3)
    C5 0.037(4) 0.029(3) 0.033(3) -0.002(3) 0.018(3) -0.001(3)
    C5* 0.036(4) 0.028(3) 0.041(4) -0.011(3) 0.015(3) -0.007(3)
    C6 0.027(3) 0.031(3) 0.029(3) 0.000(3) 0.013(3) 0.004(3)
    C6* 0.065(5) 0.039(4) 0.053(4) -0.015(4) 0.026(4) -0.013(3)
    C7 0.030(3) 0.021(3) 0.036(3) -0.001(3) 0.016(3) 0.001(3)
    C8 0.026(3) 0.029(3) 0.027(3) -0.002(3) 0.005(3) -0.001(3)
    C9 0.033(4) 0.030(3) 0.028(3) -0.001(3) 0.011(3) -0.002(3)
    C10 0.037(4) 0.030(3) 0.043(4) -0.007(3) 0.020(3) -0.014(3)
    C11 0.030(4) 0.029(3) 0.039(3) 0.002(3) 0.017(3) -0.001(3)
    C12 0.041(4) 0.024(3) 0.040(4) -0.007(3) 0.018(3) -0.001(3)
    C13 0.039(4) 0.023(3) 0.038(4) -0.001(3) 0.017(3) 0.000(3)
    C14 0.067(5) 0.066(5) 0.050(4) 0.006(4) 0.022(4) -0.024(4)
    C15 0.041(4) 0.023(3) 0.034(3) -0.003(3) 0.013(3) 0.002(3)
    C16 0.047(4) 0.020(3) 0.032(3) -0.002(3) 0.017(3) 0.000(3)
    C17 0.029(3) 0.022(3) 0.035(3) -0.006(3) 0.012(3) -0.002(3)
    C18 0.029(3) 0.022(3) 0.032(3) -0.004(3) 0.013(3) -0.002(3)
    C19 0.030(3) 0.017(3) 0.039(3) -0.007(3) 0.014(3) -0.005(3)
    C20 0.025(3) 0.022(3) 0.030(3) -0.006(2) 0.009(3) -0.001(3)
    C21 0.077(6) 0.079(6) 0.070(5) 0.009(5) 0.025(5) -0.035(5)
    O34 0.073(4) 0.090(4) 0.065(3) 0.034(3) 0.030(3) 0.042(3)
    O35 0.044(3) 0.065(3) 0.072(3) 0.020(3) 0.025(3) 0.034(3)
    O36 0.032(3) 0.041(3) 0.068(3) 0.002(2) 0.024(2) 0.012(3)
    O37 0.033(2) 0.029(2) 0.042(2) -0.0055(19) 0.017(2) 0.002(2)
    O39 0.067(3) 0.041(2) 0.035(2) 0.015(2) 0.012(2) -0.002(2)
    O41 0.033(3) 0.045(3) 0.055(3) 0.006(2) 0.023(2) 0.016(2)
    O42 0.040(3) 0.053(3) 0.051(3) -0.006(2) 0.021(2) 0.009(2)
    O43 0.081(4) 0.063(3) 0.037(3) 0.029(3) 0.028(3) 0.010(2)
    O44 0.057(3) 0.051(3) 0.040(3) 0.012(2) 0.017(2) 0.012(2)
    O55 0.043(3) 0.057(3) 0.051(3) -0.011(2) 0.022(2) 0.019(2)
    O56 0.039(3) 0.034(2) 0.044(2) -0.001(2) 0.022(2) 0.005(2)
    N54 0.047(3) 0.053(3) 0.039(3) -0.006(3) 0.016(3) 0.005(3)
    C31 0.056(4) 0.030(3) 0.045(4) -0.008(3) 0.024(4) 0.003(3)
    C32 0.068(5) 0.046(4) 0.042(4) -0.014(4) 0.022(4) 0.007(4)
    C33 0.069(5) 0.037(4) 0.042(4) 0.002(4) 0.012(4) 0.012(3)
    C34 0.053(5) 0.035(4) 0.049(4) 0.010(3) 0.022(4) 0.005(3)
    C35 0.040(4) 0.034(4) 0.043(4) 0.003(3) 0.016(3) 0.002(3)
    C36 0.026(3) 0.029(3) 0.043(4) -0.001(3) 0.016(3) -0.006(3)
    C37 0.039(4) 0.028(3) 0.035(3) 0.004(3) 0.019(3) 0.002(3)
    C38 0.041(4) 0.041(4) 0.033(3) 0.001(3) 0.023(3) 0.006(3)
    C39 0.044(4) 0.028(3) 0.028(3) 0.005(3) 0.013(3) 0.003(3)
    C40 0.035(4) 0.047(4) 0.038(3) 0.010(3) 0.018(3) 0.009(3)
    C41 0.034(4) 0.024(3) 0.038(3) 0.000(3) 0.017(3) 0.000(3)
    C42 0.042(4) 0.028(3) 0.037(4) -0.008(3) 0.019(3) -0.009(3)
    C43 0.044(4) 0.028(3) 0.032(3) 0.002(3) 0.016(3) 0.002(3)
    C44 0.054(4) 0.036(3) 0.035(4) 0.007(3) 0.016(3) 0.001(3)
    C45 0.040(4) 0.032(3) 0.031(3) -0.003(3) 0.014(3) 0.002(3)
    C46 0.048(4) 0.035(4) 0.030(3) 0.002(3) 0.015(3) 0.001(3)
    C47 0.038(4) 0.024(3) 0.035(3) 0.000(3) 0.016(3) 0.001(3)
    C48 0.035(4) 0.018(3) 0.033(3) 0.001(3) 0.013(3) 0.002(3)
    C49 0.041(4) 0.019(3) 0.034(3) 0.004(3) 0.019(3) 0.002(3)
    C50 0.038(4) 0.019(3) 0.038(3) 0.003(3) 0.017(3) -0.002(3)
    C51 0.081(6) 0.109(7) 0.056(5) 0.041(5) 0.019(5) 0.014(5)
    C52 0.030(4) 0.036(3) 0.054(4) 0.005(3) 0.020(3) 0.015(3)
    C53 0.037(4) 0.042(4) 0.047(4) -0.003(3) 0.008(3) 0.019(3)
    C54 0.036(4) 0.044(4) 0.037(3) -0.001(3) 0.016(3) 0.008(3)
    C55 0.036(4) 0.034(3) 0.046(4) 0.002(3) 0.022(3) 0.004(3)
    C56 0.032(3) 0.035(3) 0.037(4) 0.002(3) 0.016(3) 0.013(3)
    C57 0.055(4) 0.051(4) 0.054(4) 0.011(4) 0.028(4) 0.009(4)
    O61 0.093(5) 0.055(4) 0.092(4) 0.003(3) 0.034(4) 0.016(3)
    O62 0.062(4) 0.158(6) 0.062(3) 0.001(4) 0.032(3) -0.026(4)
    O63 0.062(3) 0.072(3) 0.075(3) -0.001(3) 0.034(3) 0.009(3)
    N61 0.042(4) 0.065(4) 0.045(4) 0.007(3) 0.012(3) 0.012(3)
    O64 0.081(4) 0.079(4) 0.128(6) 0.012(4) 0.025(4) -0.004(4)
    O65 0.065(4) 0.254(10) 0.112(6) -0.004(5) 0.053(4) -0.001(6)
    O66 0.170(8) 0.114(6) 0.084(5) -0.013(5) 0.062(5) 0.005(5)
    N62 0.069(5) 0.064(4) 0.049(4) 0.001(4) 0.023(4) -0.008(4)
_geom_special_details
;
 All esds (except the esd in the dihedral angle between two l.s. planes)
 are estimated using the full covariance matrix.  The cell esds are taken
 into account individually in the estimation of esds in distances, angles
 and torsion angles; correlations between esds in cell parameters are only
 used when they are defined by crystal symmetry.  An approximate (isotropic)
 treatment of cell esds is used for estimating esds involving l.s. planes.
;
loop_
    _geom_bond_atom_site_label_1
    _geom_bond_atom_site_label_2
    _geom_bond_site_symmetry_2
    _geom_bond_distance
    _geom_bond_publ_flag
    O4 C4 . 1.332(8) ?
    O4 C21 . 1.411(8) ?
    O4* H4* . 0.8200 ?
    O4* C4* . 1.417(7) ?
    O5 C5 . 1.243(7) ?
    O5* C1* . 1.405(7) ?
    O5* C5* . 1.435(7) ?
    O6 H6 . 0.8200 ?
    O6 C6 . 1.351(7) ?
    O7 C1* . 1.427(7) ?
    O7 C7 . 1.441(6) ?
    O9 H9 . 0.8200 ?
    O9 C9 . 1.439(7) ?
    O11 H11 . 0.8200 ?
    O11 C11 . 1.347(7) ?
    O12 C12 . 1.247(7) ?
    O13 C13 . 1.198(7) ?
    O14 H14 . 0.8200 ?
    O14 C14 . 1.394(7) ?
    N3* H3*A . 0.8900 ?
    N3* H3*B . 0.8900 ?
    N3* H3*C . 0.8900 ?
    N3* C3* . 1.495(7) ?
    C1 H1 . 0.9300 ?
    C1 C2 . 1.373(9) ?
    C1 C15 . 1.403(8) ?
    C1* H1* . 0.9800 ?
    C1* C2* . 1.513(9) ?
    C2 H2 . 0.9300 ?
    C2 C3 . 1.346(10) ?
    C2* H2*A . 0.9700 ?
    C2* H2*B . 0.9700 ?
    C2* C3* . 1.494(8) ?
    C3 H3 . 0.9300 ?
    C3 C4 . 1.395(9) ?
    C3* H3* . 0.9800 ?
    C3* C4* . 1.529(8) ?
    C4 C16 . 1.420(8) ?
    C4* H4*A . 0.9800 ?
    C4* C5* . 1.512(8) ?
    C5 C16 . 1.476(8) ?
    C5 C18 . 1.452(8) ?
    C5* H5* . 0.9800 ?
    C5* C6* . 1.501(8) ?
    C6 C18 . 1.390(8) ?
    C6 C20 . 1.416(8) ?
    C6* H6*A . 0.9600 ?
    C6* H6*B . 0.9600 ?
    C6* H6*C . 0.9600 ?
    C7 H7 . 0.9800 ?
    C7 C8 . 1.521(7) ?
    C7 C20 . 1.508(7) ?
    C8 H8A . 0.9700 ?
    C8 H8B . 0.9700 ?
    C8 C9 . 1.519(8) ?
    C9 C10 . 1.510(8) ?
    C9 C13 . 1.512(8) ?
    C10 H10A . 0.9700 ?
    C10 H10B . 0.9700 ?
    C10 C19 . 1.485(8) ?
    C11 C17 . 1.375(8) ?
    C11 C19 . 1.412(8) ?
    C12 C15 . 1.464(8) ?
    C12 C17 . 1.448(8) ?
    C13 C14 . 1.472(9) ?
    C14 H14A . 0.9700 ?
    C14 H14B . 0.9700 ?
    C15 C16 . 1.404(8) ?
    C17 C18 . 1.426(8) ?
    C19 C20 . 1.377(8) ?
    C21 H21A . 0.9600 ?
    C21 H21B . 0.9600 ?
    C21 H21C . 0.9600 ?
    O34 C34 . 1.361(8) ?
    O34 C51 . 1.414(9) ?
    O35 C35 . 1.231(7) ?
    O36 H36 . 0.8200 ?
    O36 C36 . 1.344(7) ?
    O37 C37 . 1.438(7) ?
    O37 C52 . 1.400(7) ?
    O39 H39 . 0.8200 ?
    O39 C39 . 1.429(7) ?
    O41 H41 . 0.8200 ?
    O41 C41 . 1.351(7) ?
    O42 C42 . 1.243(7) ?
    O43 C43 . 1.190(7) ?
    O44 H44 . 0.8200 ?
    O44 C44 . 1.409(7) ?
    O55 H55 . 0.8200 ?
    O55 C55 . 1.440(7) ?
    O56 C52 . 1.420(7) ?
    O56 C56 . 1.434(7) ?
    N54 H54A . 0.8900 ?
    N54 H54B . 0.8900 ?
    N54 H54C . 0.8900 ?
    N54 C54 . 1.506(8) ?
    C31 H31 . 0.9300 ?
    C31 C32 . 1.382(9) ?
    C31 C45 . 1.391(8) ?
    C32 H32 . 0.9300 ?
    C32 C33 . 1.372(10) ?
    C33 H33 . 0.9300 ?
    C33 C34 . 1.370(10) ?
    C34 C46 . 1.408(8) ?
    C35 C46 . 1.474(8) ?
    C35 C48 . 1.461(8) ?
    C36 C48 . 1.373(8) ?
    C36 C50 . 1.427(8) ?
    C37 H37 . 0.9800 ?
    C37 C38 . 1.499(8) ?
    C37 C50 . 1.496(8) ?
    C38 H38A . 0.9700 ?
    C38 H38B . 0.9700 ?
    C38 C39 . 1.524(8) ?
    C39 C40 . 1.515(8) ?
    C39 C43 . 1.533(8) ?
    C40 H40A . 0.9700 ?
    C40 H40B . 0.9700 ?
    C40 C49 . 1.512(8) ?
    C41 C47 . 1.393(8) ?
    C41 C49 . 1.403(8) ?
    C42 C45 . 1.460(8) ?
    C42 C47 . 1.445(8) ?
    C43 C44 . 1.482(8) ?
    C44 H44A . 0.9700 ?
    C44 H44B . 0.9700 ?
    C45 C46 . 1.405(9) ?
    C47 C48 . 1.412(8) ?
    C49 C50 . 1.361(8) ?
    C51 H51A . 0.9600 ?
    C51 H51B . 0.9600 ?
    C51 H51C . 0.9600 ?
    C52 H52 . 0.9800 ?
    C52 C53 . 1.499(9) ?
    C53 H53A . 0.9700 ?
    C53 H53B . 0.9700 ?
    C53 C54 . 1.499(9) ?
    C54 H54 . 0.9800 ?
    C54 C55 . 1.518(8) ?
    C55 H55A . 0.9800 ?
    C55 C56 . 1.493(8) ?
    C56 H56 . 0.9800 ?
    C56 C57 . 1.501(8) ?
    C57 H57A . 0.9600 ?
    C57 H57B . 0.9600 ?
    C57 H57C . 0.9600 ?
    O61 N61 . 1.221(7) ?
    O62 N61 . 1.228(7) ?
    O63 N61 . 1.237(7) ?
    O64 N62 . 1.212(8) ?
    O65 N62 . 1.200(9) ?
    O66 N62 . 1.223(8) ?
loop_
    _geom_angle_atom_site_label_1
    _geom_angle_atom_site_label_2
    _geom_angle_atom_site_label_3
    _geom_angle_site_symmetry_1
    _geom_angle_site_symmetry_3
    _geom_angle
    _geom_angle_publ_flag
    C4 O4 C21 . . 119.3(5) ?
    C4* O4* H4* . . 109.5 ?
    C1* O5* C5* . . 114.8(4) ?
    C6 O6 H6 . . 109.5 ?
    C1* O7 C7 . . 112.8(4) ?
    C9 O9 H9 . . 109.5 ?
    C11 O11 H11 . . 109.5 ?
    C14 O14 H14 . . 109.5 ?
    H3*A N3* H3*B . . 109.5 ?
    H3*A N3* H3*C . . 109.5 ?
    H3*B N3* H3*C . . 109.5 ?
    C3* N3* H3*A . . 109.5 ?
    C3* N3* H3*B . . 109.5 ?
    C3* N3* H3*C . . 109.5 ?
    C2 C1 H1 . . 121.4 ?
    C2 C1 C15 . . 117.2(7) ?
    C15 C1 H1 . . 121.4 ?
    O5* C1* O7 . . 112.7(4) ?
    O5* C1* H1* . . 108.3 ?
    O5* C1* C2* . . 111.2(5) ?
    O7 C1* H1* . . 108.3 ?
    O7 C1* C2* . . 108.0(5) ?
    C2* C1* H1* . . 108.3 ?
    C1 C2 H2 . . 118.4 ?
    C3 C2 C1 . . 123.2(7) ?
    C3 C2 H2 . . 118.4 ?
    C1* C2* H2*A . . 109.2 ?
    C1* C2* H2*B . . 109.2 ?
    H2*A C2* H2*B . . 107.9 ?
    C3* C2* C1* . . 112.2(5) ?
    C3* C2* H2*A . . 109.2 ?
    C3* C2* H2*B . . 109.2 ?
    C2 C3 H3 . . 119.6 ?
    C2 C3 C4 . . 120.9(6) ?
    C4 C3 H3 . . 119.6 ?
    N3* C3* H3* . . 108.3 ?
    N3* C3* C4* . . 110.0(5) ?
    C2* C3* N3* . . 111.5(5) ?
    C2* C3* H3* . . 108.3 ?
    C2* C3* C4* . . 110.3(5) ?
    C4* C3* H3* . . 108.3 ?
    O4 C4 C3 . . 123.2(6) ?
    O4 C4 C16 . . 118.2(6) ?
    C3 C4 C16 . . 118.6(6) ?
    O4* C4* C3* . . 110.8(5) ?
    O4* C4* H4*A . . 110.1 ?
    O4* C4* C5* . . 108.7(5) ?
    C3* C4* H4*A . . 110.1 ?
    C5* C4* C3* . . 107.1(5) ?
    C5* C4* H4*A . . 110.1 ?
    O5 C5 C16 . . 122.0(5) ?
    O5 C5 C18 . . 119.1(5) ?
    C18 C5 C16 . . 118.8(5) ?
    O5* C5* C4* . . 110.6(5) ?
    O5* C5* H5* . . 108.4 ?
    O5* C5* C6* . . 107.1(5) ?
    C4* C5* H5* . . 108.4 ?
    C6* C5* C4* . . 113.8(5) ?
    C6* C5* H5* . . 108.4 ?
    O6 C6 C18 . . 122.1(5) ?
    O6 C6 C20 . . 116.4(5) ?
    C18 C6 C20 . . 121.5(5) ?
    C5* C6* H6*A . . 109.5 ?
    C5* C6* H6*B . . 109.5 ?
    C5* C6* H6*C . . 109.5 ?
    H6*A C6* H6*B . . 109.5 ?
    H6*A C6* H6*C . . 109.5 ?
    H6*B C6* H6*C . . 109.5 ?
    O7 C7 H7 . . 108.7 ?
    O7 C7 C8 . . 111.6(4) ?
    O7 C7 C20 . . 107.1(4) ?
    C8 C7 H7 . . 108.7 ?
    C20 C7 H7 . . 108.7 ?
    C20 C7 C8 . . 111.9(5) ?
    C7 C8 H8A . . 108.9 ?
    C7 C8 H8B . . 108.9 ?
    H8A C8 H8B . . 107.7 ?
    C9 C8 C7 . . 113.5(5) ?
    C9 C8 H8A . . 108.9 ?
    C9 C8 H8B . . 108.9 ?
    O9 C9 C8 . . 111.2(5) ?
    O9 C9 C10 . . 110.3(5) ?
    O9 C9 C13 . . 104.3(4) ?
    C10 C9 C8 . . 109.0(4) ?
    C10 C9 C13 . . 111.7(5) ?
    C13 C9 C8 . . 110.2(5) ?
    C9 C10 H10A . . 108.8 ?
    C9 C10 H10B . . 108.8 ?
    H10A C10 H10B . . 107.7 ?
    C19 C10 C9 . . 114.0(5) ?
    C19 C10 H10A . . 108.8 ?
    C19 C10 H10B . . 108.8 ?
    O11 C11 C17 . . 121.9(5) ?
    O11 C11 C19 . . 116.3(5) ?
    C17 C11 C19 . . 121.8(5) ?
    O12 C12 C15 . . 119.7(5) ?
    O12 C12 C17 . . 120.1(5) ?
    C17 C12 C15 . . 120.2(5) ?
    O13 C13 C9 . . 121.1(5) ?
    O13 C13 C14 . . 121.0(6) ?
    C14 C13 C9 . . 117.9(5) ?
    O14 C14 C13 . . 115.3(6) ?
    O14 C14 H14A . . 108.5 ?
    O14 C14 H14B . . 108.5 ?
    C13 C14 H14A . . 108.5 ?
    C13 C14 H14B . . 108.5 ?
    H14A C14 H14B . . 107.5 ?
    C1 C15 C12 . . 117.6(6) ?
    C1 C15 C16 . . 121.5(6) ?
    C16 C15 C12 . . 120.8(5) ?
    C4 C16 C5 . . 122.1(6) ?
    C15 C16 C4 . . 118.4(6) ?
    C15 C16 C5 . . 119.5(5) ?
    C11 C17 C12 . . 120.8(5) ?
    C11 C17 C18 . . 120.6(5) ?
    C18 C17 C12 . . 118.5(5) ?
    C6 C18 C5 . . 121.0(5) ?
    C6 C18 C17 . . 117.2(5) ?
    C17 C18 C5 . . 121.8(5) ?
    C11 C19 C10 . . 118.6(5) ?
    C20 C19 C10 . . 123.4(5) ?
    C20 C19 C11 . . 117.9(5) ?
    C6 C20 C7 . . 118.2(5) ?
    C19 C20 C6 . . 120.7(5) ?
    C19 C20 C7 . . 121.1(5) ?
    O4 C21 H21A . . 109.5 ?
    O4 C21 H21B . . 109.5 ?
    O4 C21 H21C . . 109.5 ?
    H21A C21 H21B . . 109.5 ?
    H21A C21 H21C . . 109.5 ?
    H21B C21 H21C . . 109.5 ?
    C34 O34 C51 . . 118.6(6) ?
    C36 O36 H36 . . 109.5 ?
    C52 O37 C37 . . 114.0(5) ?
    C39 O39 H39 . . 109.5 ?
    C41 O41 H41 . . 109.5 ?
    C44 O44 H44 . . 109.5 ?
    C55 O55 H55 . . 109.5 ?
    C52 O56 C56 . . 112.0(4) ?
    H54A N54 H54B . . 109.5 ?
    H54A N54 H54C . . 109.5 ?
    H54B N54 H54C . . 109.5 ?
    C54 N54 H54A . . 109.5 ?
    C54 N54 H54B . . 109.5 ?
    C54 N54 H54C . . 109.5 ?
    C32 C31 H31 . . 120.4 ?
    C32 C31 C45 . . 119.3(7) ?
    C45 C31 H31 . . 120.4 ?
    C31 C32 H32 . . 119.7 ?
    C33 C32 C31 . . 120.6(6) ?
    C33 C32 H32 . . 119.7 ?
    C32 C33 H33 . . 119.7 ?
    C34 C33 C32 . . 120.5(7) ?
    C34 C33 H33 . . 119.7 ?
    O34 C34 C33 . . 123.0(6) ?
    O34 C34 C46 . . 116.0(6) ?
    C33 C34 C46 . . 121.0(7) ?
    O35 C35 C46 . . 122.1(6) ?
    O35 C35 C48 . . 119.1(6) ?
    C48 C35 C46 . . 118.7(5) ?
    O36 C36 C48 . . 122.1(5) ?
    O36 C36 C50 . . 116.8(5) ?
    C48 C36 C50 . . 121.1(5) ?
    O37 C37 H37 . . 108.0 ?
    O37 C37 C38 . . 112.6(4) ?
    O37 C37 C50 . . 106.9(4) ?
    C38 C37 H37 . . 108.0 ?
    C50 C37 H37 . . 108.0 ?
    C50 C37 C38 . . 113.2(5) ?
    C37 C38 H38A . . 108.8 ?
    C37 C38 H38B . . 108.8 ?
    C37 C38 C39 . . 114.0(5) ?
    H38A C38 H38B . . 107.7 ?
    C39 C38 H38A . . 108.8 ?
    C39 C38 H38B . . 108.8 ?
    O39 C39 C38 . . 113.3(5) ?
    O39 C39 C40 . . 110.9(5) ?
    O39 C39 C43 . . 104.0(4) ?
    C38 C39 C43 . . 108.7(5) ?
    C40 C39 C38 . . 110.2(5) ?
    C40 C39 C43 . . 109.5(5) ?
    C39 C40 H40A . . 108.7 ?
    C39 C40 H40B . . 108.7 ?
    H40A C40 H40B . . 107.6 ?
    C49 C40 C39 . . 114.3(5) ?
    C49 C40 H40A . . 108.7 ?
    C49 C40 H40B . . 108.7 ?
    O41 C41 C47 . . 121.9(5) ?
    O41 C41 C49 . . 117.4(5) ?
    C47 C41 C49 . . 120.7(5) ?
    O42 C42 C45 . . 119.9(5) ?
    O42 C42 C47 . . 121.2(6) ?
    C47 C42 C45 . . 118.8(5) ?
    O43 C43 C39 . . 121.3(5) ?
    O43 C43 C44 . . 121.2(6) ?
    C44 C43 C39 . . 117.5(5) ?
    O44 C44 C43 . . 108.9(5) ?
    O44 C44 H44A . . 109.9 ?
    O44 C44 H44B . . 109.9 ?
    C43 C44 H44A . . 109.9 ?
    C43 C44 H44B . . 109.9 ?
    H44A C44 H44B . . 108.3 ?
    C31 C45 C42 . . 117.5(6) ?
    C31 C45 C46 . . 121.1(6) ?
    C46 C45 C42 . . 121.5(5) ?
    C34 C46 C35 . . 123.2(6) ?
    C45 C46 C34 . . 117.4(6) ?
    C45 C46 C35 . . 119.4(6) ?
    C41 C47 C42 . . 120.1(5) ?
    C41 C47 C48 . . 119.3(5) ?
    C48 C47 C42 . . 120.6(5) ?
    C36 C48 C35 . . 120.0(5) ?
    C36 C48 C47 . . 119.4(5) ?
    C47 C48 C35 . . 120.7(5) ?
    C41 C49 C40 . . 117.9(5) ?
    C50 C49 C40 . . 121.8(5) ?
    C50 C49 C41 . . 120.3(5) ?
    C36 C50 C37 . . 118.2(5) ?
    C49 C50 C36 . . 119.2(5) ?
    C49 C50 C37 . . 122.6(5) ?
    O34 C51 H51A . . 109.5 ?
    O34 C51 H51B . . 109.5 ?
    O34 C51 H51C . . 109.5 ?
    H51A C51 H51B . . 109.5 ?
    H51A C51 H51C . . 109.5 ?
    H51B C51 H51C . . 109.5 ?
    O37 C52 O56 . . 111.6(5) ?
    O37 C52 H52 . . 107.8 ?
    O37 C52 C53 . . 109.0(5) ?
    O56 C52 H52 . . 107.8 ?
    O56 C52 C53 . . 112.7(5) ?
    C53 C52 H52 . . 107.8 ?
    C52 C53 H53A . . 109.1 ?
    C52 C53 H53B . . 109.1 ?
    H53A C53 H53B . . 107.8 ?
    C54 C53 C52 . . 112.6(5) ?
    C54 C53 H53A . . 109.1 ?
    C54 C53 H53B . . 109.1 ?
    N54 C54 H54 . . 108.6 ?
    N54 C54 C55 . . 109.6(5) ?
    C53 C54 N54 . . 110.3(5) ?
    C53 C54 H54 . . 108.6 ?
    C53 C54 C55 . . 111.1(5) ?
    C55 C54 H54 . . 108.6 ?
    O55 C55 C54 . . 108.8(5) ?
    O55 C55 H55A . . 109.7 ?
    O55 C55 C56 . . 111.6(5) ?
    C54 C55 H55A . . 109.7 ?
    C56 C55 C54 . . 107.4(5) ?
    C56 C55 H55A . . 109.7 ?
    O56 C56 C55 . . 108.3(5) ?
    O56 C56 H56 . . 108.9 ?
    O56 C56 C57 . . 109.0(5) ?
    C55 C56 H56 . . 108.9 ?
    C55 C56 C57 . . 112.9(5) ?
    C57 C56 H56 . . 108.9 ?
    C56 C57 H57A . . 109.5 ?
    C56 C57 H57B . . 109.5 ?
    C56 C57 H57C . . 109.5 ?
    H57A C57 H57B . . 109.5 ?
    H57A C57 H57C . . 109.5 ?
    H57B C57 H57C . . 109.5 ?
    O61 N61 O62 . . 122.5(7) ?
    O61 N61 O63 . . 119.6(7) ?
    O62 N61 O63 . . 117.8(7) ?
    O64 N62 O66 . . 117.4(8) ?
    O65 N62 O64 . . 120.8(9) ?
    O65 N62 O66 . . 121.8(9) ?
loop_
    _geom_hbond_atom_site_label_D
    _geom_hbond_atom_site_label_H
    _geom_hbond_atom_site_label_A
    _geom_hbond_site_symmetry_A
    _geom_hbond_distance_DH
    _geom_hbond_distance_HA
    _geom_hbond_distance_DA
    _geom_hbond_angle_DHA
    O6 H6 O5 . 0.82 1.81 2.526(6) 145.6
    O11 H11 O12 . 0.82 1.80 2.526(6) 146.1
    O14 H14 O65 1_456 0.82 2.07 2.779(9) 144.5
    N3* H3*A O13 1_554 0.89 2.00 2.874(7) 166.6
    N3* H3*C O63 . 0.89 1.99 2.865(8) 167.8
    O41 H41 O42 . 0.82 1.82 2.537(6) 145.9
    O44 H44 O14 1_755 0.82 2.08 2.888(6) 168.1
    O55 H55 O4* . 0.82 1.93 2.724(6) 163.1
    N54 H54A O43 1_454 0.89 2.18 2.890(7) 135.8
    N54 H54A O44 1_454 0.89 2.05 2.843(7) 147.2
    N54 H54B O62 . 0.89 1.99 2.836(8) 159.0
    N54 H54C O64 . 0.89 2.05 2.876(9) 154.9
    C38 H38B Cg2 2_656 0.97 2.64 3.556(7) 157
_shelx_hkl_file
;
  -2   0   0  471.75   12.00
  -2   0   0  470.85   13.10
  -2   0   0  466.55   14.10
   2   0   0  444.36   12.30
   2   0   0  441.76   13.00
   2   0   0  459.55   13.10
   2   0   0  474.95   14.10
  -2   0   0  447.16   12.40
   3   0   0  259.87    8.40
  -3   0   0  253.27    8.80
   3   0   0  277.37    9.60
  -3   0   0  272.27   11.00
  -3   0   0  264.27    7.90
   3   0   0  269.57   10.90
   3   0   0  270.77    7.90
   4   0   0  195.98    7.80
   4   0   0  197.58    8.90
   4   0   0  216.68    7.10
  -4   0   0  207.18   10.90
  -4   0   0  211.88    8.40
  -4   0   0  206.98    7.20
   5   0   0   20.90    3.70
   5   0   0   10.90    3.20
  -5   0   0   12.90    3.50
  -5   0   0   15.10    3.70
  -6   0   0   53.29    5.80
   6   0   0   63.19    5.90
  -6   0   0   75.59    7.90
   6   0   0   69.99    8.10
   7   0   0  278.27   14.80
   7   0   0  262.67   10.70
  -7   0   0  280.17   14.30
  -8   0   0    6.90    7.10
   8   0   0    8.60    6.00
   9   0   0    4.30    7.60
  -9   0   0   -0.30    9.70
  -2  -1   0  573.94   14.60
   2  -1   0  581.74   16.70
   2  -1   0  538.95   14.30
   2  -1   0  573.24   15.70
  -2  -1   0  571.14   16.60
   2  -1   0  543.05   14.80
  -2  -1   0  573.94   14.90
  -2   1   0  568.54   15.60
   2   1   0  567.04   15.60
  -2   1   0  538.65   15.00
  -2   1   0  575.94   16.70
   2   1   0  559.64   14.70
  -2   1   0  538.05   14.40
   2   1   0  569.04   14.60
   2   1   0  593.24   16.60
  -3  -1   0   41.40    3.60
  -3  -1   0   36.10    2.70
   3  -1   0   40.00    3.80
   3  -1   0   39.70    2.60
   3  -1   0   37.20    3.20
   3  -1   0   41.30    5.20
  -3  -1   0   38.20    5.10
   3   1   0   41.30    5.10
   3   1   0   42.50    3.20
  -3   1   0   37.70    4.80
  -3   1   0   37.10    3.50
  -3   1   0   37.70    3.90
  -3   1   0   43.30    2.60
   3   1   0   40.60    2.70
   3   1   0   39.70    3.80
   4  -1   0   62.79    3.70
   4  -1   0   61.69    4.70
  -4  -1   0   60.09    3.90
   4  -1   0   60.39    5.20
  -4  -1   0   61.49    6.80
  -4   1   0   55.99    3.60
  -4   1   0   56.89    4.90
   4   1   0   59.29    4.60
   4   1   0   57.09    5.30
   4   1   0   55.49    3.70
   5  -1   0   83.09    4.70
   5  -1   0   73.49    6.80
  -5  -1   0   78.09    6.30
  -5  -1   0   74.79    9.10
  -5  -1   0   68.69    5.00
   5   1   0   85.09    5.10
  -5   1   0   77.59    4.80
  -5   1   0   69.99    6.40
   5   1   0   79.69    6.60
  -6  -1   0  251.97   11.60
   6  -1   0  238.58   12.30
  -6  -1   0  228.38    9.60
   6  -1   0  262.07    9.40
  -6   1   0  228.98   11.40
   6   1   0  261.87   12.50
  -6   1   0  230.28    9.20
   6   1   0  231.48   10.90
  -7  -1   0  133.79   11.40
   7  -1   0  129.39   10.90
   7   1   0  120.19   11.00
  -7   1   0  130.39   11.10
   7   1   0  120.39    7.80
   8  -1   0    8.90    6.30
  -8  -1   0    9.40    7.00
  -8   1   0   17.80    8.60
   8   1   0   16.40    6.50
   9  -1   0    7.90    7.60
  -9  -1   0   18.20    9.40
   9   1   0   -4.10    7.40
  -9   1   0   -3.00    9.10
   1  -2   0  462.65   11.00
   1  -2   0  413.76   11.50
   1   2   0  429.96   11.60
   1   2   0  446.16   11.20
   1   2   0  437.16   12.60
  -2  -2   0  327.37    8.90
   2  -2   0  284.57    8.90
   2  -2   0  322.87    9.70
   2  -2   0  270.87    8.20
   2  -2   0  338.27   10.80
  -2  -2   0  329.17    9.00
  -2  -2   0  338.67   10.80
   2   2   0  311.87    8.80
   2   2   0  318.27    8.80
   2   2   0  322.97    9.70
   2   2   0  348.07   10.70
  -2   2   0  282.37    9.00
  -2   2   0  308.57    9.60
   3  -2   0  336.67   11.20
   3  -2   0  320.67    9.30
  -3  -2   0  351.76   10.50
  -3  -2   0  351.06   10.00
   3  -2   0  324.07   10.20
   3  -2   0  352.46   12.80
  -3  -2   0  348.37   12.60
  -3   2   0  331.47   11.10
   3   2   0  338.07   11.20
  -3   2   0  328.47    9.30
   3   2   0  358.96   12.50
   3   2   0  343.37   10.10
  -3   2   0  315.77   10.40
   3   2   0  346.67    9.80
  -4  -2   0  541.45   18.70
  -4  -2   0  533.25   14.90
   4  -2   0  527.85   14.30
   4  -2   0  489.05   15.30
   4  -2   0  535.35   16.90
  -4   2   0  522.65   16.10
  -4   2   0  513.65   14.30
   4   2   0  536.95   14.80
   4   2   0  523.75   15.20
   4   2   0  540.75   17.00
  -5  -2   0   23.40    5.20
  -5  -2   0   17.30    4.90
   5  -2   0   14.70    3.70
  -5  -2   0   19.70    4.10
   5  -2   0   26.70    3.80
  -5   2   0   20.90    3.60
   5   2   0   24.50    5.40
  -5   2   0   21.60    3.90
   5   2   0   21.10    3.90
  -6  -2   0  115.39    8.50
  -6  -2   0  103.69    7.00
  -6  -2   0  115.39   12.00
   6  -2   0  112.09    6.60
   6  -2   0  125.39    9.20
   6   2   0  111.49    7.70
   6   2   0  127.69    9.20
  -6   2   0  102.89    8.60
  -6   2   0   87.59    6.20
   7  -2   0   88.89    7.20
  -7  -2   0   98.49   10.60
   7  -2   0   86.09   10.30
  -7   2   0   91.59   10.60
   7   2   0   88.99   10.40
   7   2   0   91.09    7.00
   8  -2   0   12.80    6.20
  -8  -2   0   11.90    7.30
   8   2   0    5.90    6.00
   8   2   0    5.50    4.90
   9  -2   0   -1.50    7.30
  -9  -2   0   -2.50    9.20
   9   2   0   -8.00    7.50
  -9   2   0   11.30    9.50
   1  -3   0 2386.16   58.49
   1  -3   0 2386.86   57.79
  -1  -3   0 2278.87   58.89
   1  -3   0 2388.16   58.09
  -1  -3   0 2370.16   57.89
  -1  -3   0 2419.06   58.29
  -1   3   0 2548.15   57.79
   1   3   0 2412.66   58.79
  -1   3   0 2440.76   58.19
   1   3   0 2359.66   59.39
   1   3   0 2394.56   57.79
  -1   3   0 2432.86   58.39
   2  -3   0  725.73   19.80
  -2  -3   0  763.12   19.10
   2  -3   0  737.63   20.80
  -2  -3   0  735.13   19.00
  -2  -3   0  719.83   20.70
   2  -3   0  733.33   19.10
   2  -3   0  753.02   18.40
   2   3   0  735.03   18.80
  -2   3   0  710.53   19.30
   2   3   0  768.52   19.10
   2   3   0  757.52   20.70
  -2   3   0  733.93   19.80
  -3  -3   0   85.09    4.40
   3  -3   0   74.59    4.00
  -3  -3   0   85.59    3.90
  -3  -3   0   79.89    6.00
   3  -3   0   76.59    3.30
   3  -3   0   73.59    6.40
   3  -3   0   77.29    4.70
  -3   3   0   70.99    3.20
   3   3   0   81.89    3.80
   3   3   0   77.59    4.90
   3   3   0   79.69    6.10
   3   3   0   77.59    4.00
  -3   3   0   72.89    4.30
  -3   3   0   72.89    4.80
   4  -3   0  258.27   10.30
  -4  -3   0  250.37   11.60
  -4  -3   0  247.28    8.50
  -4  -3   0  255.67    9.50
   4  -3   0  258.57    7.90
   4   3   0  245.98    8.80
  -4   3   0  262.57    9.60
   4   3   0  241.08   10.20
   4   3   0  251.47    8.50
  -4   3   0  260.17    7.90
  -5  -3   0   42.00    5.60
  -5  -3   0   44.40    8.00
   5  -3   0   44.30    5.90
  -5  -3   0   39.20    4.50
   5  -3   0   42.00    4.10
   5   3   0   34.70    5.70
   5   3   0   42.50    4.30
  -5   3   0   39.50    4.00
  -5   3   0   34.00    5.90
   6  -3   0  152.58    7.00
  -6  -3   0  145.79   12.70
  -6  -3   0  144.69    9.20
  -6  -3   0  126.69    7.80
   6  -3   0  139.39    9.80
  -6   3   0  140.09    9.80
   6   3   0  128.09    9.40
   6   3   0  136.69    7.20
  -6   3   0  122.69    6.50
   6   3   0  143.39    9.70
   7  -3   0   27.50    6.10
  -7  -3   0   28.40    6.10
   7  -3   0   26.50    6.20
  -7   3   0   48.10    9.30
   7   3   0   31.10    8.60
   7   3   0   44.50    6.40
   8  -3   0   37.30   10.60
  -8  -3   0   31.40    7.70
   8   3   0   22.90    7.20
  -8   3   0   28.10   10.80
   8   3   0   34.20    8.00
   9  -3   0   -6.60    7.00
  -9  -3   0   -1.50    9.10
  -9   3   0    7.00    9.30
   9   3   0    3.80    7.70
  -1  -4   0  635.14   16.10
   1  -4   0  660.03   16.50
   1  -4   0  680.33   16.90
  -1  -4   0  642.84   17.30
   1  -4   0  632.04   16.30
  -1  -4   0  660.73   16.80
   1   4   0  659.33   16.10
  -1   4   0  658.33   16.80
  -1   4   0  657.83   16.30
   1   4   0  653.53   17.20
  -1   4   0  652.03   16.60
   2  -4   0  596.84   14.60
  -2  -4   0  581.84   15.10
   2  -4   0  577.04   16.00
  -2  -4   0  590.84   15.40
   2  -4   0  566.84   15.40
  -2  -4   0  576.74   16.90
   2   4   0  590.64   15.40
   2   4   0  576.44   15.00
   2   4   0  570.54   16.70
  -2   4   0  563.74   16.00
  -2   4   0  565.34   15.50
  -3  -4   0   83.59    4.10
  -3  -4   0   84.79    4.60
  -3  -4   0   90.49    6.40
   3  -4   0   83.89    4.30
   3  -4   0   91.59    5.10
   3  -4   0   81.29    3.50
   3  -4   0   75.99    6.60
  -3   4   0   90.29    4.60
  -3   4   0   87.29    5.10
   3   4   0   89.39    4.10
   3   4   0   83.69    4.00
  -3   4   0   82.09    3.30
   3   4   0   89.99    6.20
  -4  -4   0  207.48   10.60
  -4  -4   0  206.58    7.80
   4  -4   0  214.98    9.30
   4  -4   0  205.18    6.90
  -4  -4   0  216.28    8.40
  -4   4   0  207.28    8.60
  -4   4   0  211.08    6.80
   4   4   0  214.58    7.60
   4   4   0  209.28    9.20
   4   4   0  215.78    8.00
   5  -4   0   27.60    5.50
   5  -4   0   25.50    3.70
  -5  -4   0   30.30    5.30
  -5  -4   0   20.40    4.70
  -5  -4   0   30.20    7.30
  -5   4   0   22.80    5.30
   5   4   0   22.10    5.10
  -5   4   0   21.10    3.40
  -6  -4   0  125.59   12.00
   6  -4   0  115.39    9.40
   6  -4   0  109.59    6.30
  -6  -4   0  120.39    8.70
  -6  -4   0  113.29    8.70
  -6   4   0   97.39    5.70
   6   4   0  134.69    9.60
   6   4   0  112.89    6.80
  -6   4   0  113.99    9.20
  -7  -4   0   34.40    6.40
   7  -4   0   28.80    6.30
  -7  -4   0   16.50    7.80
   7  -4   0   44.20    6.40
   7   4   0   21.90    6.20
   7   4   0   32.60    8.40
  -7   4   0   33.00    6.70
   8  -4   0   12.20    6.60
  -8  -4   0   17.90    7.60
   8   4   0   26.90    7.50
  -8   4   0   22.30    7.70
   8   4   0   33.30    7.70
  -9  -4   0    2.90    9.60
   9  -4   0  -10.60    7.00
  -9   4   0   -6.20    9.00
   9   4   0   -3.40    7.70
   0  -5   0    1.90    0.90
   0   5   0    0.20    0.70
   0   5   0    0.20    1.00
  -1  -5   0  333.37    9.40
  -1  -5   0  344.07    9.80
   1  -5   0  331.47    8.90
   1  -5   0  353.76    9.50
  -1  -5   0  358.66    8.60
   1  -5   0  323.57    9.00
  -1   5   0  331.97    9.10
   1   5   0  338.27    8.60
   1   5   0  323.27    9.30
  -1   5   0  338.47    9.40
  -1   5   0  298.57    9.30
   1   5   0  352.06    9.80
   1   5   0  353.46    9.70
  -2  -5   0  490.25   12.90
   2  -5   0  485.55   13.80
   2  -5   0  474.55   12.40
  -2  -5   0  494.85   14.80
   2  -5   0  471.45   13.20
  -2  -5   0  488.65   13.40
   2   5   0  485.45   13.30
  -2   5   0  470.55   13.70
   2   5   0  496.15   14.60
   2   5   0  488.05   12.70
  -2   5   0  474.75   13.30
  -3  -5   0  179.98    8.50
  -3  -5   0  165.68    6.20
   3  -5   0  159.88    5.90
   3  -5   0  171.48    7.20
   3  -5   0  163.58    8.60
  -3  -5   0  172.08    6.30
   3  -5   0  155.08    6.20
  -3   5   0  149.99    5.00
   3   5   0  166.98    5.90
  -3   5   0  158.98    7.10
   3   5   0  169.88    6.10
   3   5   0  174.98    8.30
  -3   5   0  158.38    6.60
  -4  -5   0  151.08    6.80
   4  -5   0  140.59    7.50
  -4  -5   0  148.39    9.00
   4  -5   0  137.49    5.20
  -4  -5   0  136.29    6.20
   4   5   0  149.19    7.60
  -4   5   0  129.19    6.80
   4   5   0  150.38    6.30
   4   5   0  136.19    6.00
  -4   5   0  121.89    4.90
   5  -5   0   69.99    6.50
   5  -5   0   70.79    4.40
  -5  -5   0   59.99    6.00
  -5  -5   0   62.79    8.40
  -5  -5   0   68.09    5.70
  -5   5   0   62.09    4.00
   5   5   0   66.69    6.50
   5   5   0   64.69    5.20
  -5   5   0   63.89    6.50
   6  -5   0  123.89    9.50
  -6  -5   0  133.99   12.60
  -6  -5   0  130.79    8.90
   6  -5   0  125.19    6.40
  -6   5   0  114.49    9.20
   6   5   0  137.89    7.40
   6   5   0  128.99    9.40
  -6   5   0  108.49    5.80
   7  -5   0    8.70    5.20
   7  -5   0   15.00    3.90
  -7  -5   0   16.70    8.60
  -7  -5   0   21.60    6.40
  -7   5   0   10.10    5.80
   7   5   0   13.20    5.30
   7   5   0   17.90    4.10
  -8  -5   0   23.40    7.40
   8  -5   0    7.00    5.90
   8   5   0   27.80    7.90
  -8   5   0   15.40    7.50
   8   5   0   21.00    7.30
  -9  -5   0   63.79   16.60
   9  -5   0   13.10    7.40
   9   5   0    5.50    8.10
  -9   5   0   10.60   10.60
   0  -6   0 2531.15   62.39
   0  -6   0 2554.14   62.69
   0  -6   0 2579.24   62.39
   0   6   0 2588.24   61.79
   0   6   0 2629.64   62.49
   0   6   0 2537.85   62.39
  -1  -6   0  325.27    9.40
  -1  -6   0  347.77    8.10
  -1  -6   0  306.07    9.00
   1  -6   0  321.37    9.20
   1  -6   0  302.17    8.60
   1  -6   0  304.57    8.50
   1   6   0  318.27    7.80
   1   6   0  317.17    9.20
   1   6   0  308.97    8.10
  -1   6   0  309.27    9.00
  -1   6   0  302.37    8.60
   1   6   0  299.27    8.90
  -1   6   0  315.67    8.60
   1   6   0  313.17    9.40
   2  -6   0  682.53   18.50
  -2  -6   0  690.83   18.10
  -2  -6   0  671.23   17.40
   2  -6   0  660.93   17.20
  -2  -6   0  647.34   19.30
   2  -6   0  683.63   17.80
  -2   6   0  681.93   18.50
   2   6   0  642.14   18.90
  -2   6   0  673.53   18.00
  -2   6   0  681.13   17.10
   2   6   0  690.53   17.30
   2   6   0  702.93   18.10
   3  -6   0  318.57   10.90
  -3  -6   0  347.57    9.90
  -3  -6   0  321.27   10.20
   3  -6   0  303.07    9.90
   3  -6   0  314.27    9.80
   3  -6   0  316.37   12.40
   3   6   0  347.97   12.20
  -3   6   0  305.37   10.80
   3   6   0  318.57    9.90
   3   6   0  317.67    9.40
  -3   6   0  304.87    8.70
   4  -6   0  279.87   11.20
   4  -6   0  294.67    8.80
  -4  -6   0  297.27   10.20
  -4  -6   0  307.07   10.30
  -4  -6   0  298.37   13.10
   4   6   0  305.87    9.70
  -4   6   0  298.17   10.80
   4   6   0  289.67   11.40
   4   6   0  305.87   10.00
  -4   6   0  294.97    8.50
  -5  -6   0   92.59    6.60
  -5  -6   0  108.29    9.40
   5  -6   0   99.19    5.20
  -5  -6   0  103.49    7.00
   5  -6   0  100.09    7.60
   5   6   0  111.39    8.60
   5   6   0  111.39    7.50
  -5   6   0  101.19    7.60
  -5   6   0  101.29    4.70
   5   6   0  117.69    6.10
   6  -6   0   38.10    7.40
  -6  -6   0   37.70    6.90
   6  -6   0   41.70    5.10
  -6  -6   0   57.59   10.30
  -6   6   0   40.80    4.30
   6   6   0   46.20    7.60
  -6   6   0   45.40    7.80
   6   6   0   55.09    5.90
  -7  -6   0  120.49   14.80
  -7  -6   0   84.29    9.60
   7  -6   0   76.39    9.90
   7  -6   0   72.09    6.70
   7   6   0   97.89   10.30
  -7   6   0   72.39   10.20
   7   6   0   86.89    7.70
  -8  -6   0   19.60    7.40
   8  -6   0    7.40    5.90
   8   6   0   14.30    6.50
   8   6   0    5.30    5.20
  -8   6   0   10.30    8.20
  -9  -6   0    7.00   10.40
   9  -6   0    9.20    7.70
   9   6   0    1.30    8.10
  -9   6   0   -7.40    9.80
   1  -7   0 1280.97   31.80
   1  -7   0 1244.48   31.50
   1  -7   0 1245.58   31.10
  -1  -7   0 1278.17   31.70
  -1  -7   0 1248.38   32.00
   1   7   0 1259.57   30.60
  -1   7   0 1270.47   31.20
   1   7   0 1260.37   30.30
   1   7   0 1258.17   31.80
  -1   7   0 1253.87   31.70
  -1   7   0 1242.08   31.30
   1   7   0 1255.37   31.70
   1   7   0 1242.78   32.10
  -2  -7   0  311.17   11.00
   2  -7   0  353.46   10.80
   2  -7   0  324.27    9.60
  -2  -7   0  331.87   10.00
  -2  -7   0  329.57    9.20
   2  -7   0  327.07   10.40
  -2   7   0  328.17   10.30
   2   7   0  332.17   10.00
   2   7   0  337.87   10.70
  -2   7   0  326.97    9.00
   2   7   0  322.97   10.70
   2   7   0  333.87    9.00
  -2   7   0  324.67    9.80
   3  -7   0  190.08    6.20
  -3  -7   0  206.38    7.00
   3  -7   0  189.98    8.00
   3  -7   0  187.68    7.00
  -3  -7   0  192.28    7.30
  -3   7   0  194.28    8.00
   3   7   0  195.38    6.50
  -3   7   0  191.18    5.90
   3   7   0  203.08    9.00
   3   7   0  199.88    7.20
   4  -7   0   68.39    3.90
  -4  -7   0   73.89    5.30
   4  -7   0   77.49    5.70
  -4  -7   0   76.09    5.40
  -4  -7   0   67.29    7.00
  -4   7   0   71.79    3.50
  -4   7   0   75.29    5.60
   4   7   0   77.39    4.70
  -5  -7   0   46.30    5.70
   5  -7   0   38.10    5.80
  -5  -7   0   35.70    6.50
   5  -7   0   39.40    4.00
  -5  -7   0   41.50    7.40
  -5   7   0   44.50    3.50
   5   7   0   36.70    5.60
   5   7   0   45.60    4.80
   5   7   0   51.79    6.30
  -5   7   0   40.00    6.10
   6  -7   0  178.18    7.60
  -6  -7   0  208.88   13.80
   6  -7   0  192.78   11.10
  -6  -7   0  200.98   10.20
   6   7   0  210.18   11.90
   6   7   0  207.68    9.00
  -6   7   0  204.18   11.40
  -6   7   0  183.18    7.10
  -7  -7   0   30.40    6.70
   7  -7   0   46.90    8.70
  -7  -7   0   64.89   12.80
   7  -7   0   43.60    6.10
   7   7   0   42.10    9.50
   7   7   0   41.10    6.40
  -7   7   0   42.20    9.40
   8  -7   0   12.20    6.30
  -8  -7   0   -4.70    9.80
  -8  -7   0   26.40    8.10
   8   7   0    6.20    5.30
  -8   7   0   21.60    8.30
   8   7   0   12.80    6.30
  -9  -7   0    8.50   10.30
   9  -7   0   12.80    8.60
   9   7   0    4.20    8.00
  -9   7   0   15.50   10.80
   0  -8   0 3112.59   77.49
   0  -8   0 3161.28   77.49
   0  -8   0 3187.08   77.89
   0  -8   0 3205.48   76.59
   0   8   0 3269.87   78.09
   0   8   0 3110.09   77.49
   0   8   0 3263.47   77.59
   1  -8   0  370.66   10.70
  -1  -8   0  374.16   11.20
  -1  -8   0  374.16   10.90
   1  -8   0  374.16   10.30
  -1  -8   0  400.56    9.50
   1  -8   0  388.36   11.30
   1   8   0  385.76   11.50
   1   8   0  375.56   11.00
  -1   8   0  378.26   10.40
  -1   8   0  383.66   11.10
   1   8   0  374.06    9.80
  -1   8   0  373.96   10.60
   1   8   0  385.16    9.50
   2  -8   0  317.57    9.50
  -2  -8   0  328.87   11.10
  -2  -8   0  316.07    9.90
  -2  -8   0  311.17    9.50
   2  -8   0  314.17    9.10
   2  -8   0  321.47   10.30
  -2   8   0  331.77    9.80
   2   8   0  330.87   10.00
   2   8   0  323.47    8.80
   2   8   0  315.17   10.50
   2   8   0  334.87   10.70
  -2   8   0  319.77    9.00
  -2   8   0  312.87   10.10
  -3  -8   0   76.39    4.40
   3  -8   0   67.89    4.30
  -3  -8   0   63.79    5.80
  -3  -8   0   65.69    4.40
   3  -8   0   67.49    3.40
  -3   8   0   70.89    4.50
  -3   8   0   68.19    5.00
   3   8   0   71.49    4.10
   3   8   0   64.59    5.50
   3   8   0   67.99    3.80
  -3   8   0   68.99    3.20
   3   8   0   69.49    5.60
   4  -8   0  141.09    7.60
  -4  -8   0  131.89    8.80
  -4  -8   0  138.89    6.80
   4  -8   0  140.49    5.30
  -4  -8   0  130.99    6.70
   4   8   0  136.19    6.10
  -4   8   0  138.49    7.10
   4   8   0  147.29    8.60
   4   8   0  136.39    6.30
  -4   8   0  136.59    4.90
   5  -8   0   63.09    6.70
   5  -8   0   58.19    4.30
  -5  -8   0   57.99    8.30
  -5  -8   0   68.79    6.00
   5   8   0   65.59    6.50
  -5   8   0   59.09    6.60
  -5   8   0   60.69    3.80
   5   8   0   65.69    5.10
   5   8   0   51.39    5.80
  -6  -8   0   45.40    9.10
   6  -8   0   39.90    5.00
   6  -8   0   58.19    7.70
  -6  -8   0   40.80    7.20
  -6   8   0   44.50    8.30
   6   8   0   58.09    8.40
  -6   8   0   34.20    4.20
   6   8   0   41.90    5.80
   7  -8   0   11.00    5.20
  -7  -8   0   37.50    9.20
  -7  -8   0   26.60    8.40
  -7   8   0    8.00    6.20
   7   8   0   11.30    5.60
   7   8   0   15.40    4.40
  -8  -8   0    1.10   10.20
   8  -8   0   10.70    6.90
  -8  -8   0   -0.50    7.60
   8   8   0   -2.10    6.30
   8   8   0   12.30    5.30
  -8   8   0   10.10    7.80
  -9  -8   0   12.40   12.00
   9  -8   0    2.40    8.40
  -9   8   0    1.80    9.70
   9   8   0   11.30    8.10
   1  -9   0  204.68    7.40
   1  -9   0  208.68    6.70
  -1  -9   0  197.68    5.20
  -1  -9   0  192.88    6.80
  -1  -9   0  195.68    7.00
   1  -9   0  198.48    6.10
   1   9   0  202.58    5.20
  -1   9   0  198.78    6.50
  -1   9   0  207.78    7.10
  -1   9   0  193.58    6.20
   1   9   0  174.98    5.90
   1   9   0  198.68    6.70
   1   9   0  197.28    6.80
   1   9   0  194.08    7.30
  -1   9   0  203.18    6.20
   2  -9   0  331.47   10.70
   2  -9   0  321.47    9.70
  -2  -9   0  326.57   11.40
  -2  -9   0  343.77   10.80
  -2  -9   0  330.67   10.30
   2  -9   0  332.87    9.60
  -2   9   0  325.77   10.50
   2   9   0  332.67    9.00
  -2   9   0  328.07    9.40
   2   9   0  337.57   11.20
   2   9   0  325.77   10.80
  -2   9   0  329.67   10.10
   2   9   0  329.97   10.40
  -3  -9   0  282.17    9.70
   3  -9   0  274.17    9.30
  -3  -9   0  277.27   11.50
  -3  -9   0  279.07    8.80
   3  -9   0  272.37    8.40
   3   9   0  291.47   10.80
   3   9   0  283.37    9.50
  -3   9   0  270.47   10.10
   3   9   0  284.67    8.50
   3   9   0  261.57   10.70
  -3   9   0  290.07    8.20
  -3   9   0  285.37    9.70
  -4  -9   0  147.79    9.10
  -4  -9   0  130.59    7.00
   4  -9   0  144.39    5.50
   4  -9   0  142.39    7.80
  -4  -9   0  153.98    7.00
  -4   9   0  146.49    5.20
  -4   9   0  139.59    7.20
   4   9   0  143.69    6.80
   4   9   0  133.89    8.60
   4   9   0  142.19    6.30
   5  -9   0   77.19    7.30
   5  -9   0   69.79    4.60
  -5  -9   0   77.29    9.20
  -5  -9   0   95.69    6.60
  -5   9   0   74.69    4.10
  -5   9   0   83.79    7.20
   5   9   0   77.29    5.70
   5   9   0   75.19    6.80
   5   9   0   69.99    5.80
   6  -9   0  143.99   10.20
  -6  -9   0  158.38    9.40
  -6  -9   0  144.49   11.80
   6  -9   0  128.99    6.50
   6   9   0  150.08    8.20
   6   9   0  153.68   10.30
  -6   9   0  140.29   10.30
  -6   9   0  123.49    5.70
  -7  -9   0   43.30   13.40
   7  -9   0   20.80    5.90
  -7  -9   0   23.30    6.30
  -7   9   0   16.70    6.60
   7   9   0   16.20    6.70
   7   9   0   21.30    4.70
  -8  -9   0    9.70   10.30
   8  -9   0   -6.10    6.00
  -8  -9   0    1.30    8.00
  -8   9   0    7.50    7.30
   8   9   0   -3.80    5.50
   8   9   0    2.60    6.20
   9  -9   0   -5.00    8.00
   9   9   0   17.70    8.70
  -9   9   0    0.10   10.40
   0 -10   0  249.78    8.20
   0 -10   0  243.98    7.70
   0 -10   0  246.18    6.70
   0 -10   0  241.18    7.80
   0  10   0  240.68    7.80
   0  10   0  242.08    7.90
   0  10   0  258.17    8.50
   0  10   0  248.08    6.80
   1 -10   0 1465.85   36.50
  -1 -10   0 1502.55   37.50
   1 -10   0 1470.25   37.20
   1 -10   0 1468.55   37.50
  -1 -10   0 1472.95   37.70
   1  10   0 1441.66   37.30
   1  10   0 1504.55   35.60
   1  10   0 1462.45   38.10
  -1  10   0 1463.95   36.80
   1  10   0 1472.05   37.50
  -1  10   0 1490.95   36.70
  -1  10   0 1473.95   37.50
  -1  10   0 1455.15   37.10
  -2 -10   0  261.37    9.80
   2 -10   0  254.07    8.20
   2 -10   0  262.47    9.30
   2 -10   0  262.77    8.20
  -2 -10   0  256.47    8.80
   2  10   0  262.17    9.70
   2  10   0  258.07    7.40
   2  10   0  255.27    8.80
  -2  10   0  263.77    8.50
  -2  10   0  267.57    8.10
   2  10   0  267.07    9.30
  -2  10   0  253.27    8.90
   3 -10   0  500.05   16.10
  -3 -10   0  509.95   15.30
   3 -10   0  504.15   13.90
  -3 -10   0  503.95   17.00
   3 -10   0  475.85   14.50
  -3 -10   0  525.65   14.10
   3  10   0  505.55   16.40
  -3  10   0  511.25   13.60
  -3  10   0  509.75   15.10
   3  10   0  509.75   16.10
  -3  10   0  501.05   15.70
   3  10   0  502.15   13.70
  -4 -10   0  170.48    7.60
   4 -10   0  175.98    6.40
  -4 -10   0  185.48   10.30
   4 -10   0  174.68    8.60
   4  10   0  176.88    7.70
  -4  10   0  180.88    6.00
   4  10   0  168.18    6.80
  -4  10   0  181.08    8.10
  -5 -10   0   96.19    7.50
   5 -10   0   90.69    5.00
  -5 -10   0   93.99    9.70
   5 -10   0  101.39    7.90
   5  10   0   85.39    6.20
  -5  10   0   98.59    7.50
  -5  10   0   88.59    4.40
   5  10   0  100.19    6.40
  -6 -10   0   28.70    7.20
  -6 -10   0   21.30    6.40
   6 -10   0   26.50    7.50
   6  10   0   30.30    5.60
  -6  10   0   34.90    8.30
   6  10   0   32.40    7.80
   7 -10   0   18.10    5.80
  -7 -10   0   18.60    6.30
  -7  10   0   11.60    6.70
   7  10   0   29.90    6.80
   8 -10   0    1.40    6.00
  -8 -10   0    4.20   10.50
  -8 -10   0   11.80    8.20
   8  10   0    9.20    6.80
   8  10   0   -0.40    5.60
  -8  10   0   -0.90    7.60
   9 -10   0   -4.80    8.70
  -9 -10   0    3.30   11.60
   9  10   0    7.50    8.30
  -9  10   0    6.30   10.70
   0 -11   0    2.30    0.90
   0 -11   0    0.20    1.30
   0 -11   0   -0.50    1.60
   0  11   0    3.10    1.30
   0  11   0   -0.30    1.90
   0  11   0   -1.20    1.40
   0  11   0    2.90    1.00
   1 -11   0  141.29    5.00
  -1 -11   0  153.68    6.10
  -1 -11   0  148.89    6.20
   1 -11   0  143.89    6.50
   1 -11   0  147.39    5.90
  -1 -11   0  151.68    4.40
   1  11   0  150.98    4.30
  -1  11   0  149.59    6.40
   1  11   0  142.79    5.80
  -1  11   0  160.38    5.30
  -1  11   0  159.08    5.50
   1  11   0  156.98    6.80
  -1  11   0  147.69    5.90
   2 -11   0  859.01   22.80
   2 -11   0  876.91   24.10
   2 -11   0  873.61   23.00
  -2 -11   0  868.71   23.70
  -2 -11   0  875.21   24.70
  -2  11   0  868.51   22.80
  -2  11   0  854.01   23.70
  -2  11   0  893.51   23.20
   2  11   0  876.11   23.70
   2  11   0  876.91   21.90
   2  11   0  874.81   24.50
   2  11   0  879.91   24.10
   3 -11   0  288.07   10.60
  -3 -11   0  283.67   11.70
  -3 -11   0  279.07   10.00
  -3 -11   0  287.77    9.00
   3 -11   0  272.17    8.80
  -3  11   0  290.97    9.90
   3  11   0  282.67    8.50
  -3  11   0  265.27   10.40
   3  11   0  291.37   10.00
   3  11   0  267.77   11.10
  -3  11   0  281.17    8.60
   4 -11   0   28.20    5.20
  -4 -11   0   31.00    6.60
   4 -11   0   25.40    3.50
  -4 -11   0   27.80    4.80
  -4  11   0   27.90    3.10
  -4  11   0   32.60    4.70
   4  11   0   22.30    4.00
   4  11   0   23.50    4.00
   5 -11   0   99.69    5.40
  -5 -11   0  107.39   10.10
   5 -11   0  121.69    8.20
  -5  11   0  116.39    4.90
   5  11   0  117.59    6.80
   5  11   0  111.39    6.70
  -5  11   0  124.79    8.30
  -6 -11   0   52.89    7.50
   6 -11   0   41.80    8.10
  -6 -11   0   30.50    9.90
   6  11   0   39.70    6.10
  -6  11   0   44.80    8.70
   6  11   0   50.99    8.30
   7 -11   0    2.50    5.40
  -7 -11   0   19.10   13.10
  -7 -11   0   14.10    6.20
  -7  11   0    7.30    7.30
   7  11   0   12.80    7.50
   7  11   0    9.00    4.50
  -8 -11   0   12.70    8.30
  -8 -11   0    6.10   10.40
   8 -11   0   -6.80    6.40
   8  11   0   -0.50    5.40
  -8  11   0   -1.20    8.20
   8  11   0    6.50    7.50
   9 -11   0    5.00    8.30
  -9 -11   0   17.90   13.70
  -9  11   0   26.90   11.40
   9  11   0   23.80    8.90
   0 -12   0  256.87    8.60
   0 -12   0  262.27    7.30
   0 -12   0  267.17    9.20
   0  12   0  265.87    8.50
   0  12   0  259.77    9.30
   0  12   0  267.27    7.50
   0  12   0  264.67    8.70
   1 -12   0  313.87   10.20
  -1 -12   0  303.27    7.90
   1 -12   0  316.97   10.00
  -1 -12   0  293.57    9.80
  -1 -12   0  317.57   10.20
   1 -12   0  288.07    8.80
  -1  12   0  305.37   10.20
   1  12   0  288.67    9.80
  -1  12   0  300.87    9.30
  -1  12   0  316.87   10.00
  -1  12   0  305.37    9.10
   1  12   0  312.07   10.90
   1  12   0  307.77    9.70
   2 -12   0  801.32   21.30
   2 -12   0  802.92   21.60
  -2 -12   0  801.32   23.50
  -2 -12   0  782.02   22.20
   2 -12   0  811.22   22.70
  -2  12   0  812.32   22.30
   2  12   0  806.32   23.10
  -2  12   0  834.82   21.80
  -2  12   0  806.72   21.40
   2  12   0  783.42   22.40
   2  12   0  819.62   20.30
  -3 -12   0   65.09    5.20
   3 -12   0   65.69    5.60
  -3 -12   0   69.19    4.40
   3 -12   0   72.29    4.30
  -3 -12   0   71.99    6.60
  -3  12   0   72.09    5.00
  -3  12   0   61.99    5.40
   3  12   0   70.29    3.90
  -3  12   0   68.59    4.00
   3  12   0   61.89    4.80
   3  12   0   63.19    6.00
   4 -12   0  130.79    5.80
  -4 -12   0  137.99    9.20
   4 -12   0  135.29    8.10
  -4 -12   0  130.49    7.00
   4  12   0  130.69    6.00
   4  12   0  140.09    7.10
  -4  12   0  139.39    5.40
  -4  12   0  138.99    7.40
   5 -12   0   41.70    4.30
  -5 -12   0   39.70    8.30
   5 -12   0   47.80    6.80
  -5 -12   0   57.09   10.60
   5  12   0   36.50    5.20
   5  12   0   41.10    5.50
  -5  12   0   39.30    3.70
  -5  12   0   50.69    6.80
  -6 -12   0   52.79   10.60
   6 -12   0   53.19    8.20
  -6 -12   0   48.40    7.70
   6  12   0   62.69    7.20
  -6  12   0   69.09    9.30
   6  12   0   59.19    8.00
  -7 -12   0   38.30   12.60
  -7 -12   0   23.60    6.40
   7 -12   0   15.90    6.00
   7  12   0   25.10    7.50
   7  12   0   37.70   10.30
   8 -12   0   -4.40    6.20
  -8 -12   0    3.10    7.90
  -8 -12   0    4.30   10.70
   8  12   0    0.70    7.70
   8  12   0    4.20    6.10
  -8  12   0    3.90    8.40
  -9 -12   0   50.09   15.80
   9 -12   0   25.10    9.30
   9  12   0   35.30   10.10
  -9  12   0   37.10   11.30
   0 -13   0    2.90    1.50
   0 -13   0    6.80    1.70
   0 -13   0    1.40    1.80
   0  13   0    3.20    1.20
   0  13   0    0.60    2.20
   0  13   0    2.70    1.50
   0  13   0    1.80    1.60
   1 -13   0   40.50    2.80
  -1 -13   0   37.00    3.50
   1 -13   0   35.50    3.90
  -1 -13   0   39.60    3.50
   1 -13   0   36.00    3.70
  -1 -13   0   36.50    1.90
   1  13   0   34.60    4.30
  -1  13   0   38.20    3.90
   1  13   0   38.10    3.30
  -1  13   0   32.10    3.90
   1  13   0   37.30    2.00
  -1  13   0   42.10    3.10
   1  13   0   37.70    3.30
  -1  13   0   38.50    3.10
   2 -13   0  399.56   12.10
   2 -13   0  392.26   13.10
  -2 -13   0  393.76   12.60
   2 -13   0  384.36   11.60
  -2  13   0  393.46   11.90
  -2  13   0  387.36   12.50
   2  13   0  385.36   10.60
   2  13   0  396.26   12.70
   2  13   0  390.26   12.60
   2  13   0  372.96   13.30
  -2  13   0  396.86   11.40
   3 -13   0   94.19    6.60
   3 -13   0   95.69    5.10
  -3 -13   0   93.19    4.70
  -3 -13   0  106.09    7.40
  -3  13   0   85.49    6.30
  -3  13   0   87.89    4.70
   3  13   0  101.39    3.60
   3  13   0  100.59    4.40
  -3  13   0   96.99    5.60
   3  13   0   96.89    5.70
  -4 -13   0  127.39    8.90
   4 -13   0  126.69    8.00
   4 -13   0  132.79    5.80
  -4 -13   0  128.59    7.00
   4  13   0  123.29    5.80
  -4  13   0  110.59    7.20
   4  13   0  123.59    7.10
  -4  13   0  123.29    5.40
  -5 -13   0   36.50    8.20
  -5 -13   0   43.80    6.90
   5 -13   0   41.60    6.90
   5 -13   0   41.30    4.50
  -5  13   0   37.70    6.80
   5  13   0   37.90    5.40
  -5  13   0   37.30    3.80
   5  13   0   33.50    5.30
   6 -13   0   73.39    9.00
  -6 -13   0   80.29    8.30
  -6 -13   0   74.39   11.30
   6  13   0   72.99    7.30
   6  13   0   66.89    8.90
  -6  13   0   66.59    9.70
  -7 -13   0   44.80   12.10
  -7 -13   0   52.09   10.10
   7 -13   0   43.00   11.30
   7  13   0   48.70    8.10
  -7  13   0   51.39   11.10
   7  13   0   65.79   10.90
  -8 -13   0   18.70    8.80
   8 -13   0    5.40    6.60
  -8 -13   0   19.90   10.30
  -8  13   0    2.60    8.30
   8  13   0    0.10    7.50
   8  13   0   11.50    6.10
   9 -13   0   14.40    9.40
  -9 -13   0   75.59   23.80
  -9  13   0   40.30   11.60
   9  13   0   44.10   10.70
   0 -14   0 2185.88   54.89
   0 -14   0 2154.18   55.59
   0 -14   0 2223.78   53.29
   0  14   0 2231.68   53.49
   0  14   0 2185.58   54.89
   0  14   0 2144.69   54.89
   0  14   0 2179.58   55.69
  -1 -14   0  215.98    5.90
   1 -14   0  219.88    6.90
  -1 -14   0  210.78    8.00
   1 -14   0  209.58    8.00
  -1 -14   0  213.28    8.20
   1 -14   0  210.48    8.10
  -1  14   0  205.08    8.30
  -1  14   0  224.98    7.70
  -1  14   0  208.18    8.30
   1  14   0  206.48    7.70
  -1  14   0  225.58    7.20
   1  14   0  209.98    9.00
   1  14   0  221.08    6.10
   1  14   0  196.68    8.90
  -2 -14   0  283.07   10.80
   2 -14   0  274.17    9.50
   2 -14   0  274.57    8.90
  -2 -14   0  276.37    9.90
   2  14   0  276.17    8.00
   2  14   0  274.27    9.90
   2  14   0  268.97   11.00
   2  14   0  260.67    9.80
  -2  14   0  274.87   10.00
  -2  14   0  279.37    9.40
  -2  14   0  284.57    8.90
   2  14   0  269.27    7.80
   3 -14   0  364.06   11.60
  -3 -14   0  361.86   10.60
   3 -14   0  364.56   13.30
  -3 -14   0  364.76   14.30
   3  14   0  371.06    9.80
  -3  14   0  378.36   12.40
   3  14   0  383.26   12.80
  -3  14   0  369.06   11.30
   3  14   0  376.46   10.50
  -4 -14   0  121.39    9.40
   4 -14   0  126.89    8.20
   4 -14   0  122.79    6.10
  -4 -14   0  110.79    6.60
  -4  14   0  121.59    5.70
   4  14   0  125.39    7.10
  -4  14   0  131.79    7.40
   4  14   0  119.29    5.80
   5 -14   0   78.19    5.50
   5 -14   0   80.69    8.10
  -5 -14   0   73.79    7.80
  -5 -14   0   89.69   10.00
   5  14   0   80.39    6.00
   5  14   0   82.99    6.60
  -5  14   0   86.99    4.80
  -5  14   0   98.49    8.10
  -6 -14   0   67.89    8.70
  -6 -14   0   74.99   11.90
   6 -14   0   66.49    9.10
   6  14   0   76.29    7.40
  -6  14   0   74.79    9.50
   6  14   0   56.39    8.90
  -7 -14   0    1.30    6.50
  -7 -14   0   14.10    7.70
   7  14   0    1.60    6.20
   7  14   0   14.90    5.10
  -7  14   0   21.80    7.60
  -8 -14   0   -6.90   10.20
  -8 -14   0   13.80    9.70
   8  14   0   -3.80    7.70
  -8  14   0    1.40    8.60
   8  14   0    9.10    6.30
  -1 -15   0  229.78    6.50
   1 -15   0  233.08    8.70
  -1 -15   0  241.58    9.10
   1 -15   0  229.98    7.40
   1 -15   0  234.18    8.90
  -1 -15   0  221.08    8.60
  -1  15   0  230.68    9.00
  -1  15   0  237.38    7.70
  -1  15   0  235.38    8.20
   1  15   0  233.48    6.60
   1  15   0  219.08    9.70
  -1  15   0  231.28    9.20
   1  15   0  246.58    8.50
   1  15   0  227.78    8.90
   2 -15   0   54.49    6.00
   2 -15   0   51.49    4.50
  -2 -15   0   55.59    5.10
   2 -15   0   58.29    4.00
   2  15   0   50.29    4.40
   2  15   0   54.89    4.50
  -2  15   0   53.29    4.70
  -2  15   0   61.89    4.30
   2  15   0   50.49    2.40
  -2  15   0   52.39    3.90
   2  15   0   55.99    3.40
  -2  15   0   41.90    5.00
  -3 -15   0   32.30    5.50
   3 -15   0   35.80    6.00
   3 -15   0   39.90    4.60
   3  15   0   37.90    3.60
  -3  15   0   30.90    4.30
   3  15   0   34.90    2.20
  -3  15   0   36.30    4.60
   3  15   0   25.40    4.20
  -4 -15   0  108.49    9.20
   4 -15   0  120.09    8.50
   4 -15   0  122.09    6.20
  -4 -15   0  111.19    6.30
  -4  15   0  114.19    5.60
   4  15   0  113.49    5.70
   4  15   0  116.09    7.10
   4  15   0  118.59    4.60
  -4  15   0  122.29    7.80
  -5 -15   0  108.99    7.80
   5 -15   0  101.29    8.70
   5 -15   0  107.19    6.00
  -5 -15   0   86.69   10.60
   5  15   0   96.79    6.30
  -5  15   0   97.79    5.40
  -5  15   0  107.39    8.60
   5  15   0   92.49    7.20
  -6 -15   0   26.60    7.10
   6 -15   0   35.70    8.80
  -6 -15   0   48.20    8.30
   6  15   0   39.60    7.00
  -6  15   0   34.30    9.20
   7 -15   0    0.00    7.70
  -7 -15   0    9.20    6.50
  -7 -15   0    7.00    7.40
  -7  15   0   14.00    7.50
   7  15   0    7.20    5.20
   7  15   0    8.50    6.10
   8 -15   0    0.30    7.30
  -8 -15   0   24.30    9.90
   8  15   0    3.20    8.30
   8  15   0    9.70    6.50
  -8  15   0    0.60    8.60
   0 -16   0  381.86   10.50
   0 -16   0  377.96   14.60
   0 -16   0  378.16   12.10
   0  16   0  388.26   10.80
   0  16   0  377.46   12.10
   1 -16   0   72.19    5.40
  -1 -16   0   76.99    3.00
  -1 -16   0   75.49    5.00
   1 -16   0   76.89    4.00
   1 -16   0   77.09    5.80
   1  16   0   85.99    5.10
  -1  16   0   76.69    4.30
   1  16   0   67.59    6.20
  -1  16   0   75.79    6.00
   1  16   0   81.89    4.70
  -1  16   0   73.59    4.50
  -1  16   0   65.79    5.30
   1  16   0   78.29    3.20
   2 -16   0   84.39    5.50
   2 -16   0   83.49    4.80
  -2 -16   0   94.39    6.40
   2 -16   0   91.09    6.70
   2  16   0   93.39    4.30
  -2  16   0   94.29    5.90
   2  16   0   91.89    3.20
  -2  16   0   75.79    5.90
  -2  16   0   92.69    5.20
  -2  16   0   89.79    4.90
   2  16   0   88.09    5.70
   3 -16   0   19.40    6.00
  -3 -16   0   17.00    5.50
   3 -16   0   14.90    4.30
   3  16   0   16.90    2.00
  -3  16   0   16.40    4.20
  -3  16   0   16.40    3.30
   3  16   0   14.60    4.10
  -3  16   0   19.70    4.40
   3  16   0   16.60    3.20
   4 -16   0   16.00    4.50
  -4 -16   0   16.70    4.60
   4 -16   0   21.40    6.60
  -4 -16   0   15.80    3.30
   4  16   0   10.40    2.60
   4  16   0    7.30    3.20
  -4  16   0   14.60    4.40
   4  16   0   15.50    4.00
  -4  16   0   14.10    3.90
   5 -16   0  255.37    9.50
  -5 -16   0  249.18   14.90
  -5 -16   0  249.78   10.70
   5 -16   0  253.67   13.00
  -5  16   0  261.87    8.80
   5  16   0  257.07   11.50
  -5  16   0  286.37   12.60
   5  16   0  248.18    9.40
  -6 -16   0   21.30    5.40
   6 -16   0   15.20    5.50
  -6 -16   0   25.10    6.80
  -6  16   0   23.70    6.30
   6  16   0   21.20    5.00
  -7 -16   0   -0.40    7.30
   7 -16   0    7.50    5.70
  -7 -16   0    1.90    6.50
  -7  16   0    7.70    7.50
   7  16   0   17.90    6.30
   7  16   0    9.20    5.60
  -8 -16   0   22.80   11.00
   8 -16   0    7.00    7.80
  -8  16   0   28.90   10.00
   8  16   0   15.90    9.20
   8  16   0   18.60    7.00
   0 -17   0    3.90    2.50
   0 -17   0   11.00    2.40
   0  17   0    5.40    3.10
   0  17   0    5.50    2.20
   0  17   0    3.60    1.90
   0  17   0    4.60    1.70
   1 -17   0   11.80    2.80
   1 -17   0    5.20    2.50
  -1 -17   0    4.70    2.20
  -1 -17   0    5.20    1.40
   1 -17   0    8.90    2.80
  -1  17   0    7.60    2.10
   1  17   0   14.40    3.50
  -1  17   0   11.50    3.00
  -1  17   0    6.70    3.20
  -1  17   0    4.10    2.70
   1  17   0    8.00    1.50
   2 -17   0  317.37   11.50
   2 -17   0  328.67   12.50
  -2 -17   0  340.27   12.70
   2 -17   0  348.47   11.60
   2  17   0  325.17    9.50
  -2  17   0  326.07   11.60
   2  17   0  327.77   11.90
  -2  17   0  308.87   12.00
  -2  17   0  336.77   10.80
  -2  17   0  341.37   11.20
   2  17   0  334.57    8.80
   3 -17   0  124.09    8.60
  -3 -17   0  122.89    8.70
   3 -17   0  120.79    6.50
  -3  17   0  132.09    7.10
  -3  17   0  120.59    6.80
   3  17   0  127.49    5.10
  -3  17   0  124.49    5.80
   3  17   0  121.19    7.10
   3  17   0  128.69    4.20
   4 -17   0   67.99    7.80
  -4 -17   0   50.99    7.70
   4 -17   0   43.00    5.30
  -4 -17   0   48.40    5.60
  -4  17   0   51.99    5.20
   4  17   0   55.09    6.00
  -4  17   0   41.80    6.10
  -4  17   0   64.09    4.70
   4  17   0   57.39    3.30
   4  17   0   51.89    4.50
  -5 -17   0  256.57   10.70
  -5 -17   0  260.17   15.60
   5 -17   0  240.28    9.50
   5 -17   0  260.37   13.20
   5  17   0  251.57   11.40
  -5  17   0  269.87   12.70
  -5  17   0  265.47    9.20
   5  17   0  246.08    9.30
  -5  17   0  255.17    9.00
   5  17   0  262.97    8.30
  -6 -17   0   17.80    5.20
   6 -17   0    9.50    5.20
  -6 -17   0   22.80    7.10
  -6  17   0   21.60    6.30
   6  17   0   19.30    4.80
   7 -17   0    2.00    5.90
  -7 -17   0   -4.50    7.80
  -7 -17   0    5.40    6.60
   7  17   0   -2.30    5.30
  -7  17   0    4.50    7.70
   7  17   0    9.60    6.60
  -8 -17   0   -4.50    8.90
   8 -17   0   -2.20    7.00
   8  17   0    7.60    8.70
   8  17   0    1.80    9.80
  -8  17   0    0.10    9.40
   0 -18   0  448.66   15.00
   0 -18   0  429.36   13.90
   0 -18   0  431.36   12.00
   0  18   0  429.46   13.80
   0  18   0  426.76   13.90
   0  18   0  448.36   12.30
   0  18   0  425.36   15.00
   1 -18   0   53.59    3.80
  -1 -18   0   49.10    4.90
  -1 -18   0   44.00    2.70
   1 -18   0   42.60    5.00
   1  18   0   51.59    3.00
   1  18   0   58.29    4.70
   1  18   0   57.49    4.60
  -1  18   0   55.09    4.10
  -1  18   0   35.40    5.30
  -1  18   0   38.70    5.80
   2 -18   0   56.99    6.10
  -2 -18   0   64.39    6.00
   2 -18   0   58.49    5.40
  -2  18   0   66.89    4.70
  -2  18   0   59.09    6.00
   2  18   0   58.29    2.80
   2  18   0   59.49    4.10
  -2  18   0   60.39    4.90
   2  18   0   64.39    5.50
   3 -18   0   13.30    4.50
   3 -18   0   12.20    3.40
  -3 -18   0   11.00    3.90
  -3  18   0   20.80    5.30
   3  18   0   13.20    3.30
  -3  18   0   21.00    4.80
  -3  18   0   10.40    2.70
   4 -18   0   73.99    8.80
   4 -18   0   59.29    5.80
  -4 -18   0   60.69    8.90
  -4  18   0   62.99    5.90
  -4  18   0   61.49    6.60
   4  18   0   70.29    6.60
   4  18   0   64.19    4.70
  -4  18   0   58.29    4.90
   4  18   0   64.69    3.40
  -5 -18   0  126.09   12.00
   5 -18   0   96.89    6.60
  -5 -18   0  112.39    8.10
   5 -18   0  115.09   10.20
  -5  18   0   93.99    5.70
  -5  18   0   97.59    6.30
   5  18   0  103.99    6.30
   5  18   0  102.39    7.60
   5  18   0  109.89    5.00
  -5  18   0  108.69    9.50
  -6 -18   0   26.30    6.30
   6 -18   0   24.70    6.40
  -6 -18   0   36.00   11.70
  -6  18   0   44.90   10.00
   6  18   0   39.40    4.70
   6  18   0   36.70    7.10
   7 -18   0  -10.50    5.80
  -7 -18   0   -2.50    8.30
   7  18   0    4.30    6.30
  -7  18   0    5.50    7.70
   7  18   0    5.30    5.60
  -8 -18   0   12.90   10.20
   8 -18   0   -5.30    7.90
   8  18   0   17.20    9.20
   8  18   0    4.70    6.80
  -8  18   0    0.10    9.50
   0 -19   0    5.90    2.40
   0 -19   0    4.50    3.10
   0 -19   0    7.10    1.90
   0  19   0    5.20    2.40
   0  19   0    5.40    2.60
   0  19   0    5.60    1.90
   1 -19   0  566.44   17.40
  -1 -19   0  548.65   14.50
   1 -19   0  539.35   15.60
   1 -19   0  556.84   17.70
  -1 -19   0  572.94   17.80
   1  19   0  556.74   14.70
  -1  19   0  544.35   16.80
  -1  19   0  545.75   18.00
   1  19   0  567.94   17.50
  -1  19   0  576.34   20.60
  -2 -19   0  118.19    7.60
   2 -19   0  118.19    7.60
   2  19   0  113.89    4.00
   2  19   0  108.29    6.70
  -2  19   0  111.39    6.40
   2  19   0  106.39    5.00
  -2  19   0  116.49    7.50
   3 -19   0   94.39    8.40
   3 -19   0   83.49    6.30
  -3 -19   0   88.39    8.30
  -3  19   0   93.19    5.60
  -3  19   0   91.99    6.70
  -3  19   0   81.69    6.70
   3  19   0   82.49    4.50
   3  19   0   82.99    6.60
  -4 -19   0    2.70    4.60
   4 -19   0    2.90    3.40
   4 -19   0    7.40    4.60
   4  19   0    4.80    3.60
  -4  19   0    1.90    3.70
   4  19   0    3.80    1.70
  -4  19   0    2.70    3.40
  -4  19   0    4.00    2.90
   4  19   0    4.70    2.50
  -5 -19   0   28.00    6.90
  -5 -19   0   31.70    9.20
   5 -19   0   16.60    3.70
   5 -19   0   30.60    9.00
   5  19   0   25.10    3.50
   5  19   0   17.00    4.30
  -5  19   0   32.10    8.00
  -5  19   0   31.80    4.80
   5  19   0   25.80    5.00
  -5  19   0   34.80    5.50
  -6 -19   0    3.00    6.70
   6 -19   0    8.40    6.00
  -6  19   0   10.80   10.50
   6  19   0    7.10    4.60
   7 -19   0    0.50    6.70
  -7 -19   0    6.20    8.60
   7  19   0    4.90    6.10
  -7  19   0   -1.80    7.80
   7  19   0    1.90    6.60
  -8 -19   0   12.10   10.60
   8  19   0   18.40    9.40
  -8  19   0   -4.00    9.50
   8  19   0   -0.10    7.50
   0 -20   0   45.30    3.70
   0 -20   0   40.40    4.50
   0  20   0   48.30    4.80
   0  20   0   45.30    3.70
   1 -20   0   33.30    4.80
  -1 -20   0   32.80    2.80
   1 -20   0   41.70    5.20
   1 -20   0   36.30    3.90
  -1 -20   0   41.60    5.20
  -1  20   0   51.29    4.30
   1  20   0   41.70    3.20
  -1  20   0   36.10    7.80
  -1  20   0   44.30    4.90
   1  20   0   49.70    5.20
  -2 -20   0  162.98    9.10
   2 -20   0  162.88    8.90
   2 -20   0  168.88    8.20
  -2  20   0  176.08    7.30
  -2  20   0  164.18    9.10
   2  20   0  159.28    8.30
  -2  20   0  170.48    7.70
   2  20   0  147.99    6.10
   3 -20   0   37.30    5.90
   3 -20   0   45.70    7.90
  -3 -20   0   45.50    7.10
  -3  20   0   46.30    5.50
  -3  20   0   45.00    6.40
  -3  20   0   40.80    6.00
   3  20   0   40.70    5.50
  -4 -20   0   34.80    9.10
   4 -20   0   22.00    5.60
   4 -20   0   19.70    5.60
  -4  20   0   32.90    4.90
  -4  20   0   21.80    5.80
  -4  20   0   24.30    4.90
   4  20   0   28.10    5.80
   5 -20   0    9.80    5.90
  -5 -20   0   10.70    6.00
   5 -20   0    6.40    3.80
   5  20   0   14.80    3.50
  -5  20   0   10.70    3.20
  -5  20   0   11.00    5.20
   5  20   0   10.30    3.40
   5  20   0    6.80    4.10
   6 -20   0   95.19   11.60
  -6 -20   0  100.69    9.70
   6  20   0  106.49    9.10
  -6  20   0   98.19   13.70
   6  20   0   92.69    5.90
  -7 -20   0    4.60    8.70
   7 -20   0    2.10    6.90
  -7  20   0   16.80    8.40
   7  20   0    6.70    7.90
  -8 -20   0    5.50   11.10
   8 -20   0  -13.20    8.20
  -8  20   0   -2.80   10.40
   8  20   0    2.30    7.20
   8  20   0    5.40    8.80
   0 -21   0    2.70    2.10
   0 -21   0   -0.30    2.30
   0  21   0    4.00    2.50
   0  21   0    2.50    2.20
   1 -21   0  497.55   16.60
  -1 -21   0  477.85   12.90
   1 -21   0  458.25   14.00
  -1 -21   0  491.85   16.40
   1 -21   0  485.25   15.90
   1  21   0  482.05   13.20
  -1  21   0  509.35   14.60
   1  21   0  471.35   16.10
  -1  21   0  481.95   15.50
   2 -21   0  150.18    9.10
  -2 -21   0  144.29    8.60
   2 -21   0  152.28    8.20
  -2  21   0  146.69    7.30
   2  21   0  140.59    8.20
  -2  21   0  127.19    8.70
   2  21   0  141.19    6.10
  -2  21   0  147.09    7.20
   2  21   0  144.69    5.00
  -3 -21   0   98.89    8.50
   3 -21   0   94.39    8.20
   3 -21   0  100.19    9.00
  -3  21   0  102.19    5.90
   3  21   0  101.89    7.10
  -3  21   0   94.19    7.80
  -3  21   0  104.29    7.30
   4 -21   0   14.40    5.20
   4 -21   0   13.50    4.10
  -4 -21   0   14.40    5.60
   4  21   0   11.80    4.00
  -4  21   0   10.10    3.20
  -4  21   0   13.30    4.40
  -4  21   0   12.60    4.70
   5 -21   0    6.20    4.00
   5 -21   0    8.00    5.70
  -5 -21   0    7.20    6.20
  -5  21   0    9.70    5.50
  -5  21   0    9.00    3.50
   5  21   0    4.40    4.40
   6 -21   0   76.49   11.60
  -6 -21   0   68.59   13.10
   6  21   0   95.89    7.70
   6  21   0   68.99    8.80
  -6  21   0   80.19   12.30
   7 -21   0    2.80    7.30
  -7 -21   0    4.50    9.10
   7  21   0   12.00    6.50
  -7  21   0   13.80    9.10
  -8 -21   0   11.20   11.50
   8 -21   0   -2.50    8.30
  -8  21   0   -3.10   10.00
   8  21   0   15.70    8.00
   8  21   0    4.10    9.40
   0 -22   0  300.87    9.60
   0 -22   0  299.27   11.60
   0  22   0  312.97   11.80
   0  22   0  304.57    9.90
   1 -22   0   63.59    6.00
  -1 -22   0   65.19    6.10
   1 -22   0   61.69    4.70
  -1 -22   0   62.39    3.60
   1 -22   0   63.59    6.60
   1  22   0   59.69    4.00
  -1  22   0   72.99    5.30
  -1  22   0   70.49    5.30
   1  22   0   66.79    5.80
   2 -22   0   29.90    5.50
  -2 -22   0   29.10    5.90
   2 -22   0   31.10    6.50
   2  22   0   29.10    2.90
   2  22   0   28.90    4.50
  -2  22   0   26.40    4.30
   2  22   0   29.40    5.40
  -2  22   0   20.40    5.20
   3 -22   0  135.89    7.90
   3 -22   0  131.89    9.80
  -3 -22   0  147.59   10.20
  -3  22   0  123.19    9.00
   3  22   0  134.49    8.60
  -3  22   0  135.29    8.60
  -3  22   0  130.39    7.00
  -4 -22   0   59.09    9.80
   4 -22   0   57.19    9.60
   4  22   0   53.49    6.60
  -4  22   0   44.10    7.40
  -4  22   0   53.29    8.00
   5 -22   0   40.10    7.30
   5 -22   0   34.70   10.50
  -5 -22   0   33.40    7.70
  -5  22   0   57.99    9.10
   5  22   0   35.10    7.60
  -5  22   0   48.40    5.90
   6 -22   0   20.00    7.30
  -6 -22   0   20.30    8.70
   6  22   0   16.10    5.40
  -6  22   0   22.10    8.10
  -7 -22   0    7.30    9.70
   7 -22   0   10.60    8.40
  -7  22   0    7.80    8.70
   7  22   0   13.40    6.60
   8 -22   0   -1.30    9.50
  -8 -22   0   -1.50   11.00
   8  22   0    7.00    7.90
   8  22   0    9.90    9.50
  -8  22   0   -6.30   10.40
   0 -23   0    6.80    2.50
   0 -23   0    4.30    2.80
   0  23   0    5.60    2.70
  -1 -23   0  183.58    6.40
   1 -23   0  184.78    9.30
   1 -23   0  186.28    9.80
   1 -23   0  196.68    8.60
  -1 -23   0  169.88    9.30
  -1  23   0  183.78    7.90
   1  23   0  180.18    6.70
   1  23   0  210.08    9.50
  -1  23   0  185.68    8.70
   2 -23   0   27.80    5.70
  -2 -23   0   20.60    5.90
   2 -23   0   28.50    6.30
  -2  23   0   22.30    4.00
   2  23   0   30.80    4.70
  -2  23   0   38.10    5.00
   2  23   0   29.20    5.90
   2  23   0   28.00    3.00
   3 -23   0   24.70    6.00
   3 -23   0   22.90    7.50
  -3 -23   0   20.10    4.70
  -3  23   0   17.40    3.60
  -3  23   0   28.00    6.10
   3  23   0   26.90    6.00
  -4 -23   0   35.70    9.40
   4 -23   0   33.80    9.40
   4 -23   0   27.70    6.30
  -4  23   0   20.00    5.00
  -4  23   0   17.00    5.20
  -4  23   0   28.40    7.70
   4  23   0   22.40    4.90
   5 -23   0   31.60   10.30
  -5 -23   0   20.20    7.30
   5 -23   0   25.90    7.20
  -5  23   0   27.20    6.60
  -5  23   0   22.40    5.80
   5  23   0   21.00    5.40
  -6 -23   0   12.40    8.20
  -6  23   0   22.20    8.20
   7 -23   0    8.20    8.40
  -7 -23   0   25.00   10.70
   7  23   0   35.70   10.30
  -7  23   0   21.50    9.90
  -8 -23   0  -11.10   11.30
   0 -24   0   71.39    5.00
   0 -24   0   72.49    6.60
   0  24   0   74.99    5.40
   0  24   0   79.89    6.50
  -1 -24   0   76.39    7.40
   1 -24   0   75.09    7.10
  -1 -24   0   77.39    4.30
   1  24   0   91.89    7.00
  -1  24   0   83.19    5.90
   1  24   0   69.19    4.60
  -1  24   0   78.19    6.50
   2 -24   0   44.20    6.60
  -2 -24   0   47.10    7.00
   2 -24   0   51.59    7.40
  -2  24   0   51.09    6.10
   2  24   0   50.79    5.30
   2  24   0   49.90    3.60
   2  24   0   53.29    6.20
  -2  24   0   52.89    5.30
   3 -24   0    6.50    4.70
  -3 -24   0    2.40    4.20
   3 -24   0    3.50    3.70
  -3  24   0    5.40    3.90
  -3  24   0    3.80    3.30
   3  24   0    6.40    3.80
   4 -24   0   28.20    6.30
  -4 -24   0   42.90    9.40
   4 -24   0   22.30    6.20
  -4  24   0   21.20    6.30
   4  24   0   18.20    5.00
  -4  24   0   26.70    5.40
  -4  24   0   31.10    8.20
  -5 -24   0   22.90    7.10
   5 -24   0   27.60    7.30
   5  24   0   27.60    8.20
  -5  24   0   30.30    7.20
   6 -24   0   30.10    8.60
  -6 -24   0   49.99   14.70
   6  24   0   57.49    8.80
  -6  24   0   62.99   12.80
   7 -24   0   -3.10    8.60
  -7 -24   0    7.10   10.10
   7  24   0   -3.40    6.50
  -7  24   0    2.10    9.50
   0 -25   0    2.50    2.80
   0 -25   0    1.90    2.80
   0  25   0    6.70    3.70
  -1 -25   0   57.39    6.80
   1 -25   0   55.29    6.30
  -1 -25   0   48.90    4.10
  -1  25   0   67.09    6.30
   1  25   0   64.89    6.50
   1  25   0   57.49    4.60
  -1  25   0   57.89    5.50
  -2 -25   0   23.10    6.70
   2 -25   0   16.30    4.60
   2 -25   0   22.90    6.60
  -2  25   0   22.10    5.20
   2  25   0   22.50    3.60
  -2  25   0   21.60    4.40
   2  25   0   27.10    5.80
   2  25   0   24.10    5.30
  -3 -25   0    9.50    4.60
   3 -25   0    6.80    4.30
   3 -25   0   15.80    5.20
  -3  25   0   20.10    5.40
   3  25   0   19.40    4.70
  -3  25   0   18.00    4.80
  -4 -25   0   44.80   10.40
   4 -25   0   33.80    7.30
   4 -25   0   36.20    9.10
  -4  25   0   41.70    6.00
  -4  25   0   34.40    9.20
   4  25   0   33.30    6.70
  -5 -25   0    2.60    7.20
   5 -25   0    2.90    6.10
  -5  25   0    5.20    6.50
  -5  25   0   22.70    6.30
   5  25   0    0.10    5.10
   6 -25   0   18.10    7.80
  -6 -25   0   32.80    9.90
   6  25   0   37.30    8.90
  -6  25   0   24.70    8.40
   7 -25   0    4.70    8.90
  -7 -25   0   15.50   11.00
   7  25   0   34.80    8.10
  -7  25   0   24.90   10.80
   0 -26   0   10.40    3.30
   0 -26   0   11.40    3.70
   0  26   0    5.00    3.30
   0  26   0   13.80    3.80
  -1 -26   0   37.20    4.10
   1 -26   0   34.80    6.60
  -1 -26   0   35.50    6.90
   1  26   0   48.80    4.80
  -1  26   0   55.99    6.20
   1  26   0   57.69    6.30
  -1  26   0   32.80    5.70
  -2 -26   0   31.90    7.00
   2 -26   0   26.00    7.60
   2  26   0   28.20    3.80
   2  26   0   26.20    6.70
   2  26   0   29.80    5.80
  -2  26   0   23.20    6.00
  -2  26   0   22.60    5.40
   3 -26   0   26.90    7.20
  -3 -26   0   49.00    9.00
   3 -26   0   52.39    8.60
  -3  26   0   57.19    8.40
  -3  26   0   47.80    6.20
   3  26   0   50.79    7.80
   4 -26   0   33.80    9.40
  -4 -26   0   39.50   10.50
  -4  26   0   43.20    9.20
  -4  26   0   50.99    6.60
   4  26   0   35.90    7.90
  -5 -26   0   13.40    9.20
   5 -26   0    9.10    6.80
   5  26   0   10.40    7.20
  -6 -26   0   -5.40    8.70
   6 -26   0  -10.80    7.40
  -6  26   0   -1.90    8.10
   6  26   0    0.20    5.70
   7 -26   0    6.50    9.80
  -7 -26   0   -9.40    9.80
   7  26   0   10.00    7.60
  -7  26   0    8.40   10.40
   0 -27   0   -0.70    3.20
   0 -27   0    4.50    3.60
   0  27   0    0.90    3.80
   0  27   0    0.60    3.00
  -1 -27   0    0.80    2.70
  -1 -27   0    2.80    3.80
   1 -27   0    1.70    3.60
   1  27   0    7.20    4.00
  -1  27   0   -4.60    3.60
   1  27   0    2.10    3.00
  -1  27   0    7.40    3.90
   2 -27   0   26.30    5.40
  -2 -27   0   26.60    7.60
  -2  27   0   29.90    6.00
  -2  27   0   26.90    6.40
   2  27   0   24.10    6.40
   2  27   0   29.20    6.10
  -3 -27   0   28.40    8.90
   3 -27   0   26.00    8.60
  -3  27   0   38.60    8.10
  -3  27   0   31.80    6.60
   3  27   0   34.80    7.00
  -4 -27   0   17.90    7.10
   4 -27   0   20.80    6.10
  -4  27   0   39.70    7.00
   4  27   0   25.70    5.90
  -4  27   0   39.40    9.20
  -5 -27   0   17.90    8.40
   5 -27   0    5.70    7.00
  -5  27   0   24.00    7.90
  -5  27   0   47.10    9.00
   5  27   0   23.30    6.70
   6 -27   0    9.40    8.40
  -6 -27   0    8.10    9.80
   6  27   0    4.40    6.20
  -6  27   0   19.60    9.60
  -7 -27   0  -12.40   10.40
   7 -27   0   -2.20    9.90
  -7  27   0    0.50   10.80
   7  27   0    6.30    7.60
   0 -28   0   20.80    5.30
   0 -28   0   21.90    7.00
   0  28   0   14.50    3.60
   0  28   0   14.60    4.50
   1 -28   0   19.30    4.40
  -1 -28   0   14.40    3.10
  -1 -28   0   24.10    6.80
   1  28   0   32.50    6.50
  -1  28   0   19.30    5.10
  -1  28   0   13.70    4.10
   1  28   0   23.60    5.00
   2 -28   0   30.00    7.30
  -2 -28   0   31.00    8.00
   2  28   0   31.00    7.10
  -2  28   0   31.30    7.00
  -2  28   0   45.40    7.00
   2  28   0   28.40    6.50
  -3 -28   0   51.79   10.30
   3 -28   0   41.60    9.20
  -3  28   0   33.70    8.80
  -3  28   0   48.20    7.10
   3  28   0   37.50    8.10
   4 -28   0   33.20    9.90
  -4 -28   0   22.70    7.50
  -4  28   0   31.30    6.70
  -4  28   0   49.60    7.90
  -5 -28   0    1.20    7.90
   5 -28   0    0.30    7.80
  -5  28   0   17.80    7.50
   5  28   0    5.30    5.90
  -6 -28   0   15.00    9.40
   6 -28   0    2.50    8.40
  -6  28   0    2.70    9.40
   6  28   0    6.20    6.70
  -7 -28   0    8.90   11.60
   7 -28   0   -0.40    9.90
   7  28   0    6.60    8.00
  -7  28   0    3.90   11.50
   0 -29   0   -2.00    4.30
   0  29   0   -1.00    3.70
   0  29   0    4.00    4.50
   1 -29   0   26.40    7.30
  -1 -29   0    9.30    3.10
  -1 -29   0   18.40    4.90
   1  29   0   14.50    3.80
   1  29   0   13.60    5.00
  -1  29   0   16.50    5.00
  -1  29   0    9.60    4.20
  -2 -29   0   12.90    5.10
   2 -29   0   14.80    4.70
   2  29   0    9.70    5.00
  -2  29   0   16.40    5.10
   2  29   0   12.80    6.30
   2  29   0    7.20    3.20
  -2  29   0   25.40    7.30
   3 -29   0   17.80    5.80
  -3 -29   0   20.10    6.30
  -3  29   0   10.50    5.90
   3  29   0    9.90    5.10
  -3  29   0   42.00    7.90
  -4 -29   0   22.60    7.80
   4 -29   0   38.90   10.20
   4  29   0   32.80    8.10
  -4  29   0   26.40    7.00
   5 -29   0   11.50    7.80
  -5 -29   0   -5.70    8.30
  -5  29   0    5.90    8.10
   5  29   0    0.50    6.30
  -6 -29   0   21.50   10.20
   6 -29   0   -3.50    8.00
   6  29   0    1.50    6.60
  -6  29   0    1.50    9.60
   0 -30   0   32.90    8.20
   0  30   0   42.60    7.20
   0  30   0   34.00    6.30
  -1 -30   0   31.70    8.60
   1 -30   0   28.70    8.00
  -1  30   0   19.60    5.10
   1  30   0   19.00    5.80
  -1  30   0   16.90    4.60
   1  30   0   19.40    4.30
  -2 -30   0    5.20    5.20
   2 -30   0   17.30    5.00
   2  30   0   15.50    5.60
  -2  30   0   18.80    5.30
  -2  30   0   34.80    8.50
   2  30   0   19.90    5.00
   3 -30   0    7.80    5.70
  -3 -30   0   16.90    6.60
  -3  30   0   34.00    8.90
   3  30   0   17.40    6.50
  -3  30   0    8.00    6.10
  -4 -30   0   28.50    9.20
   4 -30   0   62.99   11.70
  -4  30   0   26.90    7.30
   4  30   0   27.20    6.60
  -4  30   0   44.20    8.50
   5 -30   0    6.60    7.10
  -5 -30   0    8.70    8.70
  -5  30   0   14.70    8.90
   5  30   0    3.00    6.50
   6 -30   0   -1.70    8.70
  -6 -30   0   21.60   10.60
  -6  30   0    9.30   10.60
   6  30   0   11.50    7.40
   0 -31   0    0.90    4.70
   0  31   0   -6.40    3.90
   0  31   0   26.80    8.00
   1 -31   0   45.90    9.30
  -1 -31   0   43.20    8.50
  -1  31   0   51.99    8.20
   1  31   0   50.89    9.10
  -1  31   0   47.00    7.40
   1  31   0   40.30    8.70
   2 -31   0   42.00    8.90
  -2 -31   0   13.10    5.80
  -2  31   0   22.30    5.80
  -2  31   0   34.80    8.80
   2  31   0   24.30    6.20
   3 -31   0   12.50    5.90
  -3 -31   0    6.20    6.70
   3  31   0   10.00    6.10
  -3  31   0    5.90    6.10
  -3  31   0   15.80    5.70
   4 -31   0   -0.40    6.80
  -4 -31   0   11.60    7.40
  -4  31   0   -1.50    9.20
  -4  31   0   12.90    5.70
   4  31   0   11.00    6.10
   5 -31   0   51.79   12.90
  -5 -31   0   22.10    9.50
   5  31   0   33.50    9.90
  -5  31   0   43.70    9.40
   6 -31   0   -4.30    9.50
  -6 -31   0   14.40   10.90
   6  31   0    4.10    7.50
  -6  31   0    4.70   10.60
   0 -32   0    0.10    4.90
   0  32   0    9.60    5.50
   0  32   0    3.50    4.30
  -1 -32   0   63.99    9.60
   1 -32   0   77.79   10.10
   1  32   0   59.29    9.40
  -1  32   0   64.89    8.40
  -1  32   0   87.79    9.60
   2 -32   0  196.08   13.30
  -2 -32   0  161.38   12.90
  -2  32   0  203.48   12.70
  -2  32   0  177.68   11.80
   2  32   0  181.78   18.40
  -3 -32   0   14.10    7.30
   3 -32   0    5.10    6.40
   3  32   0    3.60    6.10
  -3  32   0   11.80    5.50
  -3  32   0   18.10    7.00
  -4 -32   0    9.60    8.20
   4  32   0    7.60    6.70
  -4  32   0   12.00    5.70
  -4  32   0   -0.20    8.40
   5 -32   0    3.50    7.70
  -5 -32   0   -7.30    9.40
  -5  32   0   30.60    9.90
   5  32   0   17.90    7.20
  -6 -32   0   21.00   11.40
   6 -32   0   -5.70    9.50
  -6  32   0    3.90   11.50
   6  32   0   -3.70    7.70
   0 -33   0    3.30    5.30
   0  33   0   -2.70    6.10
   0  33   0    6.70    4.80
  -1 -33   0    8.90    5.90
   1 -33   0   15.30    5.50
   1  33   0   13.60    5.40
  -1  33   0   37.00    9.00
  -1  33   0   15.50    5.60
   1  33   0    7.50    5.90
  -2 -33   0   47.30   11.30
   2 -33   0   59.59   10.50
  -2  33   0   48.90   10.50
   2  33   0   74.09   10.60
  -2  33   0   65.69    9.60
   3 -33   0   11.40    6.20
  -3 -33   0   14.00    7.90
   3  33   0    9.60    6.40
  -3  33   0   19.00    7.30
  -3  33   0   22.70    6.20
  -4 -33   0   13.80    8.80
   4 -33   0   14.80    7.70
   4  33   0   17.00    7.00
  -4  33   0   16.00    8.70
   5 -33   0   52.29   13.60
  -5  33   0   37.30   10.90
   6 -33   0   -3.80    9.60
  -6 -33   0    1.80   11.50
   6  33   0    2.30    7.70
  -6  33   0   -2.60   12.30
   0 -34   0  165.58   13.20
   0  34   0  145.49    9.80
   0  34   0  148.69   12.40
  -1 -34   0   67.29   10.70
   1 -34   0   90.39   11.60
   1  34   0   82.69    8.10
  -1  34   0   95.09   11.10
  -1  34   0   76.19    9.70
  -2 -34   0   77.99   11.90
   2 -34   0   81.69   11.50
   2  34   0   84.19   11.80
  -2  34   0   86.09   10.20
  -2  34   0   65.39   10.80
  -3 -34   0   18.10    8.00
  -3  34   0   12.30    7.50
  -3  34   0   40.30   10.00
   3  34   0    5.50    6.50
   4 -34   0   -3.30    7.60
  -4 -34   0   16.10    8.90
   4  34   0   -4.60    6.90
  -4  34   0    5.20    8.40
  -4  34   0    7.80    6.80
   5 -34   0   33.30   10.90
  -5 -34   0    5.80   10.70
  -5  34   0   31.20   11.60
   5  34   0   17.40    7.40
   0 -35   0   12.80    6.50
   0  35   0   11.00    5.70
   0  35   0    9.40    7.80
  -1 -35   0   18.20    6.70
   1 -35   0   52.09   11.00
  -1  35   0   15.70    6.90
  -1  35   0   19.60    6.40
   1  35   0   21.20    7.30
   1  35   0   28.00    7.80
   2 -35   0   30.20    9.90
  -2 -35   0   21.50    8.00
  -2  35   0   27.50    7.40
  -2  35   0   43.30   11.50
   2  35   0   28.70    7.40
  -3 -35   0   26.40    8.80
   3 -35   0   51.19   11.30
   3  35   0   25.80    7.90
  -3  35   0   46.60   11.10
  -3  35   0   22.70    8.30
  -4 -35   0   13.30    9.20
   4 -35   0    5.70    7.80
   4  35   0    4.80    7.20
  -4  35   0   11.00    7.70
  -4  35   0   11.30    9.50
  -5 -35   0    3.50   12.20
   5 -35   0   31.40   10.80
  -5  35   0   18.80   11.50
   5  35   0    1.30    7.90
   0 -36   0  117.99   14.10
   0  36   0   99.19    9.90
   0  36   0  114.39   12.60
   1 -36   0   60.29   13.00
  -1  36   0   39.70    9.70
   1  36   0   49.70   11.40
  -1  36   0   26.00    8.20
   2 -36   0   61.89   13.50
  -2 -36   0   39.00   12.40
  -2  36   0   25.00    7.70
  -2  36   0   43.70   11.90
   2  36   0   21.70    8.10
   3 -36   0   41.60   13.10
  -3 -36   0   14.10    9.30
  -3  36   0   21.00    7.80
  -3  36   0   17.90    9.80
   3  36   0   19.10    7.50
  -4 -36   0   23.40   10.80
   4 -36   0    7.90    8.50
   4  36   0    4.40    7.60
  -4  36   0   13.00    9.90
  -5 -36   0  -23.60   11.80
   5 -36   0   14.60   10.30
  -5  36   0    2.80   12.10
   5  36   0   -9.50    7.70
   0 -37   0    6.60    7.50
   0  37   0    3.40    7.40
   0  37   0    0.30    6.30
   1 -37   0  134.19   14.70
  -1 -37   0  114.39   13.40
  -1  37   0   83.09   11.10
   1  37   0   95.99   12.70
  -1  37   0   90.39   13.30
  -2 -37   0   59.09   13.20
  -2  37   0   31.60    8.00
  -2  37   0   22.60    8.20
   2  37   0   26.80    8.20
   3 -37   0   51.39   14.40
  -3 -37   0   12.40    9.70
  -3  37   0   18.40    8.40
   3  37   0   11.40    7.40
  -3  37   0    2.10   11.00
  -4 -37   0    8.20   10.20
   4 -37   0    2.10    8.50
   4  37   0    9.30    8.40
  -4  37   0   23.10   10.50
   0 -38   0   18.30    8.20
   0  38   0   15.80    8.40
   1 -38   0   66.19   14.30
  -1 -38   0   54.79   13.10
   1  38   0   54.89   11.60
  -1  38   0   48.80   11.50
  -1  38   0   46.90   12.00
   2 -38   0   68.99   14.40
  -2 -38   0   52.59   14.70
  -2  38   0   24.00    8.90
   2  38   0   29.20    8.60
  -2  38   0   25.70   11.20
  -3 -38   0   14.60    9.90
   3 -38   0   13.50    8.30
  -3  38   0   10.50    9.80
   3  38   0   -3.10    7.60
  -3  38   0   15.00    8.30
   4 -38   0   15.00    8.80
  -4 -38   0   21.10   11.00
   4  38   0   -4.10    8.90
  -4  38   0   19.50   11.50
   0 -39   0   -0.60    8.30
   0  39   0    9.20    8.70
   1 -39   0   72.79   14.40
  -1 -39   0  102.79   14.40
   1  39   0   89.49   14.10
  -1  39   0   90.29   13.20
  -1  39   0   65.99   13.10
   2 -39   0   44.20   13.70
  -2 -39   0   21.80    9.60
   2  39   0   10.30    9.20
  -2  39   0   21.80    9.40
  -2  39   0   12.80    8.90
   3 -39   0   -7.20    8.60
  -3 -39   0    0.70    9.80
   3  39   0   -3.50    8.30
  -3  39   0    2.40   10.00
   0 -40   0   14.70    9.10
   0  40   0   29.70    9.30
   1 -40   0   22.80    9.80
  -1 -40   0   18.20    9.10
  -1  40   0   23.20    9.20
   1  40   0   27.10    9.70
  -2 -40   0   19.60    9.80
  -2  40   0   29.20   10.20
  -2  40   0   17.40    9.00
   2  40   0    5.70    8.70
   3 -40   0   12.50    8.80
  -3 -40   0    3.50   11.40
  -3  40   0    3.30   11.30
  -3  40   0    8.00    9.20
   3  40   0    3.60    8.50
   0 -41   0   17.50    9.70
   0  41   0    7.50    9.70
  -1 -41   0    8.30    9.20
   1 -41   0   10.00    9.50
  -1  41   0   18.60    9.40
   1  41   0    9.10    9.60
   2 -41   0   62.29   17.10
  -2 -41   0   56.29   17.00
  -2  41   0   18.30   12.10
  -2  41   0   18.60    9.90
   2  41   0   23.50    9.20
   0 -42   0   12.50    9.70
   0  42   0    1.10    9.80
   1 -42   0   12.80   10.30
  -1 -42   0   11.60   10.70
  -1  42   0    4.90   10.30
   1  42   0    2.20    9.90
   9   0  -1    2.50    7.10
  -9   0   1   -3.30    8.30
  -8   0   1   -6.50    6.00
   8   0  -1    0.90    5.60
   7   0  -1   58.79    5.90
   7   0  -1   74.69    9.00
  -7   0   1   71.59    9.50
   7   0  -1   56.99    8.30
   6   0  -1   91.29    5.20
  -6   0   1   89.79    7.70
   6   0  -1   67.49    6.50
  -6   0   1   70.29    5.20
   6   0  -1   77.99    7.80
  -5   0   1  105.89    5.00
   5   0  -1  102.39    5.90
  -5   0   1  107.99    7.10
   5   0  -1  107.49    7.40
   5   0  -1  107.29    4.80
  -4   0   1  285.87   12.90
   4   0  -1  289.77   13.20
   4   0  -1  278.57    9.80
   4   0  -1  296.07    9.10
  -4   0   1  280.17   10.80
   4   0  -1  291.87    8.40
  -4   0   1  290.97    8.50
   4   0  -1  293.67   10.90
   3   0  -1  190.68    6.40
   3   0  -1  202.58    9.10
   3   0  -1  209.78    6.40
  -3   0   1  203.18    7.40
   3   0  -1  204.68    7.70
   3   0  -1  200.48    7.10
  -3   0   1  206.38    6.00
  -3   0   1  207.58    7.80
   2   0  -1  761.22   19.00
  -2   0   1  769.92   19.20
   2   0  -1  809.12   19.30
   2   0  -1  754.62   21.10
  -2   0   1  755.32   19.90
   2   0  -1  756.32   20.20
   2   0  -1  768.42   19.90
  -2   0   1  767.72   20.30
  -1   0  -1  603.24   15.00
   1   0   1  602.34   15.00
   1   0   1  603.44   15.40
  -1   0  -1  620.64   15.40
  -1   0  -1  558.34   16.00
   1   0   1  577.94   16.00
  -2   0  -1  181.88    6.00
  -2   0  -1  168.48    5.90
   2   0   1  176.58    7.50
   2   0   1  176.18    6.00
  -2   0  -1  192.38    7.90
   2   0   1  181.28    5.70
   2   0   1  181.18    6.70
   3   0   1  130.29    7.80
   3   0   1  121.29    7.40
   3   0   1  141.09    5.40
  -3   0  -1  123.49    8.00
  -3   0  -1  142.89    5.50
  -3   0  -1  134.89    5.70
   3   0   1  142.39    5.50
   4   0   1  122.59    5.70
  -4   0  -1  108.39    8.50
  -4   0  -1  124.69    5.80
   4   0   1  101.29    5.90
   4   0   1  113.69    7.10
  -4   0  -1  124.69    6.50
   5   0   1   87.69    7.40
  -5   0  -1   92.19    7.00
  -5   0  -1   95.99   10.10
  -5   0  -1   84.69    6.10
   6   0   1   39.30    6.10
  -6   0  -1   46.40    8.30
   6   0   1   57.29    7.90
  -6   0  -1   53.29    7.90
   7   0   1    7.30    5.80
  -7   0  -1   12.30    6.10
   7   0   1   23.50    7.10
   8   0   1   12.10    7.10
   9   0   1   -3.50    8.80
  -9   0  -1   -8.10   10.30
   9  -1  -1   -2.90    6.90
  -9  -1   1   12.40    8.60
  -9   1   1    4.60    8.60
   9   1  -1    6.20    7.00
   8  -1  -1   55.69   10.50
  -8  -1   1   61.49   11.50
   8   1  -1   52.59   10.40
  -8   1   1   52.79   11.50
   7  -1  -1  230.58    9.00
   7  -1  -1  213.68   13.00
   7  -1  -1  232.58   11.70
  -7  -1   1  225.58   12.80
  -7   1   1  248.08   13.10
   7   1  -1  229.68   13.00
   7   1  -1  227.98   11.60
   7   1  -1  234.68    9.40
   6  -1  -1   60.59    7.30
   6  -1  -1   53.99    4.50
  -6  -1   1   51.79    5.10
   6  -1  -1   46.20    5.70
  -6  -1   1   57.79    7.10
   6   1  -1   61.39    4.90
  -6   1   1   67.49    7.70
  -6   1   1   48.20    4.50
   6   1  -1   51.99    7.20
   6   1  -1   41.80    6.50
  -5  -1   1  231.38    8.00
  -5  -1   1  230.98    9.90
   5  -1  -1  240.08    7.60
   5  -1  -1  236.48   10.50
   5  -1  -1  223.08    8.30
   5   1  -1  246.18   10.70
   5   1  -1  231.78    8.90
  -5   1   1  222.08    7.60
  -5   1   1  243.88   10.20
   5   1  -1  241.58    7.90
   4  -1  -1  391.86   12.50
   4  -1  -1  392.76   10.90
   4  -1  -1  422.46   13.80
   4  -1  -1  408.46   16.00
  -4  -1   1  419.46   11.50
   4  -1  -1  398.16   11.40
  -4  -1   1  400.76   15.30
   4   1  -1  379.16   12.40
   4   1  -1  409.66   16.00
  -4   1   1  384.66   13.50
   4   1  -1  420.56   12.00
  -4   1   1  393.76   13.00
   4   1  -1  401.76   11.30
  -4   1   1  401.26   11.00
   4   1  -1  410.56   13.60
  -3  -1   1  205.88    9.20
   3  -1  -1  209.18    5.80
   3  -1  -1  200.38    7.20
   3  -1  -1  217.08    9.30
   3  -1  -1  212.88    7.90
  -3  -1   1  214.28    6.30
  -3  -1   1  205.58    7.90
  -3  -1   1  205.58    7.50
   3  -1  -1  203.58    6.30
   3   1  -1  204.68    6.20
  -3   1   1  196.38    6.40
  -3   1   1  201.68    7.50
  -3   1   1  205.48    7.90
   3   1  -1  216.38    6.80
   3   1  -1  216.38    7.40
   3   1  -1  202.88    7.90
  -2  -1   1 1784.02   45.20
   2  -1  -1 1838.52   44.10
   2  -1  -1 1820.12   45.60
   2  -1  -1 1828.42   46.60
  -2  -1   1 1843.92   44.80
   2  -1  -1 1858.11   45.30
   2  -1  -1 1869.01   44.20
  -2  -1   1 1819.42   45.60
  -2  -1   1 1814.12   46.60
   2   1  -1 1793.52   46.40
   2   1  -1 1970.20   44.90
  -2   1   1 1826.42   45.40
   2   1  -1 1812.82   45.60
   2   1  -1 1763.02   45.20
   2   1  -1 1846.32   44.50
  -2   1   1 1819.02   45.60
  -1  -1  -1 1073.89   28.20
  -1  -1  -1 1087.49   27.40
   1  -1   1 1108.19   27.10
   1  -1   1 1089.19   27.40
  -1  -1  -1 1101.19   27.40
   1  -1   1 1102.29   28.10
   1  -1   1 1081.69   27.50
   1   1   1 1065.99   27.40
   1   1   1 1096.89   28.00
  -1   1  -1 1116.19   27.20
  -1   1  -1 1108.69   27.40
   1   1   1 1164.58   27.00
  -1   1  -1 1105.29   28.20
   2  -1   1 1004.30   28.00
   2  -1   1 1030.70   26.30
  -2  -1  -1 1063.79   26.30
  -2  -1  -1  997.70   28.20
   2  -1   1 1009.20   27.20
   2  -1   1 1074.09   26.50
  -2  -1  -1 1075.69   26.50
  -2   1  -1 1011.40   26.40
   2   1   1 1021.30   28.10
   2   1   1 1053.29   26.60
   2   1   1 1076.09   26.10
  -2   1  -1 1081.89   26.40
  -2   1  -1 1027.20   28.30
  -3  -1  -1  105.49    4.90
   3  -1   1  105.29    4.60
  -3  -1  -1   89.59    7.80
   3  -1   1   95.99    4.70
   3  -1   1  102.79    7.30
  -3  -1  -1  109.09    4.70
   3  -1   1  103.29    5.90
  -3   1  -1   99.99    4.60
  -3   1  -1  100.19    7.00
   3   1   1  101.69    7.10
  -3   1  -1  100.29    4.90
   3   1   1   98.09    4.50
   3   1   1  103.39    4.70
   4  -1   1  173.88    8.50
   4  -1   1  178.58    7.00
  -4  -1  -1  165.18    7.20
  -4  -1  -1  179.78    7.60
  -4  -1  -1  161.38    9.90
  -4   1  -1  174.18   10.40
  -4   1  -1  174.38    7.50
   4   1   1  172.88    7.00
   4   1   1  165.28    8.30
  -4   1  -1  163.08    6.70
   4   1   1  157.48    7.00
  -5  -1  -1   52.99    8.70
  -5  -1  -1   53.69    6.60
  -5  -1  -1   54.29    5.70
   5  -1   1   56.59    6.50
   5  -1   1   70.69    5.50
  -5   1  -1   58.79    6.30
   5   1   1   55.29    5.80
  -5   1  -1   56.69    5.30
   5   1   1   62.59    6.70
   6  -1   1  158.48   10.70
   6  -1   1  160.38    8.10
  -6  -1  -1  132.09   13.60
  -6  -1  -1  135.99    9.60
   6   1   1  146.99    8.10
  -6   1  -1  116.69    8.60
   6   1   1  154.58   10.10
  -6   1  -1  144.29    9.80
   7  -1   1   17.90    4.60
   7  -1   1   20.30    6.10
  -7  -1  -1   37.80    9.80
   7   1   1   20.70    6.30
   7   1   1   22.10    6.70
  -7   1  -1   21.40    6.70
   8  -1   1    2.10    6.90
  -8  -1  -1    9.90    9.00
  -8   1  -1    6.30    7.80
   8   1   1    1.30    6.80
   9  -1   1   -8.70    8.40
  -9  -1  -1    3.80   10.30
  -9   1  -1  -12.20   10.10
   9   1   1   -9.20    8.30
   9  -2  -1    2.20    7.30
  -9  -2   1   30.40    9.60
   9   2  -1    5.30    7.50
  -9   2   1   17.10    8.70
  -8  -2   1   27.50    7.50
   8  -2  -1   18.40    6.20
   8   2  -1   24.40    6.30
   8   2  -1   33.70    9.80
  -8   2   1   26.60    7.60
   7  -2  -1   53.59    9.00
   7  -2  -1   65.99    5.70
   7  -2  -1   50.99    8.90
  -7  -2   1   58.29    9.30
   7   2  -1   63.69    9.00
  -7   2   1   51.79    9.40
   7   2  -1   52.79    9.00
   6  -2  -1   21.20    3.70
  -6  -2   1   17.30    4.70
   6  -2  -1   22.00    6.50
  -6  -2   1   26.70    6.50
   6   2  -1   25.50    6.40
  -6   2   1   23.70    3.70
   6   2  -1   21.90    4.40
  -6   2   1   32.20    6.60
   6   2  -1   33.40    4.40
  -5  -2   1  267.67   10.60
  -5  -2   1  273.47   13.70
   5  -2  -1  277.17   11.40
   5  -2  -1  262.67    8.10
  -5  -2   1  266.17    9.00
   5  -2  -1  252.07    8.70
  -5   2   1  258.97    8.20
   5   2  -1  276.87   11.30
   5   2  -1  270.87    9.90
   5   2  -1  269.27    8.80
  -5   2   1  276.37   11.00
  -4  -2   1  190.78    8.90
  -4  -2   1  198.48   10.00
   4  -2  -1  184.18    6.20
   4  -2  -1  176.78    7.50
   4  -2  -1  172.88    6.00
  -4  -2   1  199.58    6.60
   4  -2  -1  205.78    8.50
   4   2  -1  186.08    7.50
   4   2  -1  201.08    7.40
  -4   2   1  174.48    8.60
  -4   2   1  183.68    5.80
  -4   2   1  195.08    8.10
   4   2  -1  194.38    8.50
   4   2  -1  186.48    6.40
   3  -2  -1  222.28    6.20
   3  -2  -1  222.68    8.10
  -3  -2   1  203.88    7.50
   3  -2  -1  225.08    9.60
   3  -2  -1  203.58    5.70
   3  -2  -1  202.28    7.30
  -3  -2   1  220.68    6.70
  -3   2   1  220.38    8.20
   3   2  -1  199.68    9.00
   3   2  -1  237.28    7.30
  -3   2   1  207.08    7.70
  -3   2   1  213.08    5.80
   3   2  -1  208.28    7.30
   3   2  -1  212.58    8.00
   3   2  -1  215.88    6.60
  -2  -2   1 5645.44  132.19
  -2  -2   1 5302.77  133.29
   2  -2  -1 5529.85  132.59
  -2  -2   1 5344.37  132.09
   2  -2  -1 5390.46  132.09
   2   2  -1 5490.95  133.39
   2   2  -1 5514.45  131.69
  -2   2   1 5410.06  132.59
  -2   2   1 5425.26  132.29
   2   2  -1 5851.41  131.99
   2   2  -1 5451.95  132.49
   2   2  -1 5378.16  132.09
   1  -2  -1  320.37    8.00
   1   2  -1  308.47    8.70
   1   2  -1  308.57    8.60
   1  -2   1 1211.78   30.10
   1  -2   1 1204.48   30.30
  -1  -2  -1 1217.18   30.20
   1  -2   1 1209.28   30.80
  -1  -2  -1 1151.18   30.80
  -1  -2  -1 1313.67   30.00
   1  -2   1 1215.08   29.90
   1   2   1 1169.08   30.70
   1   2   1 1196.88   30.20
   1   2   1 1270.07   29.60
  -1   2  -1 1220.58   30.10
  -1   2  -1 1193.98   30.90
  -1   2  -1 1237.08   30.00
  -1   2  -1 1182.28   30.20
  -2  -2  -1   18.70    3.50
  -2  -2  -1   28.30    2.30
  -2  -2  -1   25.50    2.40
   2   2   1   26.60    2.10
   2   2   1   26.80    2.40
   2   2   1   30.80    3.80
   3  -2   1  128.59    5.40
   3  -2   1  128.69    7.90
   3  -2   1  141.69    5.40
  -3  -2  -1  142.09    5.70
   3  -2   1  129.19    6.70
  -3  -2  -1  134.39    5.60
  -3   2  -1  129.29    8.00
  -3   2  -1  134.79    5.40
   3   2   1  137.49    5.50
   3   2   1  130.89    7.80
  -3   2  -1  140.19    5.80
   3   2   1  138.89    5.30
  -4  -2  -1   85.79    5.30
   4  -2   1   72.79    5.90
  -4  -2  -1   82.39    7.60
  -4  -2  -1   77.29    5.20
   4  -2   1   74.19    4.70
   4   2   1   80.89    6.00
   4   2   1   73.19    5.00
  -4   2  -1   79.89    5.60
  -4   2  -1   62.89    4.60
   4   2   1   80.89    4.90
  -5  -2  -1   37.50    8.50
   5  -2   1   29.20    5.90
  -5  -2  -1   25.90    5.90
  -5  -2  -1   25.90    5.20
   5  -2   1   31.10    5.00
   5   2   1   31.90    4.50
  -5   2  -1   31.30    5.70
  -5   2  -1   27.90    4.80
   5   2   1   33.40    6.10
   6  -2   1   45.00    6.10
  -6  -2  -1   70.29    8.20
  -6  -2  -1   54.89   11.90
   6  -2   1   69.49    8.80
  -6   2  -1   62.99    7.90
  -6   2  -1   61.69    6.80
   6   2   1   72.59    6.30
   6   2   1   57.69    8.40
  -7  -2  -1   67.19   10.20
   7  -2   1   60.99   10.10
   7  -2   1   50.19    7.10
   7   2   1   62.79   10.90
  -7   2  -1   46.10   10.00
   7   2   1   42.50    7.30
   8  -2   1    3.00    6.60
  -8  -2  -1   14.50    8.60
  -8   2  -1   15.50    8.50
   8   2   1    6.70    7.10
   8   2   1   24.50    8.60
   9  -2   1   -3.10    8.10
  -9  -2  -1   -0.80   10.20
  -9   2  -1   -6.80   11.20
   9   2   1   -6.30    7.90
  -9  -3   1   14.70    9.20
   9  -3  -1   12.20    6.90
  -9   3   1   16.70    9.00
   9   3  -1    5.40    8.00
   8  -3  -1   21.10    6.20
  -8  -3   1   30.70    7.40
   8   3  -1   26.10    6.70
  -8   3   1   28.90    7.70
   8   3  -1   16.10    6.10
  -7  -3   1  154.88   12.60
   7  -3  -1  124.99   10.80
  -7  -3   1  139.99   10.80
   7  -3  -1  129.89    6.60
   7   3  -1  129.19   10.90
   7   3  -1  141.79   10.70
  -7   3   1  128.59   11.20
   7   3  -1  133.99    7.50
   6  -3  -1  106.29    5.20
  -6  -3   1  105.29    6.50
  -6  -3   1  104.59    8.30
   6  -3  -1  112.09    8.60
   6  -3  -1   91.29    6.00
   6   3  -1  109.79    8.20
  -6   3   1  117.09    8.70
  -6   3   1  101.89    5.00
   6   3  -1   98.59    8.20
   6   3  -1  103.09    6.00
   5  -3  -1  209.48    6.50
  -5  -3   1  207.28   11.90
   5  -3  -1  206.58    9.60
  -5  -3   1  206.48    9.10
  -5  -3   1  200.88    7.80
   5  -3  -1  183.68    6.90
  -5   3   1  213.18    9.70
   5   3  -1  200.28    8.70
   5   3  -1  211.68    9.90
  -5   3   1  195.98    6.40
   5   3  -1  205.48    7.40
   4  -3  -1  207.08    8.30
   4  -3  -1  223.38    6.80
  -4  -3   1  236.58    8.90
   4  -3  -1  233.98    9.40
  -4  -3   1  222.28   10.80
   4  -3  -1  222.48    6.40
  -4  -3   1  234.88    7.70
   4  -3  -1  233.68   13.20
   4   3  -1  228.48    9.40
   4   3  -1  223.08    8.40
  -4   3   1  223.48   10.00
   4   3  -1  225.48    7.50
   4   3  -1  241.68   12.70
  -4   3   1  233.58    9.00
   4   3  -1  242.68    8.50
  -4   3   1  206.28    7.00
   3  -3  -1  880.61   23.70
   3  -3  -1  952.00   24.80
  -3  -3   1  862.31   25.80
  -3  -3   1  866.51   23.70
   3  -3  -1  926.21   26.10
  -3  -3   1  927.71   23.20
   3   3  -1  866.11   24.50
  -3   3   1  912.31   24.70
   3   3  -1  923.11   23.70
   3   3  -1  875.01   25.60
   3   3  -1  894.71   23.70
  -3   3   1  908.51   24.10
   3   3  -1  938.71   23.20
  -2  -3   1  975.30   25.10
  -2  -3   1  953.10   26.30
   2  -3  -1  981.40   25.60
   2  -3  -1  971.90   25.20
  -2  -3   1 1040.00   25.20
   2   3  -1  962.00   25.40
  -2   3   1  975.40   25.30
  -2   3   1  976.10   25.60
   2   3  -1 1000.40   25.10
   2   3  -1  970.40   26.20
   2   3  -1 1034.50   25.30
   2   3  -1 1000.40   24.80
   1  -3  -1 1558.74   38.80
   1  -3  -1 1597.54   38.20
  -1  -3   1 1601.24   39.20
   1   3  -1 1602.74   38.80
   1   3  -1 1599.24   39.00
   1   3  -1 1584.84   39.50
  -1   3   1 1599.24   39.00
   1   3  -1 1576.14   39.30
  -1   3   1 1583.84   38.30
  -1   3   1 1543.15   39.30
   0   3  -1  721.93   17.80
   1  -3   1  489.55   13.30
  -1  -3  -1  469.65   13.40
   1  -3   1  485.95   12.70
   1  -3   1  493.15   12.80
  -1  -3  -1  462.95   12.70
  -1  -3  -1  479.85   12.00
   1  -3   1  486.15   12.40
   1   3   1  477.75   13.30
  -1   3  -1  480.75   12.70
  -1   3  -1  492.25   12.50
   1   3   1  456.35   12.70
   1   3   1  444.36   12.60
  -1   3  -1  477.85   12.60
   2  -3   1  509.75   14.80
   2  -3   1  514.85   14.00
  -2  -3  -1  539.15   13.80
  -2  -3  -1  495.65   15.70
  -2  -3  -1  535.95   14.40
   2  -3   1  527.25   14.10
   2  -3   1  514.05   15.90
   2   3   1  556.94   13.70
   2   3   1  522.45   14.30
  -2   3  -1  529.05   14.00
  -2   3  -1  510.35   14.70
   2   3   1  517.35   15.70
  -2   3  -1  511.45   14.20
  -3  -3  -1   39.70    3.60
   3  -3   1   44.90    3.40
   3  -3   1   41.70    6.00
   3  -3   1   37.70    3.20
  -3  -3  -1   38.80    3.40
   3  -3   1   36.70    4.20
  -3   3  -1   46.50    4.10
   3   3   1   43.20    3.30
   3   3   1   40.40    3.20
  -3   3  -1   33.10    3.10
   3   3   1   44.10    5.80
   4  -3   1  218.68    9.70
  -4  -3  -1  220.18    8.40
   4  -3   1  234.28    8.00
  -4  -3  -1  217.18   11.40
  -4   3  -1  213.38    7.90
  -4   3  -1  207.48    8.70
   4   3   1  230.18    8.40
   4   3   1  213.98    9.60
   4   3   1  224.38    8.10
  -5  -3  -1   35.30    5.70
   5  -3   1   36.10    6.40
  -5  -3  -1   32.40    5.80
  -5  -3  -1   50.69    8.30
   5  -3   1   43.60    4.90
  -5   3  -1   39.40    6.00
   5   3   1   28.30    6.00
   5   3   1   34.00    4.80
  -5   3  -1   39.20    4.80
  -6  -3  -1   52.99   12.00
   6  -3   1   65.39    8.40
  -6  -3  -1   53.59    7.70
   6   3   1   61.69    8.40
  -6   3  -1   53.99    6.50
   6   3   1   71.09    6.50
  -6   3  -1   59.39    8.30
   7  -3   1  132.79    8.30
   7  -3   1  130.19   11.80
  -7  -3  -1  137.49   11.30
   7   3   1  125.99    9.00
  -7   3  -1  116.49   11.50
   7   3   1  119.19   14.50
  -8  -3  -1    9.30    7.80
   8  -3   1    1.00    6.60
   8   3   1    4.20    5.90
  -8   3  -1   22.50    8.30
   8   3   1    2.90    7.00
  -9  -3  -1  -10.90   10.00
   9  -3   1   -8.20    8.50
   9   3   1   13.40    9.20
  -9   3  -1   15.00   11.20
   9  -4  -1    3.80    6.50
  -9  -4   1   -3.50    9.40
   9   4  -1   -0.50    7.10
  -9   4   1   -4.10    8.70
  -8  -4   1   11.30    7.00
   8  -4  -1   -1.20    5.10
   8   4  -1   -1.30    5.60
   8   4  -1   -2.80    4.00
   7  -4  -1   81.69    9.60
  -7  -4   1   86.79    9.50
  -7  -4   1   97.49    9.60
   7   4  -1   79.39    6.50
  -7   4   1   89.59   10.20
   7   4  -1   95.89    9.60
   7   4  -1   85.19   11.50
   6  -4  -1   38.00    6.70
  -6  -4   1   39.70    6.80
   6  -4  -1   32.50    4.50
  -6  -4   1   27.00    5.50
  -6  -4   1   43.00    9.80
  -6   4   1   37.10    7.20
   6   4  -1   38.10    6.20
   6   4  -1   30.10    7.20
  -5  -4   1   86.99    6.50
  -5  -4   1   92.69    8.60
  -5  -4   1   90.29    5.50
   5  -4  -1   79.29    4.20
   5  -4  -1   86.99    6.80
   5   4  -1   91.49    4.90
   5   4  -1   83.79    6.60
  -5   4   1   98.99    6.90
   5   4  -1   90.69    6.70
  -4  -4   1   41.20    3.60
   4  -4  -1   37.80    4.10
  -4  -4   1   47.70    4.80
   4  -4  -1   42.60    4.70
  -4  -4   1   50.19    6.40
  -4   4   1   40.10    4.90
   4   4  -1   33.90    4.40
   4   4  -1   42.60    4.60
   4   4  -1   43.90    3.40
   4   4  -1   51.69    4.70
  -3  -4   1  285.87    9.20
  -3  -4   1  291.37    8.70
   3  -4  -1  295.67    9.80
  -3  -4   1  274.97   10.90
   3  -4  -1  270.67    9.00
   3   4  -1  284.77    9.20
  -3   4   1  277.07    9.80
   3   4  -1  281.97    8.90
   3   4  -1  287.47    8.50
   3   4  -1  264.67    9.50
   3   4  -1  273.47   10.60
  -3   4   1  275.47    9.40
   2  -4  -1  849.72   22.10
  -2  -4   1  811.62   22.70
  -2  -4   1  844.82   21.80
   2  -4  -1  810.72   21.50
  -2  -4   1  832.42   21.50
  -2   4   1  848.12   22.10
   2   4  -1  833.72   21.40
  -2   4   1  827.52   21.80
   2   4  -1  828.62   21.30
   2   4  -1  855.31   21.80
   2   4  -1  840.82   22.60
  -1  -4   1  481.95   13.10
   1  -4  -1  501.95   12.20
  -1  -4   1  498.15   13.00
   1  -4  -1  488.75   12.70
  -1  -4   1  491.55   12.30
   1   4  -1  484.65   12.70
   1   4  -1  504.25   12.90
  -1   4   1  477.25   12.70
   1   4  -1  491.05   13.10
   1   4  -1  462.35   12.50
  -1   4   1  477.85   12.20
  -1   4   1  490.95   13.00
   0  -4   1  540.05   13.00
   0  -4  -1  532.75   13.60
   0  -4  -1  527.85   13.50
   0  -4   1  501.95   13.70
   0  -4   1  524.15   13.20
   0  -4  -1  526.25   12.90
   0   4   1  516.25   13.50
   0   4   1  530.45   13.60
   0   4   1  513.75   12.90
   0   4  -1  518.95   13.00
   0   4  -1  523.65   13.70
   0   4  -1  508.85   13.20
  -1  -4  -1 4139.59   99.59
  -1  -4  -1 4075.79   97.99
   1  -4   1 4023.60   98.79
   1  -4   1 4029.00   98.79
  -1  -4  -1 4090.79   98.99
   1  -4   1 4090.29   98.59
   1   4   1 4070.59   98.99
  -1   4  -1 4032.90   98.79
   1   4   1 4135.09   99.49
  -1   4  -1 4155.78   98.69
  -1   4  -1 4102.59   98.79
   1   4   1 4126.69   97.89
  -2  -4  -1  126.49    5.00
   2  -4   1  124.29    5.40
   2  -4   1  128.59    4.80
   2  -4   1  132.89    4.80
  -2  -4  -1  126.99    6.40
  -2  -4  -1  124.99    4.40
   2  -4   1  125.19    6.60
  -2   4  -1  126.39    5.50
   2   4   1  121.19    4.90
  -2   4  -1  131.69    5.00
   2   4   1  134.49    4.30
  -2   4  -1  128.59    4.70
   2   4   1  127.69    6.20
   3  -4   1   80.99    5.50
  -3  -4  -1   85.09    4.50
   3  -4   1   91.39    7.10
   3  -4   1   80.09    4.20
   3  -4   1   86.89    4.30
  -3  -4  -1   77.89    6.40
  -3  -4  -1   92.29    4.80
  -3   4  -1   87.89    4.20
   3   4   1   87.49    4.50
   3   4   1   91.89    4.10
  -3   4  -1   81.89    5.40
   3   4   1   70.89    6.10
   4  -4   1  138.59    6.30
  -4  -4  -1  132.09    9.40
  -4  -4  -1  145.59    6.90
   4  -4   1  140.59    7.80
  -4   4  -1  156.78    7.30
   4   4   1  157.18    8.00
  -4   4  -1  147.59    6.20
   4   4   1  155.38    6.40
   5  -4   1  100.89    7.90
  -5  -4  -1   97.59    7.10
  -5  -4  -1  110.99    9.90
   5  -4   1  110.39    6.20
   5   4   1  105.19    8.10
  -5   4  -1  101.99    6.10
   5   4   1  100.79    6.40
  -5   4  -1  104.09    7.60
   6  -4   1   18.00    5.00
  -6  -4  -1   35.10    7.10
  -6  -4  -1   20.00    6.90
   6   4   1   19.10    3.90
  -6   4  -1   34.80    8.20
  -6   4  -1   17.90    3.90
   6   4   1   13.60    4.80
   7  -4   1  114.59    8.20
  -7  -4  -1  123.49   24.60
   7  -4   1  132.19   11.60
  -7  -4  -1  130.19   11.50
  -7   4  -1  100.79   11.90
   7   4   1  131.19    9.20
  -8  -4  -1   13.70    8.00
   8  -4   1    8.40    6.80
   8   4   1   -0.10    5.50
  -8   4  -1    9.10    7.30
   8   4   1   19.60    7.70
   9  -4   1  -17.20    7.80
  -9  -4  -1    5.70   10.50
  -9   4  -1    9.70   10.50
   9   4   1   -2.20    9.10
   9  -5  -1   13.40    7.00
  -9  -5   1    7.20    9.80
   9   5  -1    1.00    7.30
  -9   5   1   -4.80    8.80
   8  -5  -1   13.10    5.50
  -8  -5   1    6.00    7.00
   8   5  -1    9.60    6.10
   8   5  -1   10.90    4.30
  -8   5   1    1.60    9.60
  -7  -5   1   47.00    8.60
   7  -5  -1   39.10    8.40
  -7   5   1   46.70    9.00
   7   5  -1   44.50    5.80
   7   5  -1   44.70    8.30
   6  -5  -1   80.79    8.00
  -6  -5   1   81.89   10.40
  -6  -5   1   80.69    7.80
  -6  -5   1   73.19    6.60
   6   5  -1   75.49    5.70
   6   5  -1   65.09    8.60
   6   5  -1   82.99    8.00
  -6   5   1   88.69    8.40
  -5  -5   1   18.90    4.30
  -5  -5   1   24.20    5.30
   5  -5  -1   24.40    5.30
  -5  -5   1   36.90    6.90
   5   5  -1   20.80    4.30
   5   5  -1   27.50    3.70
  -5   5   1   26.00    5.30
   5   5  -1   22.60    5.10
  -4  -5   1  140.99    6.90
  -4  -5   1  136.29    8.50
  -4  -5   1  142.79    6.10
   4  -5  -1  131.59    7.10
   4   5  -1  144.29    7.30
   4   5  -1  130.89    6.50
   4   5  -1  125.49    6.90
  -4   5   1  143.19    7.20
   4   5  -1  141.09    5.80
  -3  -5   1   45.90    3.30
  -3  -5   1   48.40    3.90
   3  -5  -1   48.50    3.70
  -3  -5   1   40.40    4.90
   3  -5  -1   51.89    4.20
   3   5  -1   44.50    3.70
  -3   5   1   53.99    4.30
  -3   5   1   54.79    4.10
   3   5  -1   44.80    4.90
   3   5  -1   43.60    2.90
   3   5  -1   46.00    4.10
   3   5  -1   43.80    3.80
  -2  -5   1  322.57    9.50
   2  -5  -1  326.77    9.50
  -2  -5   1  309.97   10.50
   2  -5  -1  332.97   10.10
  -2  -5   1  323.37    9.90
   2   5  -1  325.67    9.40
   2   5  -1  328.17   10.50
  -2   5   1  320.67    9.90
  -2   5   1  320.77    9.70
   2   5  -1  329.47    9.90
   2   5  -1  342.07    9.50
  -1  -5   1  587.14   16.50
   1  -5  -1  564.84   14.60
  -1  -5   1  573.64   14.20
  -1  -5   1  561.24   15.20
   1  -5  -1  555.94   15.20
   1   5  -1  557.14   14.60
   1   5  -1  556.64   14.70
  -1   5   1  571.54   15.20
  -1   5   1  563.04   14.70
   1   5  -1  565.84   14.20
  -1   5   1  584.04   14.30
   0  -5   1  327.37    9.50
   0  -5  -1  339.17    9.30
   0  -5  -1  339.17    9.20
   0  -5  -1  333.57    8.50
   0  -5   1  336.77    8.80
   0  -5   1  335.07    8.70
   0   5   1  342.77    9.30
   0   5  -1  338.97    9.50
   0   5   1  335.97    9.20
   0   5  -1  334.77    8.70
   0   5  -1  330.47    8.80
   0   5   1  335.47    8.50
   1  -5   1 1303.67   32.70
   1  -5   1 1291.47   32.80
   1  -5   1 1319.57   33.00
  -1  -5  -1 1261.17   31.90
  -1  -5  -1 1482.25   34.00
  -1  -5  -1 1278.37   33.10
  -1   5  -1 1312.07   32.90
   1   5   1 1230.78   33.10
   1   5   1 1473.75   33.80
  -1   5  -1 1302.87   32.80
   1   5   1 1350.16   31.90
  -1   5  -1 1249.38   32.80
  -2  -5  -1  294.77   10.40
  -2  -5  -1  286.27    8.00
   2  -5   1  270.77   10.20
   2  -5   1  279.97    9.20
  -2  -5  -1  288.67    8.90
   2  -5   1  280.87    8.50
   2  -5   1  272.07    8.50
  -2   5  -1  288.67    8.80
   2   5   1  291.97    7.90
  -2   5  -1  282.97    9.20
   2   5   1  280.27    9.80
   2   5   1  281.67    8.90
  -2   5  -1  285.57    8.40
  -3  -5  -1   75.99    4.30
  -3  -5  -1   74.59    4.50
  -3  -5  -1   82.09    6.40
   3  -5   1   74.39    4.10
   3  -5   1   73.99    4.20
   3  -5   1   80.19    5.60
   3  -5   1   72.29    6.90
  -3   5  -1   72.29    3.90
   3   5   1   78.79    4.30
   3   5   1   78.39    3.80
  -3   5  -1   68.99    4.60
  -3   5  -1   71.39    5.20
   3   5   1   75.19    6.20
  -4  -5  -1  159.58    7.20
  -4  -5  -1  155.28    7.50
   4  -5   1  146.49    6.60
   4  -5   1  154.18    8.00
  -4  -5  -1  166.48   10.10
  -4   5  -1  159.98    7.50
  -4   5  -1  153.28    6.30
   4   5   1  162.68    6.60
   4   5   1  164.68    7.10
   4   5   1  160.68    8.30
   5  -5   1   53.79    5.30
  -5  -5  -1   63.79    6.10
   5  -5   1   49.00    6.80
  -5  -5  -1   69.09    8.90
  -5   5  -1   61.79    6.50
   5   5   1   71.69    6.80
   5   5   1   62.39    5.50
  -5   5  -1   53.99    5.30
   6  -5   1   23.60    7.60
  -6  -5  -1   33.60    7.20
  -6  -5  -1   39.70   10.80
   6  -5   1   21.10    4.30
  -6   5  -1   27.40    5.70
   6   5   1   25.00    5.70
   6   5   1   23.60    5.40
  -6   5  -1   27.50    5.70
   7  -5   1   97.39   11.00
  -7  -5  -1   87.69   10.60
   7  -5   1  106.19    7.80
   7   5   1  108.29    8.70
  -7   5  -1   96.19   11.20
  -8  -5  -1    8.50    8.00
   8  -5   1    4.70    6.60
   8   5   1   17.10    5.90
  -8   5  -1   10.50    8.00
   8   5   1    7.50    6.80
  -9  -5  -1   -3.90    9.80
   9  -5   1    5.90    8.30
   9   5   1   -2.60    9.20
  -9   5  -1   -2.90   10.10
   9  -6  -1    6.30    7.10
  -9  -6   1    7.60    9.60
  -9   6   1   17.30    9.40
   9   6  -1   -7.40    6.90
  -8  -6   1    8.70    7.50
   8  -6  -1   10.90    5.50
  -8   6   1   -8.40    7.10
   8   6  -1    7.60    6.00
   8   6  -1    1.70    4.30
  -7  -6   1   64.09    9.50
   7  -6  -1   69.59    8.50
  -7  -6   1   61.69   12.70
  -7   6   1   64.19   10.10
   7   6  -1   74.99    6.50
   7   6  -1   64.69    8.90
  -6  -6   1   83.69    6.90
  -6  -6   1   91.49   10.80
  -6  -6   1   93.09    8.10
   6  -6  -1   92.49    8.10
   6   6  -1   87.89    7.90
  -6   6   1   99.69    8.50
   6   6  -1   77.49    9.10
   6   6  -1   93.19    6.10
  -5  -6   1   20.20    5.30
  -5  -6   1   10.50    4.20
  -5  -6   1    7.30    3.00
   5  -6  -1   16.20    4.90
   5   6  -1    4.00    3.20
  -5   6   1    5.30    3.50
   5   6  -1   13.30    3.90
   5   6  -1    7.90    3.90
  -4  -6   1  671.53   18.80
   4  -6  -1  668.03   20.20
  -4  -6   1  649.14   21.80
  -4  -6   1  696.73   19.30
  -4   6   1  700.03   19.90
   4   6  -1  680.13   18.90
   4   6  -1  662.43   20.20
   4   6  -1  653.63   19.60
   4   6  -1  687.23   18.80
  -3  -6   1   37.30    4.60
   3  -6  -1   39.80    3.90
   3  -6  -1   32.80    3.30
  -3  -6   1   41.70    3.30
  -3  -6   1   45.60    3.80
  -3   6   1   35.00    4.00
   3   6  -1   35.30    4.00
   3   6  -1   35.80    3.00
   3   6  -1   38.80    3.50
   3   6  -1   39.60    4.80
  -3   6   1   42.70    3.90
  -2  -6   1 2809.62   70.09
   2  -6  -1 2821.42   69.49
  -2  -6   1 2774.32   70.59
  -2  -6   1 2827.22   69.29
   2  -6  -1 2880.51   70.19
  -2   6   1 2804.02   68.19
   2   6  -1 2917.31   70.19
   2   6  -1 2961.80   69.39
  -2   6   1 2869.61   69.79
  -2   6   1 2842.62   70.09
   2   6  -1 2778.02   69.59
   2   6  -1 2864.01   70.49
  -2   6   1 2815.42   68.29
   1  -6  -1  526.45   14.50
  -1  -6   1  520.45   14.60
   1  -6  -1  536.05   13.60
  -1  -6   1  513.25   14.10
   1  -6  -1  530.75   13.70
  -1  -6   1  521.15   13.30
   1   6  -1  523.15   13.30
   1   6  -1  522.85   13.80
   1   6  -1  521.15   13.90
  -1   6   1  537.15   13.90
   1   6  -1  536.35   14.60
  -1   6   1  530.35   14.50
  -1   6   1  566.94   14.10
   0  -6  -1  169.98    5.40
   0  -6  -1  169.68    4.50
   0  -6   1  165.28    4.90
   0  -6   1  173.68    5.00
   0  -6   1  163.48    5.70
   0  -6  -1  168.88    5.50
   0   6   1  171.58    5.50
   0   6   1  167.68    4.60
   0   6   1  170.58    5.40
   0   6  -1  170.28    5.70
   0   6  -1  163.88    4.90
   1  -6   1  181.38    6.10
   1  -6   1  182.48    5.70
  -1  -6  -1  178.58    6.10
   1  -6   1  182.58    6.00
  -1  -6  -1  202.98    6.90
   1   6   1  173.78    6.10
  -1   6  -1  182.78    5.90
  -1   6  -1  179.68    6.00
  -1   6  -1  183.18    5.80
   1   6   1  196.28    6.60
  -2  -6  -1  475.15   12.60
   2  -6   1  472.95   13.20
  -2  -6  -1  484.35   15.10
  -2  -6  -1  485.95   13.70
   2  -6   1  479.55   13.30
   2  -6   1  482.85   13.90
   2  -6   1  474.55   15.10
  -2   6  -1  469.55   13.80
   2   6   1  482.65   13.70
   2   6   1  457.65   14.60
   2   6   1  485.15   12.40
  -2   6  -1  486.45   13.10
  -2   6  -1  483.25   13.50
  -3  -6  -1  111.69    5.40
  -3  -6  -1  107.29    5.00
   3  -6   1  105.99    7.10
   3  -6   1  105.19    5.00
   3  -6   1  101.19    5.00
  -3  -6  -1  111.99    7.30
   3  -6   1   98.59    7.90
  -3   6  -1   98.69    4.60
  -3   6  -1  108.79    6.20
   3   6   1  123.69    7.20
  -3   6  -1  103.39    5.40
   3   6   1  104.79    5.20
   3   6   1  113.69    4.50
   4  -6   1  138.79    6.20
  -4  -6  -1  146.79    7.40
  -4  -6  -1  149.59    9.70
  -4  -6  -1  153.38    7.00
   4  -6   1  141.69    7.80
   4   6   1  142.99    6.30
  -4   6  -1  146.99    7.30
  -4   6  -1  140.89    6.00
   4   6   1  157.38    6.90
   5  -6   1   41.30    5.00
  -5  -6  -1   56.89    8.30
  -5  -6  -1   61.69    6.00
   5  -6   1   61.49    6.90
  -5   6  -1   51.09    6.30
   5   6   1   54.09    5.50
   5   6   1   61.69    7.00
  -5   6  -1   47.60    5.10
  -6  -6  -1   30.80   10.10
   6  -6   1   13.20    4.70
  -6  -6  -1   18.50    4.80
   6  -6   1    7.60    3.90
   6   6   1   18.40    5.20
  -6   6  -1   16.30    3.90
   6   6   1   13.30    4.00
  -6   6  -1   19.40    5.50
  -7  -6  -1   95.39   25.10
  -7  -6  -1  104.69   10.80
   7  -6   1   97.89   11.30
  -7   6  -1  119.19   12.40
   7   6   1  119.79   12.60
   7   6   1  116.69    8.90
  -8  -6  -1    7.90    8.00
   8  -6   1    8.70    6.70
   8   6   1   14.70    6.30
  -8   6  -1   14.70    8.50
   8   6   1   17.10    7.50
   9  -6   1    5.10    8.60
  -9  -6  -1    1.60   11.00
   9   6   1   -8.20    8.80
  -9   6  -1   16.00   11.60
   9  -7  -1   -0.60    7.30
   9   7  -1   -1.50    7.30
  -9   7   1   -6.00    8.60
   8  -7  -1   23.40    6.70
  -8  -7   1   29.00    8.00
   8   7  -1   27.30    7.00
   8   7  -1   35.80   10.00
  -8   7   1   31.30    8.70
  -7  -7   1   65.69   12.70
   7  -7  -1   58.79    8.90
  -7  -7   1   56.29    9.60
   7   7  -1   59.89    6.60
   7   7  -1   64.79    9.20
  -7   7   1   58.99    9.70
  -6  -7   1   73.79   10.10
  -6  -7   1   70.19    7.50
   6  -7  -1   77.89    7.70
   6   7  -1   55.29    7.40
  -6   7   1   63.99    7.70
   6   7  -1   70.19    5.60
  -5  -7   1   36.70    7.10
  -5  -7   1   34.40    5.10
  -5  -7   1   36.70    5.50
   5  -7  -1   41.70    5.70
   5   7  -1   34.50    6.60
   5   7  -1   38.00    6.80
   5   7  -1   42.30    6.00
  -5   7   1   31.90    5.70
   5   7  -1   33.60    4.10
  -4  -7   1  111.89    6.30
  -4  -7   1  102.79    7.80
  -4  -7   1  102.79    5.60
   4  -7  -1  108.99    6.60
   4   7  -1  112.09    5.40
   4   7  -1  105.59    6.00
   4   7  -1  104.19    6.50
  -4   7   1  102.19    6.40
   4   7  -1   99.09    6.70
  -3  -7   1  607.54   19.40
  -3  -7   1  642.94   17.60
  -3  -7   1  643.24   17.40
   3  -7  -1  627.04   17.60
   3  -7  -1  645.74   18.50
   3   7  -1  650.73   17.30
  -3   7   1  635.74   18.50
   3   7  -1  633.24   17.50
   3   7  -1  613.74   19.10
  -3   7   1  640.14   18.10
   3   7  -1  629.14   18.30
  -2  -7   1  235.08    8.00
   2  -7  -1  240.28    8.30
  -2  -7   1  224.78    7.20
  -2  -7   1  223.08    8.30
   2  -7  -1  214.58    7.20
   2   7  -1  233.78    7.20
   2   7  -1  226.88    8.00
   2   7  -1  230.38    7.40
  -2   7   1  223.18    7.90
   2   7  -1  226.68    6.40
   2   7  -1  226.58    8.10
  -2   7   1  225.48    6.40
  -2   7   1  229.18    7.50
  -2   7   1  232.58    6.20
  -1  -7   1 1383.96   34.80
   1  -7  -1 1416.16   34.30
  -1  -7   1 1368.46   33.90
   1  -7  -1 1415.16   35.30
  -1  -7   1 1358.06   35.40
   1  -7  -1 1394.46   34.30
  -1   7   1 1412.46   35.30
   1   7  -1 1391.96   34.00
  -1   7   1 1403.46   34.50
  -1   7   1 1415.86   34.30
   1   7  -1 1363.66   34.60
   0  -7  -1  516.05   14.00
   0  -7   1  503.65   14.20
   0  -7  -1  535.85   13.90
   0  -7  -1  504.75   12.80
   0  -7   1  521.35   13.30
   0   7   1  521.95   13.90
   0   7  -1  513.55   13.30
   0   7   1  519.25   12.90
   0   7  -1  516.15   14.20
   0   7  -1  517.25   13.50
   1  -7   1   79.29    3.50
   1  -7   1   84.99    3.90
   1  -7   1   92.89    4.10
  -1  -7  -1   83.39    3.90
  -1  -7  -1   94.69    4.50
   1   7   1   85.09    3.90
  -1   7  -1   87.29    3.70
  -1   7  -1   84.49    3.70
   1   7   1   87.89    4.20
  -1   7  -1   90.09    3.90
  -2  -7  -1  486.15   14.40
   2  -7   1  407.66   12.10
  -2  -7  -1  412.16   11.40
  -2  -7  -1  421.86   12.70
   2  -7   1  426.96   12.70
   2  -7   1  429.56   12.20
  -2   7  -1  423.26   12.70
   2   7   1  402.76   12.50
   2   7   1  432.06   11.10
   2   7   1  454.95   13.60
  -2   7  -1  425.76   12.30
  -2   7  -1  413.76   11.90
   3  -7   1   93.19    4.80
  -3  -7  -1   97.09    7.00
   3  -7   1   92.49    4.80
  -3  -7  -1   97.79    4.70
   3  -7   1   81.39    7.60
  -3  -7  -1   92.19    5.20
   3   7   1   97.39    4.20
   3   7   1   94.99    6.70
   3   7   1   95.99    5.40
  -3   7  -1   93.69    5.90
  -3   7  -1  100.69    4.60
  -3   7  -1  104.09    5.30
   4  -7   1   22.20    4.70
  -4  -7  -1   29.40    4.70
  -4  -7  -1   19.40    6.20
   4  -7   1   16.40    3.90
  -4  -7  -1   29.10    4.80
   4   7   1   22.30    3.80
  -4   7  -1   27.10    3.70
  -4   7  -1   28.70    4.50
   4   7   1   21.90    4.00
  -5  -7  -1   30.40    8.00
   5  -7   1   34.80    6.10
  -5  -7  -1   38.70    5.60
   5  -7   1   26.70    5.10
   5   7   1   45.70    6.70
   5   7   1   34.70    5.00
  -5   7  -1   26.90    4.70
  -5   7  -1   30.50    6.00
  -6  -7  -1   60.89   10.70
  -6  -7  -1   41.00    7.80
   6  -7   1   39.40    8.00
   6  -7   1   52.89    6.60
  -6   7  -1   48.60    8.60
   6   7   1   49.50    6.50
  -6   7  -1   47.50    5.80
   6   7   1   54.39    9.20
  -7  -7  -1   18.40    8.80
  -7  -7  -1   16.00    6.40
   7  -7   1    4.80    5.40
   7   7   1   11.20    4.60
  -7   7  -1   14.60    6.70
   7   7   1    8.60    6.30
   8  -7   1   40.20   11.30
  -8  -7  -1   10.20    8.00
  -8  -7  -1   23.10   11.00
  -8   7  -1   15.80    8.40
   8   7   1   33.20    9.60
   8   7   1   23.60    7.50
   9  -8  -1   -1.80    7.40
  -9   8   1    4.90    9.20
   9   8  -1   13.40    7.70
  -8  -8   1    5.50    7.50
  -8  -8   1   -0.70    9.00
   8  -8  -1    4.50    5.80
   8   8  -1    5.40    5.90
   8   8  -1    6.30    4.70
  -8   8   1   15.90    7.80
   7  -8  -1   16.90    5.20
  -7  -8   1   16.40    7.40
  -7  -8   1   19.20    5.90
   7   8  -1   23.50    5.80
  -7   8   1   26.50    6.50
   7   8  -1   22.80    6.10
  -6  -8   1   64.29    7.40
  -6  -8   1   75.59    9.90
   6  -8  -1   60.49    7.70
  -6   8   1   51.59    7.80
   6   8  -1   61.89    7.70
   6   8  -1   64.69    5.70
  -5  -8   1   18.40    3.70
  -5  -8   1   20.70    6.80
   5  -8  -1   26.50    5.60
  -5  -8   1   25.90    5.60
   5   8  -1   25.30    5.40
   5   8  -1   23.50    4.10
  -5   8   1   23.60    4.70
   5   8  -1   22.10    5.40
   5   8  -1   20.40    4.90
  -4  -8   1  355.16   11.50
  -4  -8   1  335.57   11.30
  -4  -8   1  327.27   13.80
   4  -8  -1  339.87   12.40
  -4   8   1  333.77   12.00
   4   8  -1  349.96   11.20
   4   8  -1  337.57   11.00
   4   8  -1  332.77   12.30
  -3  -8   1  449.36   13.10
   3  -8  -1  454.95   18.10
  -3  -8   1  448.86   13.40
  -3  -8   1  432.56   15.00
   3  -8  -1  452.35   13.30
   3   8  -1  450.05   14.30
  -3   8   1  452.65   14.10
   3   8  -1  451.95   13.30
   3   8  -1  448.66   14.80
   3   8  -1  443.66   12.90
   2  -8  -1  376.06   10.70
   2  -8  -1  385.46   11.90
  -2  -8   1  365.16   10.50
  -2  -8   1  364.46   11.90
  -2  -8   1  364.66   11.60
  -2   8   1  378.86   11.10
   2   8  -1  353.66   10.90
   2   8  -1  386.06   11.90
   2   8  -1  379.26    9.90
   2   8  -1  388.86   10.70
  -2   8   1  369.86    9.70
   2   8  -1  368.16   11.50
  -2   8   1  368.56   11.40
  -2   8   1  363.86   10.10
   1  -8  -1  320.77    9.90
  -1  -8   1  306.37    9.90
  -1  -8   1  317.47    9.40
  -1  -8   1  306.37    8.40
   1  -8  -1  321.17    8.90
   1  -8  -1  315.47    8.80
  -1   8   1  325.37    9.30
  -1   8   1  320.87    9.00
   1   8  -1  314.47    9.10
   1   8  -1  327.87    8.50
  -1   8   1  316.87   10.00
  -1   8   1  329.17    9.00
   1   8  -1  317.27   10.00
   0  -8   1 1059.99   27.60
   0  -8  -1 1046.00   25.90
   0  -8   1 1075.69   26.50
   0  -8  -1 1079.49   27.20
   0  -8   1 1074.79   26.70
   0  -8  -1 1061.19   27.30
   0   8   1 1060.49   26.10
   0   8  -1 1065.59   27.60
   0   8   1 1055.79   27.20
   0   8  -1 1079.19   26.50
   0   8   1 1080.69   27.40
   0   8  -1 1082.89   26.80
  -1  -8  -1  255.67    8.60
   1  -8   1  246.18    7.50
   1  -8   1  256.37    8.10
  -1  -8  -1  258.57    8.20
   1  -8   1  250.97    8.00
  -1   8  -1  255.97    7.80
  -1   8  -1  243.28    7.60
   1   8   1  244.18    8.30
  -1   8  -1  257.97    8.00
   1   8   1  252.87    8.20
   2  -8   1  480.15   14.10
  -2  -8  -1  489.85   15.50
   2  -8   1  479.15   13.70
   2  -8   1  474.35   13.50
  -2  -8  -1  497.85   14.20
  -2   8  -1  490.85   13.80
   2   8   1  490.05   14.20
   2   8   1  476.55   14.80
   2   8   1  494.55   12.30
  -2   8  -1  464.85   14.10
  -2   8  -1  487.95   13.50
   3  -8   1  249.28   11.80
   3  -8   1  265.27    8.80
  -3  -8  -1  270.17    9.60
  -3  -8  -1  260.27    8.40
  -3  -8  -1  271.27   11.50
  -3   8  -1  257.37   10.00
   3   8   1  269.27    8.00
  -3   8  -1  270.17    9.40
  -3   8  -1  281.67    8.60
  -4  -8  -1  149.59    9.70
  -4  -8  -1  152.68    7.00
   4  -8   1  156.18    8.00
   4  -8   1  144.49    6.70
  -4   8  -1  158.38    6.40
   4   8   1  153.58    6.40
  -4   8  -1  156.68    7.70
   4   8   1  157.68    7.20
   5  -8   1    0.40    3.10
  -5  -8  -1    3.80    4.30
   5  -8   1    2.00    3.40
  -5  -8  -1    4.70    3.70
  -5   8  -1    5.60    2.90
   5   8   1    5.40    2.90
   5   8   1    6.50    3.30
  -5   8  -1    4.90    3.70
   5   8   1    5.90    3.60
  -6  -8  -1   38.10   10.30
   6  -8   1   22.90    6.40
  -6  -8  -1   24.70    5.20
   6  -8   1   21.30    5.10
   6   8   1   33.30    8.40
  -6   8  -1   31.00    6.30
   6   8   1   24.90    6.00
  -6   8  -1   35.80    8.30
  -7  -8  -1   91.19   14.90
   7  -8   1   55.19   10.00
  -7  -8  -1   38.30    9.50
   7  -8   1   44.60    8.10
  -7   8  -1   50.49   11.70
   7   8   1   44.80   10.30
   7   8   1   49.40    7.70
  -8  -8  -1   17.60   12.20
  -8  -8  -1   12.80    8.00
   8  -8   1   14.30    7.40
  -8   8  -1    6.20    8.30
   8   8   1   15.70    7.40
   8   8   1   25.80    6.70
  -9  -9   1   -5.50   10.80
   9  -9  -1   -4.00    7.40
  -9   9   1  -10.10    9.10
   9   9  -1   12.10    7.90
   8  -9  -1    0.00    6.00
  -8  -9   1    8.80    7.40
  -8  -9   1    8.90    9.90
  -8   9   1    9.10    7.50
   8   9  -1    6.70    5.60
   8   9  -1    6.70    4.60
   7  -9  -1    7.20    5.00
  -7  -9   1    4.30    5.90
  -7  -9   1    5.00    6.50
   7   9  -1    4.10    5.20
  -7   9   1    8.30    5.80
   7   9  -1    6.80    3.80
  -6  -9   1   74.79    7.70
  -6  -9   1   72.49   10.40
   6  -9  -1   66.29    8.10
  -6   9   1   65.39    8.20
   6   9  -1   69.29    5.80
   6   9  -1   72.39    8.10
   5  -9  -1   32.00    6.00
  -5  -9   1   30.20    5.60
  -5  -9   1   23.40    7.10
  -5   9   1   22.10    5.90
   5   9  -1   38.70    5.30
   5   9  -1   27.70    4.30
   5   9  -1   26.30    5.90
  -4  -9   1  293.37   12.90
  -4  -9   1  315.47   10.80
  -4  -9   1  298.67   10.90
   4  -9  -1  304.77   11.70
  -4   9   1  317.17   11.40
   4   9  -1  312.87   10.30
   4   9  -1  297.57   12.00
  -3  -9   1   52.39    5.40
   3  -9  -1   65.09    4.20
  -3  -9   1   64.89    4.50
  -3  -9   1   71.09    4.40
  -3   9   1   64.39    4.70
   3   9  -1   69.89    4.10
   3   9  -1   65.59    5.50
   3   9  -1   68.39    4.40
   3   9  -1   64.79    5.30
   2  -9  -1   91.69    5.70
  -2  -9   1   74.89    3.80
  -2  -9   1   68.69    4.60
  -2  -9   1   76.59    4.60
   2  -9  -1   78.29    3.90
  -2   9   1   79.19    4.50
   2   9  -1   75.79    4.00
  -2   9   1   76.39    3.50
   2   9  -1   69.69    4.40
   2   9  -1   67.99    4.80
   2   9  -1   74.99    2.90
  -2   9   1   72.69    3.00
  -2   9   1   79.19    4.10
   2   9  -1   75.59    3.90
   1  -9  -1  238.28    7.00
  -1  -9   1  234.48    8.40
  -1  -9   1  241.88    6.60
   1  -9  -1  230.48    8.20
   1  -9  -1  252.47    7.20
  -1  -9   1  238.88    7.60
   1   9  -1  246.18    6.70
  -1   9   1  238.88    8.40
   1   9  -1  231.88    7.70
  -1   9   1  244.98    7.20
   1   9  -1  237.08    8.40
  -1   9   1  247.38    7.70
   1   9  -1  231.28    7.30
  -1   9   1  243.58    7.30
   0  -9  -1  610.14   18.00
   0  -9   1  744.03   18.40
   0  -9  -1  755.22   19.30
   0  -9   1  733.83   18.70
   0  -9  -1  709.43   19.40
   0  -9   1  732.53   19.70
   0   9   1  735.13   19.20
   0   9   1  746.03   18.00
   0   9  -1  735.13   18.80
   0   9  -1  732.13   18.50
   0   9   1  746.63   19.50
   0   9  -1  721.83   19.60
   1  -9   1  119.99    5.20
  -1  -9  -1  124.99    5.10
   1  -9   1  124.89    5.40
  -1  -9  -1  115.49    5.50
   1  -9   1  118.09    4.50
  -1   9  -1  114.69    4.50
   1   9   1  118.29    5.30
   1   9   1  114.09    5.00
  -1   9  -1  121.49    5.00
  -1   9  -1  122.29    4.80
   2  -9   1 1005.30   27.00
  -2  -9  -1 1041.20   28.60
   2  -9   1 1014.80   26.50
   2  -9   1  963.40   26.30
  -2  -9  -1 1003.30   25.20
  -2  -9  -1 1062.09   27.30
   2   9   1 1022.00   27.80
  -2   9  -1 1019.80   26.60
   2   9   1 1048.10   27.20
  -2   9  -1 1023.70   27.00
  -2   9  -1 1032.90   26.40
   2   9   1  990.70   25.20
   3  -9   1  319.27   12.80
   3  -9   1  335.17   10.30
  -3  -9  -1  318.07   11.10
  -3  -9  -1  317.57    9.70
  -3  -9  -1  366.26   13.50
   3  -9   1  311.37   13.20
  -3   9  -1  327.27   10.90
  -3   9  -1  320.37   11.40
   3   9   1  323.17    9.20
   3   9   1  320.07   11.00
  -3   9  -1  305.17    9.80
   4  -9   1   78.29    6.40
   4  -9   1   70.19    5.10
  -4  -9  -1   74.39    7.40
  -4  -9  -1   76.49    5.40
   4   9   1   79.99    5.50
  -4   9  -1   74.39    5.80
   4   9   1   69.99    4.60
  -4   9  -1   75.99    4.90
  -5  -9  -1   17.10    5.00
   5  -9   1   17.90    5.10
  -5  -9  -1   11.10    3.60
   5  -9   1   23.40    6.50
  -5   9  -1   11.60    3.00
   5   9   1   11.70    3.20
   5   9   1    7.20    3.40
  -5   9  -1   16.10    4.10
  -6  -9  -1   33.80   10.60
   6  -9   1   37.00    8.00
  -6  -9  -1   17.60    4.90
   6  -9   1   32.60    6.50
   6   9   1   30.50    8.50
  -6   9  -1   33.60    6.10
   6   9   1   27.90    6.20
  -7  -9  -1   80.29   14.30
  -7  -9  -1   50.19    9.80
   7  -9   1   61.19   11.90
   7   9   1   72.79   10.30
   7   9   1   41.40    8.20
  -8  -9  -1   40.50    9.00
  -8  -9  -1   24.50   12.10
   8  -9   1   23.20    7.90
  -8   9  -1   15.60    8.20
   8   9   1   23.50    6.80
   8   9   1   40.20   12.60
  -9 -10   1   17.40   10.20
   9 -10  -1  -10.20    7.00
   9  10  -1    7.60    7.50
  -9  10   1  -16.80    9.50
  -8 -10   1    8.10    7.40
  -8 -10   1   17.30    9.60
   8 -10  -1    3.20    6.40
   8  10  -1   13.50    5.10
   8  10  -1   11.50    6.50
  -8  10   1    4.40    7.60
  -7 -10   1   16.50    6.00
   7 -10  -1   19.80    5.80
  -7  10   1   26.30    6.50
   7  10  -1   15.50    5.30
   7  10  -1   17.80    4.40
  -6 -10   1   98.49    8.20
  -6 -10   1   85.19   10.40
   6 -10  -1   93.89    9.00
   6  10  -1  104.49    6.90
   6  10  -1  104.89    9.00
  -6  10   1  100.19    8.90
  -5 -10   1   72.79    8.50
  -5 -10   1   96.09    6.90
   5 -10  -1   85.69    6.90
   5  10  -1   72.69    6.80
  -5  10   1   76.59    7.30
   5  10  -1   84.49    5.80
   5  10  -1   82.29    6.90
  -4 -10   1   28.40    4.70
   4 -10  -1   33.30    5.00
  -4 -10   1   41.30    5.00
  -4 -10   1   29.80    5.80
   4  10  -1   28.70    4.70
   4  10  -1   37.40    4.10
  -4  10   1   35.50    4.90
   4  10  -1   25.10    6.50
  -3 -10   1  125.89    5.90
   3 -10  -1  137.29    7.00
   3 -10  -1  135.99    6.00
  -3 -10   1  141.49    6.20
  -3  10   1  137.69    4.60
   3  10  -1  137.19    6.00
  -3  10   1  133.49    6.30
  -3  10   1  115.19    6.40
   3  10  -1  138.89    5.90
  -3  10   1  134.59    4.20
   3  10  -1  142.49    7.40
   3  10  -1  130.69    7.00
  -2 -10   1  547.25   16.40
   2 -10  -1  536.15   15.00
   2 -10  -1  559.34   16.40
  -2 -10   1  543.05   16.30
   2  10  -1  543.95   15.80
  -2  10   1  545.65   16.00
  -2  10   1  544.45   14.30
   2  10  -1  564.54   14.90
   2  10  -1  544.35   16.40
   2  10  -1  553.84   14.00
   2  10  -1  533.25   15.60
  -2  10   1  551.14   14.80
  -2  10   1  553.24   15.40
  -1 -10   1 1372.76   33.30
  -1 -10   1 1316.27   35.20
   1 -10  -1 1354.66   34.00
   1 -10  -1 1373.76   34.90
  -1 -10   1 1376.76   34.50
   1 -10  -1 1365.76   33.60
  -1  10   1 1370.96   33.80
   1  10  -1 1375.56   33.30
  -1  10   1 1364.56   34.00
   1  10  -1 1307.07   34.60
   1  10  -1 1361.36   34.10
  -1  10   1 1361.96   34.40
   1  10  -1 1345.87   35.20
  -1  10   1 1326.17   34.90
   0 -10  -1  604.54   17.10
   0 -10   1  622.74   16.50
   0 -10   1  628.14   16.10
   0 -10   1  612.04   17.50
   0 -10  -1  641.74   17.00
   0  10  -1  613.34   17.40
   0  10   1  619.64   15.60
   0  10  -1  619.04   16.10
   0  10   1  614.84   16.90
   0  10   1  647.84   17.30
   0  10  -1  624.04   16.60
  -1 -10  -1  104.69    5.00
   1 -10   1  116.99    5.40
   1 -10   1  105.29    4.30
  -1 -10  -1  111.89    5.40
   1 -10   1  110.99    5.00
   1  10   1  112.99    5.20
  -1  10  -1  118.69    4.90
  -1  10  -1  106.89    5.00
  -1  10  -1  103.99    4.40
   1  10   1  107.99    4.90
  -2 -10  -1  592.94   16.90
   2 -10   1  581.74   16.10
   2 -10   1  583.74   16.80
   2 -10   1  577.84   16.40
  -2  10  -1  588.04   16.20
   2  10   1  606.24   17.20
   2  10   1  557.34   17.40
  -2  10  -1  587.14   16.80
  -3 -10  -1  102.19    7.20
   3 -10   1   96.39    5.30
   3 -10   1   90.59    6.00
  -3 -10  -1   88.49    5.40
  -3 -10  -1   93.79    4.70
  -3  10  -1  103.29    5.60
  -3  10  -1   90.99    6.50
   3  10   1   92.29    3.90
   3  10   1  104.29    5.70
  -3  10  -1   96.69    5.10
   4 -10   1   92.99    6.80
   4 -10   1   91.49    5.50
  -4 -10  -1   99.29    8.60
  -4 -10  -1   86.99    5.80
   4  10   1   83.99    4.90
  -4  10  -1   83.19    6.30
   4  10   1   86.79    5.90
  -4  10  -1   87.09    5.30
   5 -10   1   22.50    5.30
  -5 -10  -1   18.90    4.00
   5 -10   1   20.00    6.40
  -5 -10  -1   25.30    8.20
   5  10   1   20.70    3.70
  -5  10  -1   17.70    4.60
   5  10   1   18.50    5.40
  -5  10  -1   23.80    6.40
  -6 -10  -1   10.10    4.90
   6 -10   1   16.90    4.10
  -6 -10  -1   11.80    6.30
   6 -10   1   14.20    5.30
   6  10   1   16.10    4.40
  -6  10  -1   20.00    5.70
   6  10   1   30.40    8.00
  -7 -10  -1   31.30    9.10
   7 -10   1   28.10    8.40
  -7 -10  -1   32.90    6.90
   7  10   1   33.10    7.90
   7  10   1   21.20    5.60
  -7  10  -1   42.40    8.60
  -8 -10  -1   13.40   11.60
  -8 -10  -1    5.20    8.30
   8 -10   1   -2.90    7.20
   8  10   1   -9.50    6.30
   8  10   1    2.30    7.60
  -8  10  -1  -11.20    7.80
   9 -11  -1  -12.30    7.00
  -9 -11   1    0.30   10.20
  -9  11   1  -18.80   10.10
   9  11  -1   14.40    7.50
   8 -11  -1    8.30    5.90
  -8 -11   1   10.50    9.30
  -8 -11   1   25.00    8.00
  -8  11   1   11.10    7.90
   8  11  -1   11.30    6.40
   8  11  -1   10.00    5.20
  -7 -11   1   37.40   11.40
  -7 -11   1   22.70    6.20
   7 -11  -1   14.70    5.40
   7  11  -1   17.20    4.50
   7  11  -1   18.80    6.00
  -7  11   1   13.30    6.30
   6 -11  -1   86.09    8.60
  -6 -11   1  106.59    8.70
  -6 -11   1   85.49   10.40
   6  11  -1   90.39    6.70
   6  11  -1   97.59    8.90
  -6  11   1   76.99    8.60
   5 -11  -1  105.49    8.00
  -5 -11   1   97.49    9.40
  -5 -11   1   92.69    7.10
   5  11  -1   98.29    6.30
  -5  11   1  108.59    7.80
   5  11  -1   87.19    7.20
   5  11  -1   91.59    6.80
  -4 -11   1   94.09    6.40
  -4 -11   1   88.09    6.40
  -4 -11   1   86.99    7.40
   4 -11  -1   91.49    6.70
  -4  11   1   93.79    6.50
   4  11  -1   90.39    5.60
   4  11  -1   78.19    9.30
   4  11  -1   88.19    5.90
  -3 -11   1   24.90    3.60
   3 -11  -1   29.60    4.70
   3 -11  -1   22.90    3.60
  -3 -11   1   19.20    5.50
  -3 -11   1   25.70    3.90
  -3  11   1   18.80    4.10
   3  11  -1   29.40    3.90
  -3  11   1   26.00    2.60
   3  11  -1   28.00    2.30
  -3  11   1   23.40    3.90
   3  11  -1   24.40    4.40
   3  11  -1   34.70    5.20
  -3  11   1   18.00    2.20
  -2 -11   1  275.57   10.00
   2 -11  -1  279.87    8.60
   2 -11  -1  274.07   10.00
  -2 -11   1  278.87   10.00
  -2  11   1  272.37    9.60
   2  11  -1  265.97    9.30
  -2  11   1  275.87    8.10
  -2  11   1  277.37    8.90
   2  11  -1  270.37    9.30
   2  11  -1  280.07   10.10
  -2  11   1  280.07    8.60
   2  11  -1  271.57    7.60
   2  11  -1  275.87    8.50
  -1 -11   1  138.79    5.60
   1 -11  -1  135.59    6.30
   1 -11  -1  147.59    5.30
   1 -11  -1  144.19    4.80
  -1 -11   1  139.39    6.40
  -1 -11   1  139.79    4.40
  -1  11   1  139.29    5.10
  -1  11   1  141.79    5.90
   1  11  -1  138.69    5.80
  -1  11   1  138.19    5.20
   1  11  -1  142.99    6.50
   1  11  -1  144.69    4.50
   1  11  -1  136.59    5.20
   0 -11   1  590.04   17.00
   0 -11   1  575.44   15.80
   0 -11   1  603.64   15.40
   0 -11  -1  585.64   16.20
   0 -11  -1  585.74   14.70
   0 -11  -1  589.84   16.60
   0  11  -1  590.94   16.00
   0  11   1  583.24   16.30
   0  11  -1  568.64   16.70
   0  11   1  571.14   15.10
   0  11  -1  599.94   15.40
   0  11   1  615.34   16.80
   1 -11   1  885.31   23.60
   1 -11   1  874.51   22.90
  -1 -11  -1  913.41   23.90
  -1 -11  -1  882.91   24.40
   1 -11   1  878.01   23.80
  -1  11  -1  885.71   23.40
   1  11   1  898.31   23.90
  -1  11  -1  907.11   23.00
   1  11   1  867.91   23.90
  -1  11  -1  881.41   23.70
   2 -11   1   51.09    4.60
   2 -11   1   53.99    3.50
  -2 -11  -1   54.19    4.90
   2 -11   1   49.50    4.10
  -2 -11  -1   43.80    4.00
  -2  11  -1   53.49    4.00
  -2  11  -1   48.70    4.80
   2  11   1   49.80    4.60
  -2  11  -1   51.49    4.20
   3 -11   1  102.79    5.50
  -3 -11  -1   94.09    7.60
   3 -11   1  107.19    6.40
  -3 -11  -1   99.89    4.70
  -3  11  -1   92.99    6.40
  -3  11  -1  103.89    5.20
   3  11   1  104.79    5.90
   3  11   1  104.49    4.00
  -3  11  -1  105.29    5.90
   4 -11   1   38.80    6.00
   4 -11   1   33.00    4.60
  -4 -11  -1   41.30    7.10
  -4 -11  -1   32.20    4.80
  -4  11  -1   38.60    5.00
   4  11   1   38.70    4.90
   4  11   1   37.40    3.80
  -4  11  -1   32.70    4.30
  -5 -11  -1  289.07   15.20
   5 -11   1  292.87   12.90
   5 -11   1  282.77   10.70
   5  11   1  304.77   11.80
  -5  11  -1  291.37   10.10
  -5  11  -1  299.97   12.70
   5  11   1  263.07   10.30
   6 -11   1  194.08    9.70
  -6 -11  -1  215.38   10.60
   6 -11   1  213.88   12.50
  -6 -11  -1  215.68   15.60
   6  11   1  228.18   13.20
  -6  11  -1  221.48   12.60
   6  11   1  234.28   11.20
  -7 -11  -1   11.50    6.30
  -7 -11  -1   16.00    7.70
   7  11   1   16.80    5.20
   7  11   1   20.20    7.30
  -7  11  -1   19.00    7.50
  -8 -11  -1    5.10   11.80
   8 -11   1  -10.30    7.00
  -8 -11  -1    5.60    9.00
   8  11   1   -2.90    7.90
   8  11   1    2.30    6.30
  -8  11  -1   -3.20    8.50
  -9 -12   1    7.10   11.20
   9 -12  -1    2.30    7.40
  -9 -12   1    4.80   12.50
   9  12  -1   16.20    8.00
  -9  12   1   13.00   11.00
   8 -12  -1    8.30    6.30
  -8 -12   1   11.60    8.20
  -8 -12   1   11.90   10.40
   8  12  -1    5.20    5.50
   8  12  -1    9.90    7.40
  -8  12   1   11.70    8.10
  -7 -12   1    3.10    5.90
   7 -12  -1    5.00    5.10
  -7 -12   1    5.10    6.60
   7  12  -1    7.50    5.50
   7  12  -1    4.90    4.20
  -7  12   1   -7.60    5.50
   6 -12  -1   98.29    9.10
  -6 -12   1   87.79    8.90
  -6 -12   1   82.59   10.70
  -6  12   1   83.49    9.20
   6  12  -1  105.69    9.20
   6  12  -1   86.89    6.90
  -5 -12   1   23.30    4.70
   5 -12  -1   13.80    4.10
  -5 -12   1   18.70    5.30
   5  12  -1   15.90    4.40
   5  12  -1   18.60    4.10
  -5  12   1   24.00    6.00
   4 -12  -1  200.68    9.50
  -4 -12   1  186.98   10.50
  -4 -12   1  204.08    8.30
   4  12  -1  189.68    8.30
  -4  12   1  193.18    9.10
   4  12  -1  198.48    8.10
   3 -12  -1   32.00    3.70
  -3 -12   1   10.70    3.10
   3 -12  -1   28.60    4.90
  -3 -12   1   28.00    3.70
  -3 -12   1   22.40    3.70
   3  12  -1   23.30    4.60
   3  12  -1   34.00    5.50
  -3  12   1   13.40    2.20
  -3  12   1   21.40    3.90
  -3  12   1   19.00    2.80
   3  12  -1   24.80    3.30
  -3  12   1   19.60    4.20
   3  12  -1   20.50    3.80
   3  12  -1   19.00    2.10
  -2 -12   1  656.93   18.90
  -2 -12   1  631.44   19.00
   2 -12  -1  627.84   18.80
   2 -12  -1  630.84   17.30
  -2  12   1  627.44   18.50
  -2  12   1  647.34   17.00
   2  12  -1  638.14   18.20
   2  12  -1  655.93   17.20
   2  12  -1  605.44   18.00
  -2  12   1  647.04   17.50
   2  12  -1  636.24   16.30
  -2  12   1  652.73   17.80
   1 -12  -1  613.14   17.90
  -1 -12   1  618.94   18.40
  -1 -12   1  619.94   17.40
  -1 -12   1  636.04   16.10
   1 -12  -1  635.04   16.40
   1 -12  -1  650.93   17.10
   1  12  -1  629.54   18.40
   1  12  -1  650.53   16.20
  -1  12   1  608.94   18.00
   1  12  -1  604.34   17.00
  -1  12   1  634.84   17.10
  -1  12   1  635.64   16.70
  -1  12   1  631.84   17.60
   1  12  -1  623.54   17.70
   0 -12  -1  123.29    3.90
   0 -12  -1  128.09    5.70
   0 -12   1  129.39    5.20
   0 -12  -1  128.49    5.30
   0 -12   1  133.59    4.60
   0 -12   1  125.49    6.00
   0  12   1  132.29    5.40
   0  12  -1  123.99    6.10
   0  12  -1  125.79    4.60
   0  12  -1  133.69    5.50
   0  12   1  126.89    6.10
   0  12   1  131.99    5.90
   0  12   1  129.69    4.90
  -1 -12  -1  246.68    9.20
   1 -12   1  256.37    7.90
  -1 -12  -1  259.87    8.90
   1 -12   1  252.27    9.00
   1 -12   1  253.07    8.80
   1  12   1  262.67    8.80
  -1  12  -1  257.57    8.00
  -1  12  -1  254.47    8.50
  -1  12  -1  250.37    8.80
   1  12   1  239.18    8.70
   2 -12   1  463.55   14.30
   2 -12   1  452.65   13.40
   2 -12   1  478.75   14.00
  -2 -12  -1  499.75   15.80
  -2 -12  -1  435.96   14.20
  -2  12  -1  463.45   14.20
  -2  12  -1  472.45   13.80
   2  12   1  472.15   14.80
   2  12   1  464.35   14.50
  -2  12  -1  453.85   13.70
  -3 -12  -1   63.39    4.10
   3 -12   1   69.59    5.60
  -3 -12  -1   70.29    6.70
   3 -12   1   67.19    4.90
  -3  12  -1   64.79    4.70
  -3  12  -1   74.99    5.20
   3  12   1   67.49    4.80
   3  12   1   62.19    3.20
  -3  12  -1   59.69    5.80
   4 -12   1   67.99    6.60
  -4 -12  -1   61.79    7.70
  -4 -12  -1   58.39    5.40
   4 -12   1   58.79    5.30
   4  12   1   63.69    5.70
   4  12   1   57.89    4.20
  -4  12  -1   63.29    5.80
  -4  12  -1   66.79    5.00
   5 -12   1  354.16   12.30
   5 -12   1  373.36   14.80
  -5 -12  -1  376.86   17.80
  -5 -12  -1  339.07   14.10
   5  12   1  351.86   11.90
  -5  12  -1  382.76   14.50
   5  12   1  367.86   13.90
  -5  12  -1  360.86   11.80
  -6 -12  -1   69.99   11.90
   6 -12   1   59.19    9.20
   6 -12   1   64.69    7.00
  -6 -12  -1   66.09    8.40
  -6  12  -1   78.79    9.60
   6  12   1   67.39    7.30
   6  12   1   63.99    8.70
  -7 -12  -1   20.90    6.90
  -7 -12  -1   13.20    7.60
   7  12   1   43.70   10.40
  -7  12  -1   20.10    7.80
   7  12   1   19.40    5.80
  -8 -12  -1   23.60   12.50
   8 -12   1    5.60    7.70
   8  12   1    7.40    8.30
  -8  12  -1   -2.30    8.50
   8  12   1   -0.60    6.40
   9 -13  -1   -4.90    7.50
  -9 -13   1   13.40   12.90
   9  13  -1    8.10    8.70
  -9  13   1    1.40   10.40
  -8 -13   1   10.30    7.70
  -8 -13   1   16.60    9.80
   8  13  -1    8.80    5.60
   8  13  -1    3.60    7.00
  -8  13   1   12.30    8.30
  -7 -13   1   11.90    6.20
   7 -13  -1   11.40    5.50
  -7 -13   1   20.90    7.50
   7  13  -1   26.00    6.90
  -7  13   1   14.80    7.00
   7  13  -1   17.70    6.50
  -6 -13   1   19.80    5.10
   6 -13  -1   13.90    4.50
  -6 -13   1   11.20    5.70
  -6  13   1   20.50    5.60
   6  13  -1   13.10    3.80
   5 -13  -1   12.50    3.90
  -5 -13   1   13.80    4.80
   5  13  -1   12.60    3.00
  -5  13   1    8.80    4.30
   5  13  -1   13.10    4.00
  -4 -13   1    7.90    3.70
   4 -13  -1    6.30    3.20
  -4 -13   1    6.40    3.10
  -4  13   1    8.00    1.60
   4  13  -1    2.10    3.10
   4  13  -1    5.00    1.80
   4  13  -1    3.90    2.30
  -4  13   1    5.80    3.40
   3 -13  -1  526.35   16.90
  -3 -13   1  510.35   17.40
  -3 -13   1  490.85   14.50
  -3  13   1  527.55   14.00
   3  13  -1  476.05   16.20
   3  13  -1  516.45   17.40
  -3  13   1  511.15   14.20
   3  13  -1  530.05   14.70
   3  13  -1  517.25   13.60
  -3  13   1  533.65   15.70
   3  13  -1  525.25   15.90
  -2 -13   1  655.73   19.20
   2 -13  -1  637.64   17.60
  -2  13   1  654.83   17.40
   2  13  -1  660.03   16.60
   2  13  -1  633.94   18.40
  -2  13   1  625.84   18.80
  -2  13   1  654.73   18.00
  -2  13   1  651.33   18.00
   2  13  -1  671.63   17.50
   2  13  -1  639.84   19.60
   1 -13  -1   80.99    4.20
  -1 -13   1   78.29    4.40
   1 -13  -1   83.19    3.70
  -1 -13   1   75.09    5.20
  -1 -13   1   77.69    3.20
   1 -13  -1   76.99    4.90
   1  13  -1   80.69    4.60
   1  13  -1   82.49    5.50
  -1  13   1   83.99    4.10
  -1  13   1   81.29    4.90
  -1  13   1   78.59    5.20
   1  13  -1   80.89    3.30
  -1  13   1   80.69    4.10
   1  13  -1   75.29    4.00
   0 -13   1  486.95   15.00
   0 -13  -1  486.15   14.50
   0 -13  -1  498.65   14.40
   0 -13  -1  496.95   12.60
   0 -13   1  487.15   13.90
   0 -13   1  494.55   13.30
   0  13   1  494.95   14.40
   0  13  -1  484.15   14.90
   0  13  -1  486.85   13.30
   0  13   1  487.55   15.00
   0  13   1  499.15   12.80
   0  13  -1  501.95   14.10
   0  13   1  496.25   14.70
   1 -13   1  248.38    8.70
   1 -13   1  251.27    9.00
  -1 -13  -1  248.98   10.20
   1 -13   1  243.88    7.80
  -1 -13  -1  245.88    8.80
  -1  13  -1  255.67    8.10
  -1  13  -1  248.28    8.70
  -1  13  -1  250.17    9.00
   1  13   1  249.48    8.80
   2 -13   1  147.79    7.20
   2 -13   1  139.09    5.90
   2 -13   1  149.39    6.70
  -2 -13  -1  140.69    7.70
  -2 -13  -1  136.69    6.70
  -2  13  -1  137.79    6.70
  -2  13  -1  142.09    6.40
   2  13   1  151.68    6.90
  -2  13  -1  151.08    6.30
   3 -13   1   16.00    3.00
   3 -13   1   24.30    4.90
  -3 -13  -1   27.30    5.80
  -3 -13  -1   22.60    3.50
   3  13   1   22.40    2.30
  -3  13  -1   16.30    4.80
  -3  13  -1   15.70    4.20
   3  13   1   11.80    3.50
  -3  13  -1   23.10    4.10
   4 -13   1   16.50    4.80
   4 -13   1   10.80    3.60
  -4 -13  -1   11.90    3.20
  -4 -13  -1    7.10    4.30
  -4  13  -1   12.50    3.00
  -4  13  -1   11.80    3.50
   4  13   1   11.80    2.40
   4  13   1   15.40    4.30
  -5 -13  -1  145.19   11.70
   5 -13   1  131.19    7.80
   5 -13   1  142.19    9.50
  -5 -13  -1  140.99    8.30
   5  13   1  138.19    8.50
  -5  13  -1  149.39    9.60
  -5  13  -1  128.29    7.10
   5  13   1  128.89    7.10
  -6 -13  -1   57.49   12.00
   6 -13   1   53.09    7.20
   6 -13   1   40.50    9.10
  -6 -13  -1   54.69    8.40
  -6  13  -1   51.89    9.60
   6  13   1   40.60    7.70
   6  13   1   42.40    9.40
  -7 -13  -1    8.90    6.80
  -7 -13  -1    3.60    7.80
   7 -13   1    0.50    7.10
   7  13   1    9.10    5.70
   7  13   1   13.30    6.70
  -7  13  -1   -0.90    6.80
  -8 -13  -1   14.80   10.70
   8 -13   1   -0.20    7.40
  -8  13  -1   -1.30    8.90
   8  13   1   -2.10    8.20
   8  13   1   -5.10    7.00
  -9 -14   1   13.80   12.70
  -9  14   1    6.60   10.80
   9  14  -1    7.40    8.70
   9  14  -1   12.90    9.90
  -8 -14   1    7.70    8.20
   8 -14  -1  -12.50    5.90
  -8 -14   1   14.60   10.00
   8  14  -1    1.70    7.00
   8  14  -1    2.10    5.70
  -8  14   1   12.00    8.80
  -7 -14   1   20.40    6.50
   7 -14  -1    6.10    5.80
  -7 -14   1   17.10   10.70
   7  14  -1   10.10    4.70
   6 -14  -1   14.40    4.70
  -6 -14   1   12.30    4.80
  -6 -14   1   13.60    6.10
   6  14  -1    6.30    3.70
   6  14  -1   18.00    5.00
  -6  14   1   16.40    5.50
  -5 -14   1   23.40    7.60
   5 -14  -1   25.10    6.50
   5  14  -1   24.00    6.10
   5  14  -1   26.80    4.90
  -5  14   1   32.50    6.70
   4 -14  -1   26.30    5.90
  -4 -14   1   28.10    5.80
  -4 -14   1   16.50    3.50
  -4  14   1   20.10    5.20
   4  14  -1   17.50    3.50
  -4  14   1   11.70    2.40
   4  14  -1   23.50    2.70
   4  14  -1   13.80    3.90
  -4  14   1   13.90    2.90
  -3 -14   1  155.88    8.70
   3 -14  -1  157.38    8.70
   3  14  -1  157.18    7.20
  -3  14   1  163.88    7.40
   3  14  -1  147.59    5.10
   3  14  -1  154.78    6.70
  -3  14   1  150.98    6.10
  -3  14   1  150.58    5.70
  -2 -14   1   51.59    2.90
   2 -14  -1   58.99    5.50
  -2 -14   1   58.89    4.90
  -2 -14   1   59.99    5.20
   2 -14  -1   42.70    3.70
  -2  14   1   60.99    4.70
  -2  14   1   58.99    3.60
   2  14  -1   56.09    2.70
   2  14  -1   58.19    4.30
  -2  14   1   44.90    4.90
  -2  14   1   58.79    4.30
   2  14  -1   57.19    5.60
   2  14  -1   58.89    4.30
   2  14  -1   63.39    4.50
   1 -14  -1  100.59    5.60
  -1 -14   1   93.99    3.70
   1 -14  -1   95.39    4.70
  -1 -14   1   93.79    5.90
  -1 -14   1  103.49    5.10
   1 -14  -1   91.69    3.90
  -1  14   1   93.79    5.70
   1  14  -1   95.19    3.70
   1  14  -1   84.09    5.70
  -1  14   1   96.79    5.70
   1  14  -1   96.69    6.00
  -1  14   1   90.29    4.50
   1  14  -1  101.89    4.70
  -1  14   1   95.99    4.50
   0 -14   1  106.29    6.10
   0 -14   1  111.39    4.40
   0 -14  -1  112.59    5.40
   0 -14  -1  112.39    5.50
   0 -14  -1  117.09    3.80
   0 -14   1  114.49    5.00
   0  14   1  104.09    5.20
   0  14  -1  115.39    4.40
   0  14   1  113.29    5.50
   0  14  -1  103.89    5.80
   0  14  -1  111.09    5.30
   0  14   1   99.89    6.00
   0  14   1  104.79    4.10
  -1 -14  -1  374.76   12.20
   1 -14   1  376.36   11.10
  -1 -14  -1  357.16   14.20
   1 -14   1  381.66   12.50
   1 -14   1  381.16   12.00
   1  14   1  368.26   12.10
  -1  14  -1  376.56   12.00
   1  14   1  381.76   13.40
  -1  14  -1  372.96   12.50
  -1  14  -1  393.06   11.30
   1  14   1  394.96   12.40
  -2 -14  -1  355.26   13.20
   2 -14   1  360.56   12.00
   2 -14   1  368.46   12.60
  -2  14  -1  366.96   11.80
  -2  14  -1  356.66   12.00
  -2  14  -1  372.26   11.70
   2  14   1  376.36   12.40
  -3 -14  -1   65.49    7.10
   3 -14   1   67.89    6.40
   3 -14   1   69.89    5.40
  -3  14  -1   67.99    5.20
  -3  14  -1   76.09    5.50
   3  14   1   66.69    5.30
  -4 -14  -1  112.59    6.50
   4 -14   1  106.19    6.70
  -4 -14  -1  103.79    9.20
   4 -14   1  127.19    8.20
   4  14   1  107.99    5.00
  -4  14  -1  122.39    7.20
   4  14   1  103.99    7.00
  -4  14  -1  107.79    6.20
  -5 -14  -1  173.88   12.90
  -5 -14  -1  187.98    9.20
   5 -14   1  174.18   10.70
   5 -14   1  162.18    8.60
   5  14   1  174.18    7.80
   5  14   1  188.78    9.90
  -5  14  -1  182.78   10.60
  -5  14  -1  175.48    8.10
  -6 -14  -1    5.80    6.60
   6 -14   1   -0.30    4.30
   6 -14   1   -2.50    4.80
  -6 -14  -1   -1.20    5.00
  -6  14  -1    7.90    5.70
   6  14   1    3.30    4.60
  -7 -14  -1   -1.30    6.60
  -7 -14  -1   11.10    7.60
   7 -14   1    1.80    6.30
   7  14   1    6.90    5.40
   7  14   1    8.60    6.70
  -7  14  -1   -6.40    7.40
   8 -14   1    2.30    7.50
  -8 -14  -1   10.70   10.60
   8  14   1    1.50   10.00
   8  14   1   13.80    9.10
  -8  14  -1    7.00    9.60
   9 -15  -1   16.90    8.40
  -9 -15   1   75.19   23.40
  -9  15   1   46.70   12.00
   9  15  -1   36.20   10.00
   9  15  -1   36.20    8.40
  -8 -15   1   -0.10    8.30
   8 -15  -1   -0.50    6.50
  -8 -15   1   17.30    9.70
   8  15  -1   -0.80    7.80
   8  15  -1    2.50    6.00
  -8  15   1    9.80    8.70
  -7 -15   1   16.90    6.10
   7 -15  -1   14.60    6.80
  -7 -15   1   17.60   12.50
   7  15  -1   16.80    8.00
   7  15  -1   20.10    5.00
  -7  15   1   13.60    7.30
   6 -15  -1   27.00    8.10
  -6 -15   1   28.40    7.30
  -6 -15   1   16.00    6.20
   6  15  -1   19.60    4.40
   6  15  -1   28.40    8.20
  -6  15   1   24.90    6.10
  -5 -15   1   12.20    4.70
   5 -15  -1    8.70    4.10
  -5  15   1   17.40    4.60
   5  15  -1   13.40    4.20
   5  15  -1   15.80    3.70
  -4 -15   1   48.10    7.10
  -4 -15   1   56.79    5.70
   4 -15  -1   49.40    6.90
   4  15  -1   38.20    5.20
  -4  15   1   37.50    3.70
  -4  15   1   40.00    3.10
   4  15  -1   46.20    3.30
   4  15  -1   41.40    5.10
  -4  15   1   49.70    6.10
  -3 -15   1   34.80    5.40
   3 -15  -1   28.80    5.80
   3  15  -1   26.10    2.50
   3  15  -1   22.80    4.50
   3  15  -1   31.80    4.00
  -3  15   1   27.30    4.40
  -3  15   1   18.80    2.90
  -3  15   1   26.40    4.00
   2 -15  -1 1013.80   26.80
   2 -15  -1 1041.60   28.80
  -2 -15   1 1057.29   29.30
  -2 -15   1 1042.60   25.80
  -2  15   1 1040.00   27.60
   2  15  -1 1037.20   25.80
  -2  15   1 1035.20   27.60
  -2  15   1  978.40   28.40
  -2  15   1 1049.30   27.00
   2  15  -1 1027.40   28.20
   2  15  -1 1046.70   30.60
   2  15  -1 1047.00   26.70
   2  15  -1  994.90   27.80
   1 -15  -1  376.46   11.60
  -1 -15   1  364.36   14.50
  -1 -15   1  372.36   11.90
   1 -15  -1  374.16   10.50
  -1 -15   1  378.16   10.30
   1  15  -1  369.36   12.30
  -1  15   1  368.86   12.50
  -1  15   1  359.66   12.50
  -1  15   1  372.36   11.50
  -1  15   1  385.96   11.10
   1  15  -1  368.46   11.50
   1  15  -1  380.86   10.30
   1  15  -1  370.76   13.10
   0 -15  -1   22.60    2.00
   0 -15   1   24.50    2.90
   0 -15  -1   16.60    3.10
   0 -15   1   25.70    2.60
   0 -15   1   24.40    3.90
   0  15   1   21.70    3.40
   0  15  -1   17.10    4.20
   0  15   1   22.00    2.50
   0  15   1   22.40    3.20
   0  15  -1   24.00    3.20
   0  15  -1   22.50    3.60
   0  15   1   17.20    3.40
   0  15  -1   24.90    2.60
   1 -15   1  475.75   13.40
   1 -15   1  479.85   14.30
  -1 -15  -1  481.95   15.10
  -1 -15  -1  453.35   14.50
   1 -15   1  486.55   15.00
   1  15   1  468.25   15.50
   1  15   1  451.95   14.40
  -1  15  -1  462.75   14.70
   1  15   1  471.35   14.70
  -1  15  -1  468.75   14.30
  -1  15  -1  466.35   14.40
  -2 -15  -1  180.18    8.80
   2 -15   1  194.38    8.10
   2  15   1  180.48    7.90
  -2  15  -1  175.58    8.20
  -2  15  -1  179.28    7.80
  -2  15  -1  194.58    7.50
   3 -15   1   29.20    6.00
  -3 -15  -1   17.80    5.60
   3 -15   1   24.80    4.60
  -3  15  -1   18.10    4.70
   3  15   1   17.40    4.40
  -3  15  -1   26.20    4.60
  -4 -15  -1  236.68   13.10
   4 -15   1  238.68   11.20
  -4 -15  -1  235.08    8.80
   4 -15   1  234.68    9.60
  -4  15  -1  236.58   10.50
   4  15   1  236.98    7.60
  -4  15  -1  242.28    9.30
   4  15   1  239.18   10.40
   5 -15   1   40.00    6.50
  -5 -15  -1   44.70   10.00
   5 -15   1   47.40    8.30
  -5 -15  -1   67.69    7.70
  -5  15  -1   47.70    7.40
   5  15   1   58.19    7.00
   5  15   1   55.59    5.40
  -5  15  -1   45.20    6.00
  -6 -15  -1   16.30    5.30
  -6 -15  -1    8.10    6.60
   6 -15   1    8.00    4.50
   6 -15   1    2.10    4.90
   6  15   1   10.70    4.50
  -6  15  -1   11.60    5.90
   7 -15   1    0.10    6.50
  -7 -15  -1   20.20    9.00
  -7 -15  -1   12.50    9.00
   7  15   1   35.00   11.40
  -7  15  -1    8.10    8.10
   7  15   1   15.10    6.30
   8 -15   1   -3.80    7.70
  -8 -15  -1    8.60   10.70
   8  15   1   15.40    9.20
   8  15   1    8.40    7.50
  -8  15  -1    4.80    9.60
  -9 -16   1   19.80   14.40
   9 -16  -1   12.90    9.20
  -9  16   1   28.10   11.80
   9  16  -1   28.90    9.50
   9  16  -1   26.20   10.20
  -8 -16   1   28.20    8.60
   8 -16  -1   16.70    7.30
  -8 -16   1   59.89   16.60
   8  16  -1   26.10    6.80
   8  16  -1   27.40    9.10
  -8  16   1   75.79   14.20
  -7 -16   1   53.09   10.10
   7 -16  -1   23.70   11.50
  -7 -16   1   40.30   12.70
   7  16  -1   48.60    7.30
   7  16  -1   37.80   10.10
  -7  16   1   34.10    8.10
  -6 -16   1   60.29   11.70
  -6 -16   1   56.49    8.30
   6 -16  -1   69.39    9.30
   6  16  -1   67.79    7.20
  -6  16   1   75.19   10.00
  -5 -16   1    8.10    5.10
   5 -16  -1    7.20    4.40
  -5 -16   1   14.80    5.20
   5  16  -1   14.30    3.90
   5  16  -1   14.80    4.30
  -5  16   1   10.50    4.60
   5  16  -1    7.10    3.50
  -4 -16   1   38.50    7.10
   4 -16  -1   44.10    7.60
  -4 -16   1   34.50    5.40
   4  16  -1   44.90    3.30
  -4  16   1   36.80    4.00
  -4  16   1   48.50    6.20
   4  16  -1   41.40    5.20
   4  16  -1   42.10    5.40
  -4  16   1   33.80    3.20
   3 -16  -1  152.98    9.00
  -3 -16   1  151.28    8.80
  -3  16   1  149.59    6.80
   3  16  -1  146.79    6.80
  -3  16   1  155.28    7.50
   3  16  -1  146.69    5.10
   3  16  -1  156.08    7.60
  -3  16   1  149.09    5.90
   2 -16  -1  946.21   25.80
  -2 -16   1 1008.80   24.90
   2 -16  -1  980.30   27.80
  -2 -16   1 1014.40   28.60
  -2 -16   1  982.90   28.40
   2  16  -1  989.60   25.70
  -2  16   1 1030.60   30.00
   2  16  -1  996.40   24.90
   2  16  -1  939.11   26.90
  -2  16   1  997.90   26.20
  -2  16   1  994.60   26.90
   2  16  -1  978.90   27.40
   1 -16  -1   73.89    3.80
   1 -16  -1   76.69    5.30
  -1 -16   1   74.39    3.50
   1 -16  -1   78.99    4.90
  -1 -16   1   76.39    4.90
  -1 -16   1   71.69    5.60
   1  16  -1   76.19    3.50
   1  16  -1   70.09    6.00
  -1  16   1   71.69    4.40
  -1  16   1   74.99    4.40
  -1  16   1   67.39    5.30
   1  16  -1   78.99    4.60
   1  16  -1   73.69    4.80
  -1  16   1   71.49    5.90
   0 -16  -1   57.99    4.20
   0 -16   1   49.40    3.80
   0 -16  -1   48.40    2.60
   0 -16  -1   45.70    4.20
   0 -16   1   52.09    3.40
   0  16   1   49.80    4.20
   0  16  -1   49.20    5.30
   0  16   1   44.60    4.60
   0  16   1   52.09    3.10
   0  16   1   43.60    5.30
   0  16  -1   47.80    4.50
   0  16  -1   49.40    3.30
  -1 -16  -1  251.37    9.80
   1 -16   1  228.98    8.00
  -1 -16  -1  261.57   12.90
   1 -16   1  240.08    9.10
   1 -16   1  248.98    9.90
  -1  16  -1  245.88    9.80
  -1  16  -1  232.68    9.30
   1  16   1  259.17   10.60
   1  16   1  253.87    9.40
  -2 -16  -1   41.90    5.10
   2 -16   1   37.20    5.10
   2 -16   1   49.50    5.90
  -2  16  -1   45.30    4.30
  -2  16  -1   34.00    5.20
   2  16   1   43.80    4.70
  -2  16  -1   48.30    5.30
  -3 -16  -1   31.60    6.30
   3 -16   1   22.40    5.10
   3 -16   1   35.40    6.20
  -3  16  -1   23.70    5.10
   3  16   1   19.10    4.20
  -3  16  -1   25.30    4.70
   4 -16   1   71.59    6.40
   4 -16   1   68.09    7.80
  -4 -16  -1   72.99    5.50
  -4 -16  -1   86.29    9.10
  -4  16  -1   64.99    6.10
   4  16   1   68.39    6.00
   4  16   1   66.49    4.10
  -4  16  -1   71.59    6.70
   5 -16   1   74.79    7.10
   5 -16   1   71.89    8.50
  -5 -16  -1   74.29    7.80
  -5 -16  -1   61.59   11.00
  -5  16  -1   69.29    8.50
  -5  16  -1   67.79    6.50
   5  16   1   63.89    5.60
   5  16   1   70.49    6.90
   6 -16   1   14.90    4.70
  -6 -16  -1    5.80    5.20
  -6 -16  -1    9.40    7.80
   6 -16   1   13.70    5.50
  -6  16  -1   14.80    7.60
   6  16   1    8.80    4.80
  -7 -16  -1   -2.90    7.90
   7 -16   1   -4.40    6.30
   7  16   1    9.10    5.90
  -7  16  -1   -4.60    7.90
   7  16   1    8.90    6.50
  -8 -16  -1   -3.50   10.20
   8 -16   1  -12.00    8.10
  -8  16  -1    6.10   10.10
   8  16   1   17.20   10.20
   8  16   1   13.20    7.60
   9 -17  -1    1.60    8.90
  -9 -17   1    7.90   13.70
   9  17  -1   -2.70    9.80
  -9  17   1   30.30   12.20
  -8 -17   1    4.20    9.40
   8 -17  -1   -3.10    6.80
   8  17  -1   -3.70    6.10
   8  17  -1    8.20    8.00
  -8  17   1   11.70    9.30
  -7 -17   1   21.00    6.80
   7 -17  -1   21.90    7.00
  -7 -17   1   19.30    8.00
  -7  17   1   55.49   11.60
   6 -17  -1  150.88   11.60
  -6 -17   1  155.98    9.80
  -6 -17   1  153.88   14.10
   6  17  -1  150.68    6.70
  -6  17   1  156.98   11.90
   6  17  -1  136.89    9.60
   5 -17  -1   96.49    9.40
  -5 -17   1   84.29    8.00
  -5 -17   1   90.19   10.30
   5  17  -1   88.69    7.40
  -5  17   1   94.69    8.90
   5  17  -1   84.79    4.80
   5  17  -1   86.19    7.40
   4 -17  -1   22.30    7.10
  -4 -17   1   16.50    4.40
  -4  17   1   19.50    3.90
   4  17  -1   16.70    2.90
  -4  17   1   13.00    2.30
   4  17  -1   10.70    3.30
   4  17  -1   15.00    3.60
  -4  17   1   22.00    5.70
   3 -17  -1   57.69    7.10
  -3 -17   1   58.79    6.40
   3  17  -1   57.89    5.30
   3  17  -1   60.29    5.20
  -3  17   1   62.89    5.40
   3  17  -1   57.29    3.30
  -3  17   1   48.40    4.10
  -3  17   1   55.29    5.40
   2 -17  -1  189.28    7.30
  -2 -17   1  205.08    9.10
  -2 -17   1  195.98    6.30
   2 -17  -1  203.08    9.30
  -2 -17   1  203.58    9.50
   2  17  -1  207.08    8.50
   2  17  -1  196.98    6.30
  -2  17   1  200.78    7.50
  -2  17   1  203.78    9.10
   2  17  -1  183.78    8.00
   2  17  -1  195.38    7.40
  -2  17   1  195.68    8.60
   1 -17  -1   15.50    3.60
   1 -17  -1   14.30    3.70
  -1 -17   1   15.40    4.30
  -1 -17   1   19.90    3.70
  -1 -17   1   14.70    2.40
   1 -17  -1   13.80    2.60
   1  17  -1   15.60    2.50
  -1  17   1   22.00    5.20
  -1  17   1   13.00    3.40
  -1  17   1   12.60    3.10
   1  17  -1   24.10    3.70
  -1  17   1    9.30    2.90
   1  17  -1   15.70    3.30
   0 -17   1   61.49    4.20
   0 -17  -1   63.49    4.60
   0 -17  -1   61.79    4.80
   0 -17   1   63.19    5.20
   0 -17  -1   63.09    2.90
   0 -17   1   63.79    3.90
   0  17   1   61.39    4.60
   0  17  -1   57.09    5.00
   0  17   1   61.69    3.50
   0  17   1   54.09    5.90
   0  17   1   56.09    4.40
   0  17  -1   57.69    5.70
   0  17  -1   61.39    3.70
   0  17  -1   62.09    4.70
   1 -17   1  493.55   15.10
   1 -17   1  459.95   13.80
  -1 -17  -1  480.85   15.90
  -1  17  -1  512.75   14.30
  -1  17  -1  475.65   15.70
  -1  17  -1  483.65   15.30
   1  17   1  494.75   15.40
   2 -17   1  151.58    8.50
   2 -17   1  145.89    7.60
  -2 -17  -1  149.99    8.50
  -2  17  -1  153.38    7.10
  -2  17  -1  144.19    7.90
  -2  17  -1  151.88    7.80
   2  17   1  150.48    7.70
   3 -17   1   86.59    6.30
  -3 -17  -1   72.99    7.70
   3 -17   1   86.39    7.80
   3  17   1   78.19    5.90
  -3  17  -1   82.19    6.40
  -3  17  -1   92.69    6.20
  -4 -17  -1   17.90    5.20
   4 -17   1   23.30    7.10
   4 -17   1   15.10    4.20
  -4  17  -1   17.00    4.00
  -4  17  -1   20.20    5.60
   4  17   1   17.00    3.90
  -5 -17  -1    2.50    4.30
  -5 -17  -1    2.30    5.50
   5 -17   1    6.30    4.20
   5 -17   1    4.00    4.70
   5  17   1   -1.90    3.80
   5  17   1    8.20    3.20
  -5  17  -1    4.00    4.80
  -5  17  -1    2.80    3.90
   6 -17   1   32.10    7.80
   6 -17   1   27.60    6.10
   6  17   1   23.80    5.70
   7 -17   1   -0.30    6.30
  -7 -17  -1   12.00    9.60
   7  17   1   16.50    7.00
  -7  17  -1   18.50    8.80
   7  17   1    9.90    6.10
   8 -17   1   13.20    8.60
  -8 -17  -1   14.50   10.80
  -8  17  -1   30.40   11.20
   8  17   1   27.00   10.20
   8  17   1    9.20    7.90
  -8 -18   1    5.40    9.50
   8 -18  -1  -14.70    6.80
   8  18  -1   15.50    7.00
   8  18  -1   14.10    8.90
  -8  18   1   21.80    9.80
  -7 -18   1   61.89   10.70
  -7 -18   1   55.39   13.60
   7 -18  -1   41.10   10.60
  -7  18   1   65.59   11.60
   7  18  -1   66.79    6.10
   7  18  -1   59.09    8.20
   7  18  -1   77.39   11.20
  -6 -18   1   69.89    9.00
   6 -18  -1   64.09    9.70
  -6 -18   1   80.99   11.90
   6  18  -1   60.89    5.00
   6  18  -1   64.29    8.00
  -6  18   1   63.19   10.00
  -5 -18   1  100.29   10.80
   5 -18  -1  107.29   10.00
  -5 -18   1  113.19    8.30
  -5  18   1  104.09    9.20
   5  18  -1   95.09    5.00
   5  18  -1   95.59    7.40
   5  18  -1  100.59    7.50
  -4 -18   1   15.60    4.60
   4 -18  -1   13.60    4.80
  -4  18   1    8.20    2.20
   4  18  -1   12.30    2.80
   4  18  -1   10.90    3.50
  -4  18   1   14.10    3.20
   4  18  -1   20.40    5.40
  -4  18   1   14.60    4.20
  -3 -18   1  174.68    9.80
   3 -18  -1  177.78    9.90
   3  18  -1  163.78    8.50
  -3  18   1  161.78    6.80
  -3  18   1  167.98    8.20
   3  18  -1  170.48    5.70
  -3  18   1  171.38    8.40
   3  18  -1  171.38    7.50
   2 -18  -1  228.58    8.30
   2 -18  -1  239.78   10.40
  -2 -18   1  253.07   10.40
  -2 -18   1  246.08   10.80
  -2 -18   1  231.98    7.30
   2  18  -1  231.68   10.70
   2  18  -1  236.58    7.30
  -2  18   1  236.98    8.60
  -2  18   1  246.18   10.00
   2  18  -1  238.78    8.60
   2  18  -1  238.68    9.70
  -2  18   1  252.17    9.20
  -1 -18   1   37.50    5.10
  -1 -18   1   34.30    3.00
   1 -18  -1   29.20    3.20
   1 -18  -1   36.50    4.40
   1 -18  -1   28.90    4.40
   1  18  -1   37.00    3.10
  -1  18   1   39.30    4.00
   1  18  -1   34.10    3.90
  -1  18   1   36.90    4.80
  -1  18   1   35.40    6.20
   1  18  -1   42.20    4.50
   0 -18   1  172.68    8.50
   0 -18   1  167.68    7.30
   0 -18  -1  168.48    5.50
   0 -18  -1  172.38    8.00
   0 -18   1  165.68    6.30
   0 -18  -1  165.58    7.60
   0  18  -1  172.48   10.10
   0  18  -1  162.68    8.00
   0  18   1  175.68    6.00
   0  18   1  174.98   11.00
   0  18  -1  169.78    6.30
   0  18   1  169.78    7.60
   0  18  -1  167.68    7.40
   1 -18   1  322.47   12.00
   1 -18   1  294.77   10.00
  -1 -18  -1  319.47   11.90
  -1  18  -1  301.67   12.10
  -1  18  -1  317.67   11.00
  -1  18  -1  324.27   10.30
   1  18   1  323.97   11.60
  -1  18  -1  312.67   11.70
  -2 -18  -1   49.30    5.80
   2 -18   1   44.60    6.10
  -2  18  -1   37.00    4.70
   2  18   1   44.90    4.70
  -2  18  -1   47.00    6.10
  -2  18  -1   43.00    5.70
  -3 -18  -1   46.10    7.30
   3 -18   1   49.20    7.70
   3  18   1   44.40    5.20
  -3  18  -1   44.90    5.50
  -3  18  -1   44.20    5.80
   4 -18   1   62.89    8.60
  -4 -18  -1   46.60    9.10
   4 -18   1   52.69    7.00
  -4  18  -1   64.59    6.70
  -4  18  -1   61.59    6.50
   4  18   1   57.89    6.40
  -5 -18  -1    1.50    4.20
   5 -18   1    4.60    4.30
  -5 -18  -1   11.70    6.00
   5 -18   1   -1.70    4.60
   5  18   1    3.60    2.20
   5  18   1    3.70    4.00
   5  18   1    2.80    3.40
  -5  18  -1    1.20    5.20
  -6 -18  -1   69.09   13.10
   6 -18   1   66.89    9.00
   6 -18   1   45.70   10.00
  -6  18  -1   80.99   10.80
   6  18   1   69.49    9.00
  -7 -18  -1    1.40    8.80
   7 -18   1   -0.60    6.60
  -7  18  -1   10.30    8.20
   7  18   1   -5.00    7.00
   8 -18   1    1.80    8.40
  -8 -18  -1    1.30   11.40
  -8  18  -1    4.30   11.10
   8  18   1    8.70    8.40
   8  18   1   12.40    9.40
   8 -19  -1   11.00    8.20
  -8 -19   1   23.30   10.50
   8  19  -1   18.40    8.10
   8  19  -1   46.40   14.20
  -8  19   1   25.30    9.60
   7 -19  -1   23.40    7.10
  -7 -19   1   27.50    7.20
  -7 -19   1   18.30    8.20
   7  19  -1   24.50    3.90
   7  19  -1   26.90    7.80
  -7  19   1   36.00    8.60
   7  19  -1   48.60   10.40
   6 -19  -1  128.59   11.50
  -6 -19   1  101.69   10.10
  -6 -19   1  119.89   13.40
   6  19  -1  123.39    6.10
   6  19  -1  120.29    9.50
  -6  19   1  125.39   12.10
   5 -19  -1   84.59    9.90
  -5 -19   1   94.99   10.60
   5  19  -1   71.19    7.30
   5  19  -1   71.89    7.60
  -5  19   1   70.69    5.10
  -5  19   1   84.29    9.40
  -5  19   1   66.29    4.40
   5  19  -1   85.19    4.90
   4 -19  -1   16.30    5.10
  -4 -19   1   16.80    4.80
  -4  19   1   19.40    4.90
  -4  19   1   13.30    2.50
   4  19  -1   15.00    3.00
   4  19  -1   23.30    5.50
   4  19  -1   16.40    3.80
  -4  19   1   24.20    6.10
   3 -19  -1   58.29    7.60
  -3 -19   1   59.09    6.70
   3  19  -1   66.19    5.70
   3  19  -1   64.19    3.50
  -3  19   1   62.99    6.20
   3  19  -1   73.39    5.90
  -3  19   1   63.89    4.90
  -3  19   1   65.29    6.50
   2 -19  -1   92.09    7.00
  -2 -19   1  102.19    6.60
   2 -19  -1   94.09    5.40
  -2 -19   1   95.59    4.20
  -2 -19   1   94.39    7.50
   2  19  -1  106.39    6.30
   2  19  -1   99.49    5.90
  -2  19   1  104.89    6.00
  -2  19   1   91.79    5.60
   2  19  -1   92.89    4.20
  -2  19   1   99.59    7.20
   1 -19  -1  792.72   21.10
   1 -19  -1  792.12   23.30
  -1 -19   1  793.22   24.20
  -1 -19   1  810.62   23.20
  -1 -19   1  800.22   20.80
  -1  19   1  825.22   21.70
   1  19  -1  805.72   20.90
  -1  19   1  826.52   22.80
   1  19  -1  788.92   22.90
  -1  19   1  768.62   23.80
   1  19  -1  806.72   23.30
   0 -19   1  303.37    9.60
   0 -19   1  289.37   12.00
   0 -19   1  307.17   12.00
   0 -19  -1  303.77   11.30
   0 -19  -1  311.37    8.80
   0  19  -1  295.57   11.50
   0  19  -1  317.97   11.20
   0  19  -1  319.07    9.80
   0  19   1  314.07   11.20
   0  19   1  307.27    9.30
  -1 -19  -1   18.80    4.00
   1 -19   1   15.80    3.60
   1 -19   1   13.90    3.00
   1 -19   1   18.70    4.70
  -1  19  -1   15.60    3.70
  -1  19  -1   21.50    3.80
  -1  19  -1   20.00    5.90
   1  19   1   15.90    3.80
  -1  19  -1    7.90    3.70
  -2 -19  -1   81.29    6.90
   2 -19   1   82.59    7.00
   2 -19   1   90.29    6.50
  -2  19  -1   80.89    5.60
  -2  19  -1   75.79    7.20
   2  19   1   79.99    5.80
   3 -19   1   48.30    5.80
  -3 -19  -1   49.60    7.20
   3 -19   1   53.89    7.90
   3  19   1   46.50    5.70
  -3  19  -1   35.40    6.50
  -3  19  -1   54.99    5.70
   4 -19   1   66.99    8.90
  -4 -19  -1   73.59   10.60
   4  19   1   66.29    6.90
  -4  19  -1   65.39    7.20
  -4  19  -1   64.59    7.30
  -5 -19  -1   40.50   10.30
   5 -19   1   21.70    5.90
   5 -19   1   20.40    5.80
  -5  19  -1   20.20    5.70
   5  19   1   32.30    7.00
   6 -19   1    1.00    6.20
  -6 -19  -1   14.10    7.80
   6  19   1    5.60    5.30
  -6  19  -1   11.70    6.70
   7 -19   1   -7.00    6.90
  -7 -19  -1    4.10   10.20
   7  19   1   11.50    6.60
  -7  19  -1   13.70    8.90
   7  19   1   -2.40    7.50
  -8 -19  -1   -3.30   11.00
   8  19   1   -0.30    9.60
   8  19   1    2.70    8.50
  -8  19  -1   15.40   11.10
   8 -20  -1   -5.00    7.70
  -8 -20   1    6.20   10.30
   8  20  -1   -2.30    6.90
  -8  20   1    7.10    9.80
   8  20  -1    5.40    8.40
  -7 -20   1   79.29   14.70
   7 -20  -1   83.89   12.00
  -7  20   1   99.69   14.00
   7  20  -1   84.99    9.10
   7  20  -1   74.99   12.00
   7  20  -1   80.89    6.20
  -6 -20   1   78.29    9.20
  -6 -20   1   90.39   12.40
   6 -20  -1   90.89   11.20
  -6  20   1   90.49   11.60
   6  20  -1   91.69    9.30
   6  20  -1   88.09    5.60
   5 -20  -1  187.48   12.70
  -5 -20   1  193.88   13.30
  -5  20   1  184.28    7.70
   5  20  -1  194.08   10.60
  -5  20   1  181.48   11.60
   5  20  -1  192.98    7.00
   5  20  -1  187.48    9.40
  -5  20   1  180.68    7.00
   4 -20  -1   13.50    5.10
  -4 -20   1   10.00    5.10
  -4  20   1   17.40    4.50
   4  20  -1   10.80    4.00
  -4  20   1   15.40    3.80
  -4  20   1    7.90    2.60
   4  20  -1   10.30    3.90
   4  20  -1   16.40    3.30
  -3 -20   1    6.00    3.50
   3 -20  -1    6.60    4.10
   3  20  -1   13.10    3.60
  -3  20   1   11.60    2.70
   3  20  -1   13.00    3.50
  -3  20   1   11.60    3.60
   3  20  -1   14.60    2.90
  -3  20   1   10.50    4.10
   2 -20  -1   23.80    5.90
   2 -20  -1   30.00    5.10
  -2 -20   1   21.60    5.90
  -2 -20   1   27.50    4.90
  -2 -20   1   26.90    3.00
  -2  20   1   31.80    4.80
   2  20  -1   28.30    4.60
  -2  20   1   33.60    4.00
  -2  20   1   30.70    6.50
   2  20  -1   29.70    4.90
   1 -20  -1   64.49    5.60
  -1 -20   1   58.79    6.00
  -1 -20   1   60.29    3.80
   1 -20  -1   61.69    4.20
  -1 -20   1   51.79    5.00
  -1  20   1   65.09    5.10
   1  20  -1   67.29    5.30
  -1  20   1   49.00    8.50
  -1  20   1   66.79    4.90
   1  20  -1   59.59    4.00
   1  20  -1   60.09    5.90
   0 -20   1   70.49    5.20
   0 -20  -1   72.49    3.70
   0 -20   1   73.09    4.60
   0 -20   1   72.39    6.50
   0 -20  -1   69.89    5.70
   0  20  -1   64.69    7.00
   0  20   1   67.99    4.30
   0  20  -1   74.99    5.20
   0  20   1   70.79    5.50
  -1 -20  -1   69.59    5.90
   1 -20   1   74.19    5.90
   1 -20   1   80.79    6.50
  -1  20  -1   81.49    5.60
  -1  20  -1   66.59    4.90
  -1  20  -1   63.99    7.20
   1  20   1   73.99    5.60
   2 -20   1   38.60    6.40
   2 -20   1   43.10    5.90
  -2 -20  -1   37.90    6.00
   2  20   1   44.10    4.90
  -2  20  -1   41.20    4.90
  -2  20  -1   46.10    8.50
  -3 -20  -1   24.20    7.30
   3 -20   1   38.30    7.50
   3 -20   1   38.80    5.80
  -3  20  -1   34.20    6.70
  -3  20  -1   35.50    5.60
   3  20   1   28.50    5.60
   4 -20   1   48.20    9.00
  -4 -20  -1   44.40   10.00
   4 -20   1   28.10    6.00
   4  20   1   36.30    6.20
  -4  20  -1   41.90    7.20
  -4  20  -1   42.60    7.20
   5 -20   1   33.60    9.50
  -5 -20  -1   23.00    7.00
  -5  20  -1   24.00    6.20
   5  20   1   36.30    7.20
   6 -20   1   20.70    7.00
  -6 -20  -1   26.20    8.80
   6  20   1   31.70    7.00
  -6  20  -1   38.60    7.60
  -7 -20  -1   11.50    9.30
   7 -20   1   -2.00    7.20
  -7  20  -1    3.60    8.80
   7  20   1    4.80    7.00
   8 -20   1  -15.70    8.80
  -8 -20  -1   -6.50   12.10
   8  20   1   -2.00   10.40
  -8  20  -1    2.10   11.90
  -8 -21   1   11.70   10.40
   8 -21  -1    8.20    8.50
  -8  21   1    6.00   10.00
   8  21  -1    4.50    8.90
   8  21  -1   10.70    7.10
  -7 -21   1   21.40    9.20
   7 -21  -1   25.40    7.60
  -7  21   1   27.40    8.60
   7  21  -1   14.00    7.30
   7  21  -1   24.80    6.90
  -6 -21   1   72.39   12.50
   6 -21  -1   65.49   11.20
   6  21  -1   67.19    5.30
  -6  21   1   64.89   13.00
   6  21  -1   61.19    8.30
   5 -21  -1   70.39   10.30
  -5 -21   1   88.09   10.80
  -5  21   1   71.79    5.20
   5  21  -1   81.89    7.60
  -5  21   1   88.79    9.90
   5  21  -1   73.39    4.80
   5  21  -1   87.49    8.30
   4 -21  -1   52.89    8.70
  -4 -21   1   54.89    9.20
   4  21  -1   50.39    6.30
   4  21  -1   60.19    4.00
  -4  21   1   49.40    4.90
   4  21  -1   52.19    7.00
  -4  21   1   52.29    7.30
  -4  21   1   62.69    6.60
  -3 -21   1   20.40    6.40
   3 -21  -1   32.00    7.10
  -3  21   1   26.20    5.70
  -3  21   1   12.50    4.50
   3  21  -1   21.60    5.40
   3  21  -1   22.70    5.50
   3  21  -1   27.90    3.30
   2 -21  -1    6.30    3.50
  -2 -21   1   11.90    2.90
  -2 -21   1   11.70    3.30
  -2  21   1   11.10    3.10
   2  21  -1   18.30    4.60
   2  21  -1   19.60    5.00
   2  21  -1   11.10    3.00
  -2  21   1   10.10    4.50
  -2  21   1   17.20    4.10
   1 -21  -1  588.14   18.90
   1 -21  -1  591.24   16.60
  -1 -21   1  595.84   20.00
  -1 -21   1  592.94   16.30
  -1 -21   1  596.04   18.80
   1  21  -1  604.74   18.80
  -1  21   1  615.04   17.30
  -1  21   1  609.64   18.40
   1  21  -1  601.34   16.40
   0 -21  -1   13.70    4.50
   0 -21   1   13.80    3.80
   0 -21   1   19.00    3.80
   0 -21  -1   10.30    2.80
   0 -21   1   10.20    2.70
   0  21   1   11.40    3.00
   0  21   1   14.60    3.60
   0  21  -1   10.60    4.80
   0  21  -1   17.30    4.00
   0  21  -1    8.90    3.00
   1 -21   1   57.19    5.80
   1 -21   1   68.19    6.40
  -1 -21  -1   63.19    5.90
  -1  21  -1   63.49    5.20
  -1  21  -1   63.39    4.90
   1  21   1   66.99    5.40
  -2 -21  -1   42.30    6.30
   2 -21   1   38.50    6.60
   2 -21   1   41.00    5.70
  -2  21  -1   39.30    5.20
   2  21   1   34.40    5.40
  -2  21  -1   43.80    4.90
   3 -21   1    9.70    4.60
   3 -21   1    4.60    3.50
  -3 -21  -1    1.50    4.00
   3  21   1    1.70    3.20
  -3  21  -1    9.20    3.90
  -4 -21  -1   64.39   10.40
   4 -21   1   58.29    6.80
   4 -21   1   51.09    9.30
   4  21   1   48.40    7.00
  -4  21  -1   57.49    7.80
  -4  21  -1   56.19    7.60
  -5 -21  -1   68.09   11.40
   5 -21   1   59.79   10.50
   5 -21   1   70.29    7.70
  -5  21  -1   65.39    9.80
   5  21   1   75.19    8.30
   6 -21   1    7.80    6.70
  -6 -21  -1    2.90    8.10
  -6  21  -1    5.60    7.10
  -7 -21  -1   -3.00   10.30
   7 -21   1   -3.20    7.50
   7  21   1    3.80    6.90
  -7  21  -1    8.30    9.20
   8 -22  -1   -2.20    8.70
  -8 -22   1   -5.90   10.20
  -8  22   1    0.00   10.00
   8  22  -1   15.20    9.20
   8  22  -1    2.20    7.20
   7 -22  -1   17.80    8.10
  -7 -22   1   26.20   10.10
   7  22  -1   23.80    6.40
  -7  22   1   28.60    9.10
   6 -22  -1   31.60    7.80
  -6 -22   1   54.79   13.50
   6  22  -1   34.10    8.60
   6  22  -1   44.70    4.90
  -6  22   1   59.69   13.40
  -5 -22   1   45.20   10.30
   5 -22  -1   26.80    6.80
   5  22  -1   36.70    6.80
  -5  22   1   35.90    9.40
   5  22  -1   31.20    4.40
  -5  22   1   35.50    4.70
   4 -22  -1   43.20    8.70
  -4 -22   1   53.69    9.60
  -4  22   1   44.50    7.30
   4  22  -1   45.80    6.50
   4  22  -1   42.00    3.90
  -4  22   1   37.00    5.00
  -4  22   1   46.10    6.80
   4  22  -1   35.60    6.40
  -3 -22   1   23.10    6.60
   3 -22  -1   29.30    7.20
   3  22  -1   31.60    6.20
  -3  22   1   18.80    5.10
   3  22  -1   29.70    3.50
  -3  22   1   37.80    4.70
  -3  22   1   31.80    6.20
   3  22  -1   38.40    5.70
   2 -22  -1  197.08   10.10
  -2 -22   1  180.98    6.50
  -2 -22   1  189.18    9.90
   2  22  -1  190.08    9.30
  -2  22   1  196.18    8.30
   2  22  -1  196.28    8.50
  -2  22   1  202.38    8.60
   2  22  -1  182.68    6.70
   1 -22  -1   48.70    4.40
  -1 -22   1   50.29    3.90
  -1 -22   1   48.20    6.40
   1 -22  -1   61.79    6.20
  -1 -22   1   56.99    5.70
  -1  22   1   62.29    5.40
  -1  22   1   55.09    5.20
   1  22  -1   50.19    4.10
   1  22  -1   51.19    5.10
   0 -22   1  146.19    6.50
   0 -22  -1  151.58    8.20
   0 -22   1  151.28    9.00
   0 -22  -1  142.89    5.50
   0 -22   1  152.08    7.60
   0  22   1  161.48    8.20
   0  22   1  150.18    6.40
   0  22  -1  144.19    7.60
   0  22  -1  149.59    6.50
   1 -22   1   56.89    6.40
  -1 -22  -1   48.60    6.00
   1 -22   1   50.89    5.70
   1  22   1   52.69    5.50
  -1  22  -1   61.19    5.50
  -1  22  -1   55.99    5.10
   2 -22   1   68.39    7.20
  -2 -22  -1   61.69    7.00
   2 -22   1   63.89    6.70
   2  22   1   62.99    6.00
  -2  22  -1   64.59    5.90
  -2  22  -1   59.79    5.60
  -3 -22  -1   37.60    7.60
   3 -22   1   40.10    6.60
   3 -22   1   39.20    7.90
  -3  22  -1   38.20    6.70
   3  22   1   40.90    6.40
  -3  22  -1   44.50    5.50
  -4 -22  -1   65.69   10.60
   4 -22   1   36.40    6.90
   4 -22   1   49.50    9.70
  -4  22  -1   47.70    7.60
   4  22   1   31.60    6.30
   5 -22   1    3.30    4.50
   5 -22   1    2.50    5.90
  -5 -22  -1    9.40    7.00
  -5  22  -1    3.30    5.90
   5  22   1    9.50    4.50
  -6 -22  -1   -4.00    8.10
   6 -22   1    2.50    7.20
  -6  22  -1    8.30    7.60
   6  22   1    9.80    6.20
  -7 -22  -1    1.90    9.60
   7 -22   1    2.70    8.30
  -7  22  -1    0.40    9.30
   7  22   1    1.00    6.80
   8 -23  -1  -11.10    9.10
  -8 -23   1    0.90   10.20
   8  23  -1   -0.10    7.70
   8  23  -1    1.80    9.00
  -8  23   1   -1.30   10.00
   7 -23  -1   -1.10    7.60
  -7 -23   1    3.60    9.30
  -7  23   1   11.60    9.30
   7  23  -1    7.50    6.20
  -6 -23   1   16.50   11.20
   6  23  -1   16.90    6.00
  -6  23   1   20.20    7.70
   5 -23  -1   10.70    6.00
  -5 -23   1    6.00    6.20
   5  23  -1   16.10    5.00
  -5  23   1    4.90    3.00
   5  23  -1   12.40    2.90
  -5  23   1    5.40    6.10
   4 -23  -1    3.00    5.30
  -4 -23   1   30.70    9.10
  -4  23   1   10.20    5.00
   4  23  -1    8.10    4.20
  -4  23   1    9.50    4.90
   4  23  -1    8.80    2.50
   4  23  -1    3.40    4.10
  -3 -23   1   31.50    7.20
   3 -23  -1   39.20    7.80
  -3  23   1   33.60    6.20
  -3  23   1   41.40    5.30
   3  23  -1   35.00    6.60
   3  23  -1   45.30    6.10
  -3  23   1   26.60    5.60
   3  23  -1   38.70    3.80
   2 -23  -1  110.19    8.50
  -2 -23   1  107.59    8.00
  -2 -23   1  104.19    4.90
   2  23  -1  108.29    5.10
   2  23  -1  112.79    7.20
  -2  23   1  115.29    6.70
  -2  23   1  114.79    7.20
   2  23  -1  115.39    7.50
  -1 -23   1  142.69    8.00
  -1 -23   1  135.39    5.90
   1 -23  -1  124.19    6.20
   1 -23  -1  142.99    8.50
  -1 -23   1  132.69    8.70
   1  23  -1  134.99    6.00
   1  23  -1  142.69    8.00
  -1  23   1  135.89    7.60
   0 -23  -1  128.39    8.10
   0 -23   1  125.79    7.20
   0 -23  -1  130.09    5.40
   0 -23   1  128.49    6.40
   0 -23   1  127.59    8.80
   0  23   1  137.99    7.90
   0  23   1  126.79    6.10
   0  23  -1  126.39    6.10
   0  23  -1  136.49    7.40
   1 -23   1   34.30    5.40
  -1 -23  -1   34.70    6.10
   1 -23   1   45.60    6.40
  -1  23  -1   41.00    4.80
  -1  23  -1   34.60    4.90
   1  23   1   39.20    5.40
   2 -23   1  104.29    7.60
   2 -23   1   90.29    8.20
  -2 -23  -1   89.39    8.30
  -2  23  -1   91.39    6.90
   2  23   1   94.19    6.90
  -2  23  -1   87.79    6.60
   3 -23   1   60.69    7.30
   3 -23   1   50.99    8.40
  -3 -23  -1   61.09    8.90
   3  23   1   56.99    6.60
  -3  23  -1   53.29    7.00
  -3  23  -1   48.40    5.90
   4 -23   1   30.90    9.50
  -4 -23  -1   38.70   10.10
   4 -23   1   19.80    4.60
   4  23   1   11.60    4.70
  -4  23  -1   15.30    3.80
  -4  23  -1   16.10    5.50
   5 -23   1    3.10    6.30
   5 -23   1   11.10    4.80
  -5  23  -1    6.90    4.40
   5  23   1   14.20    4.90
  -6 -23  -1    9.20    9.20
  -6  23  -1   15.20    7.50
   6  23   1   23.40    6.60
  -7 -23  -1    8.00   10.60
   7 -23   1   -6.80    8.30
  -7  23  -1   18.20   10.10
   7  23   1    7.90    7.30
   8 -24  -1  -11.60    9.20
  -8 -24   1   -1.50   10.80
   8  24  -1   -0.20    7.80
   8  24  -1    1.90    9.40
  -8  24   1  -23.50   10.40
   7 -24  -1  -13.30    7.50
  -7 -24   1   -4.40    9.10
  -7  24   1    1.30    9.30
   7  24  -1   -2.10    5.90
   6 -24  -1    8.90    7.20
  -6 -24   1    7.20    7.50
  -6  24   1   20.70    8.20
  -5 -24   1   22.80    7.20
   5 -24  -1   20.90    6.50
   5  24  -1   25.90    5.80
  -5  24   1   29.90    6.70
  -5  24   1   19.80    5.40
   5  24  -1   23.20    4.30
   4 -24  -1   20.20    5.70
  -4 -24   1   44.50    9.50
  -4  24   1   27.60    5.80
   4  24  -1   35.70    7.70
   4  24  -1   29.80    4.20
   4  24  -1   28.60    6.50
  -4  24   1   35.70    5.30
  -4  24   1   27.50    8.00
  -3 -24   1   14.20    4.60
   3 -24  -1   11.10    4.70
   3  24  -1   22.20    6.20
   3  24  -1   11.40    2.50
   3  24  -1   12.10    4.60
  -3  24   1   15.20    4.50
  -3  24   1   14.00    3.40
  -2 -24   1    8.40    2.40
   2 -24  -1    6.40    3.70
  -2 -24   1   10.90    3.70
   2  24  -1   23.60    5.20
  -2  24   1   14.10    3.70
   2  24  -1   14.70    3.70
  -2  24   1    6.80    3.30
   2  24  -1   26.80    6.10
   1 -24  -1  133.29    8.40
  -1 -24   1  130.39    9.40
  -1 -24   1  121.69    5.90
   1 -24  -1  124.29    6.40
  -1 -24   1  128.09    8.10
   1  24  -1  129.19    7.80
   1  24  -1  128.59    7.00
  -1  24   1  141.49    7.10
  -1  24   1  139.89    7.90
   0 -24   1   73.39    6.30
   0 -24   1   87.99    6.50
   0 -24   1   72.49    7.50
   0 -24  -1   79.69    4.70
   0 -24  -1   83.69    7.10
   0  24   1   72.59    5.20
   0  24  -1   82.39    5.40
   0  24   1   82.09    6.70
   0  24  -1   77.79    6.30
  -1 -24  -1   59.59    7.00
   1 -24   1   54.89    6.10
  -1 -24  -1   52.79    3.00
   1 -24   1   53.99    7.10
   1  24   1   64.09    6.00
  -1  24  -1   50.59    5.60
  -1  24  -1   63.29    5.40
   2 -24   1  216.98   10.80
   2 -24   1  208.78   10.90
  -2 -24  -1  202.18   11.60
   2  24   1  222.68   10.60
  -2  24  -1  223.18   10.10
  -2  24  -1  232.98   10.00
   3 -24   1   35.90    7.90
  -3 -24  -1   32.70    8.20
   3 -24   1   36.30    6.60
  -3  24  -1   34.80    6.00
  -3  24  -1   25.90    5.40
   3  24   1   28.30    6.10
  -4 -24  -1   14.30    6.20
   4 -24   1   27.00    7.20
   4 -24   1   11.70    6.00
  -4  24  -1    8.90    5.20
  -4  24  -1   10.50    3.90
   4  24   1    3.20    4.40
  -5 -24  -1   26.00    8.20
   5 -24   1   32.70    7.60
   5 -24   1   18.10    7.20
   5  24   1   31.60    9.00
  -5  24  -1   40.70    6.70
  -5  24  -1   27.80    7.40
   6 -24   1    4.10    8.20
  -6 -24  -1    7.90    9.80
  -6  24  -1   10.70    7.80
   6  24   1   17.10    6.20
   7 -24   1  -12.40    9.60
  -7 -24  -1   12.90   11.30
   7  24   1    7.80    7.60
  -7  24  -1    5.40   10.10
  -8 -25   1   -2.00   11.60
  -7 -25   1   12.30   10.10
   7 -25  -1   -9.80    8.10
   7  25  -1   -6.50    5.90
  -7  25   1   -4.70    9.50
  -6 -25   1   13.20    8.30
   6 -25  -1    4.90    7.00
   6  25  -1   11.10    6.00
  -6  25   1    9.20    8.30
  -5 -25   1    6.90    6.60
   5 -25  -1    7.90    6.10
   5  25  -1   12.00    5.60
  -5  25   1    2.80    3.50
   5  25  -1    6.00    3.00
  -5  25   1    2.20    6.70
  -4 -25   1   28.30    9.40
   4 -25  -1   15.80    5.70
  -4  25   1   15.60    5.70
   4  25  -1   13.80    2.80
   4  25  -1   17.70    4.80
   4  25  -1   14.20    5.10
  -4  25   1   11.90    3.70
  -4  25   1   15.90    5.40
  -3 -25   1    9.90    4.30
   3 -25  -1   11.30    4.80
   3  25  -1   32.30    6.90
   3  25  -1   10.10    2.60
  -3  25   1   26.10    6.60
   3  25  -1   13.50    4.80
  -3  25   1    5.10    3.60
  -2 -25   1   48.30    4.20
   2 -25  -1   42.50    7.40
  -2 -25   1   47.80    6.70
   2  25  -1   61.49    6.90
  -2  25   1   52.59    6.30
  -2  25   1   43.50    5.80
   2  25  -1   60.29    6.80
   2  25  -1   54.19    4.50
  -1 -25   1   31.70    4.40
  -1 -25   1   29.60    6.60
  -1 -25   1   34.70    5.70
   1 -25  -1   26.00    6.10
   1 -25  -1   28.20    4.60
  -1  25   1   31.90    5.20
   1  25  -1   32.00    5.50
  -1  25   1   33.90    5.60
   0 -25  -1   43.60    4.30
   0 -25   1   39.90    5.80
   0 -25  -1   50.09    6.40
   0 -25   1   36.40    7.00
   0  25  -1   42.30    5.60
   0  25   1   43.90    5.00
   0  25  -1   37.90    4.60
   0  25   1   43.50    5.60
  -1 -25  -1   32.30    6.20
   1 -25   1   30.40    5.90
   1 -25   1   40.30    7.00
   1  25   1   28.90    6.00
  -1  25  -1   35.10    5.40
  -1  25  -1   27.40    5.30
   2 -25   1   27.60    7.50
   2 -25   1   34.10    6.50
  -2 -25  -1   24.50    6.60
   2  25   1   30.00    5.60
  -2  25  -1   26.20    6.00
  -2  25  -1   23.40    5.40
   3 -25   1   62.59    7.70
   3 -25   1   66.69    8.90
  -3 -25  -1   72.39   10.00
  -3  25  -1   76.59    6.60
  -3  25  -1   52.39    8.00
   3  25   1   60.89    7.80
   4 -25   1   14.30    4.90
  -4 -25  -1   12.00    6.50
   4 -25   1    4.80    6.00
  -4  25  -1   15.30    4.20
  -4  25  -1   10.80    5.60
   4  25   1   -0.10    4.50
  -5 -25  -1   16.80    7.90
   5 -25   1   24.90    7.50
   5 -25   1   32.70    7.80
  -5  25  -1   17.80    6.90
   5  25   1   22.50    5.50
  -5  25  -1   24.60    4.90
  -6 -25  -1   33.90   10.90
   6 -25   1   23.90    9.00
  -6  25  -1   36.40    9.40
   6  25   1   45.50   10.50
   7 -25   1    6.50   10.10
  -7 -25  -1   15.90   11.40
   7  25   1   23.20    8.10
  -7  25  -1   11.50   10.70
  -7 -26   1    7.20   10.10
   7 -26  -1  -10.50    8.00
  -7  26   1   -3.20   10.10
   7  26  -1  -12.20    6.50
   6 -26  -1    9.80    7.40
  -6 -26   1    5.30    8.40
  -6  26   1   14.70    8.40
   6  26  -1   14.40    6.40
   5 -26  -1   12.40    7.00
  -5 -26   1   23.00    7.50
   5  26  -1   21.90    6.10
  -5  26   1   26.30    7.60
  -4 -26   1   57.69   10.10
   4 -26  -1   35.90    9.20
  -4  26   1   34.30    5.90
   4  26  -1   34.10    4.50
   4  26  -1   31.90    7.30
  -4  26   1   34.20    8.90
   3 -26  -1    9.90    5.10
  -3 -26   1    7.60    4.90
   3  26  -1    3.10    2.60
  -3  26   1   10.10    3.70
  -3  26   1   11.40    4.70
   3  26  -1   10.40    4.90
   3  26  -1   14.20    4.60
   2 -26  -1   12.90    4.10
  -2 -26   1    8.70    4.00
  -2 -26   1   17.40    3.90
   2  26  -1   12.50    4.10
   2  26  -1   17.00    4.80
   2  26  -1   10.20    2.70
  -2  26   1   12.30    3.80
  -2  26   1   14.20    4.30
   1 -26  -1   29.20    6.20
  -1 -26   1   23.50    5.20
   1 -26  -1   30.40    4.90
  -1 -26   1   28.20    6.20
  -1 -26   1   22.60    4.60
   1  26  -1   25.50    6.00
  -1  26   1   33.70    5.30
   1  26  -1   23.80    4.10
  -1  26   1   23.40    5.70
   0 -26  -1   44.40    7.00
   0 -26   1   39.50    5.70
   0 -26   1   32.70    7.70
   0 -26  -1   44.60    4.50
   0  26  -1   38.40    5.90
   0  26  -1   38.90    5.10
   0  26   1   39.00    5.30
   0  26   1   41.90    6.40
   1 -26   1   60.99    8.10
  -1 -26  -1   52.59    3.50
  -1 -26  -1   67.29    7.70
   1 -26   1   60.39    7.00
  -1  26  -1   67.79    6.40
   1  26   1   59.49    6.70
  -1  26  -1   56.09    6.10
   2 -26   1   38.80    7.50
   2 -26   1   44.70    7.90
  -2 -26  -1   40.00    8.00
   2  26   1   39.20    6.80
  -2  26  -1   28.20    6.40
  -2  26  -1   35.20    6.20
   3 -26   1   38.30    8.60
  -3 -26  -1   49.40    9.90
   3 -26   1   54.49    8.10
  -3  26  -1   51.09    6.70
   3  26   1   36.90    7.70
  -3  26  -1   31.10    7.60
  -4 -26  -1    9.40    6.50
   4 -26   1    6.50    5.80
   4 -26   1   16.60    5.20
  -4  26  -1   10.30    6.00
   4  26   1   -3.80    4.60
  -4  26  -1    9.80    4.20
   5 -26   1    3.10    7.10
  -5 -26  -1    7.20    8.20
   5 -26   1   33.10    8.50
  -5  26  -1    5.20    4.80
   5  26   1    7.50    5.40
  -5  26  -1    9.70    7.20
   6 -26   1   16.20    8.40
  -6 -26  -1   12.80   10.30
   6  26   1   19.00    7.20
  -6  26  -1   28.40    9.30
   7 -26   1   -5.10   10.60
  -7 -26  -1    5.40   11.20
   7  26   1    2.10    8.20
  -7  26  -1   18.40   11.30
  -7 -27   1   11.90   10.90
   7 -27  -1   -5.10    8.80
   7  27  -1   -6.00    6.70
  -7  27   1   -1.00   10.40
  -6 -27   1   20.60    9.70
   6 -27  -1   10.20    7.80
   6  27  -1   16.50    6.70
  -6  27   1   16.10    9.30
   5 -27  -1   17.90    6.80
  -5 -27   1   20.10    7.60
  -5  27   1   31.60    8.10
   5  27  -1   27.60    7.30
  -5  27   1   28.30    6.50
  -4 -27   1   50.29   10.70
   4 -27  -1   43.60    9.20
   4  27  -1   44.30    8.80
  -4  27   1   32.80    6.10
  -4  27   1   50.69   10.00
   4  27  -1   34.50    4.80
  -3 -27   1    8.00    4.80
   3 -27  -1   11.50    5.00
   3  27  -1   13.60    4.90
  -3  27   1    6.30    4.00
   3  27  -1    8.40    5.20
  -3  27   1   11.90    5.00
   3  27  -1   11.00    3.00
  -2 -27   1   50.59    7.70
   2 -27  -1   46.30    7.30
  -2 -27   1   49.90    4.70
   2  27  -1   50.39    7.20
   2  27  -1   51.69    7.70
  -2  27   1   48.30    6.90
   2  27  -1   46.70    5.00
  -2  27   1   44.40    6.60
   1 -27  -1    3.30    3.50
  -1 -27   1   -0.70    3.20
  -1 -27   1    4.60    3.80
   1  27  -1    6.20    3.80
  -1  27   1   -2.10    3.60
   1  27  -1    0.50    2.60
  -1  27   1   -1.20    3.60
   0 -27  -1   26.90    7.00
   0 -27   1   23.10    6.20
   0 -27   1   10.10    5.00
   0 -27  -1   12.00    3.00
   0  27  -1   21.60    5.80
   0  27  -1   21.90    5.00
   0  27   1   17.90    3.70
   0  27   1   25.10    6.20
  -1 -27  -1   79.29    8.40
  -1 -27  -1   69.69    3.90
   1 -27   1   77.19    8.60
   1 -27   1   72.89    7.30
   1  27   1   93.69    7.90
  -1  27  -1   66.49    6.50
  -1  27  -1   67.99    7.00
   2 -27   1   38.30    8.00
  -2 -27  -1   23.60    5.60
   2 -27   1   41.80    8.30
   2  27   1   29.80    7.00
  -2  27  -1   32.90    6.10
  -2  27  -1   41.40    7.00
  -3 -27  -1   15.10    5.90
   3 -27   1   28.40    8.30
   3 -27   1   12.70    5.30
  -3  27  -1   -1.40    4.30
  -3  27  -1    8.90    5.00
   3  27   1    9.60    4.90
   4 -27   1   44.70    8.50
   4 -27   1   36.90    9.70
  -4 -27  -1   33.50    9.00
  -4  27  -1   32.20    7.10
  -4  27  -1   52.29    9.70
   5 -27   1   24.70    6.20
   5 -27   1   23.90    8.20
  -5 -27  -1   27.10    8.80
   5  27   1   28.60    6.60
  -5  27  -1   25.80    8.20
   6 -27   1    5.00    9.20
  -6 -27  -1    5.90    9.70
  -6  27  -1   15.30    9.20
   6  27   1    3.00    6.80
  -7 -28   1    4.30   11.00
   7 -28  -1   -4.90    8.90
   7  28  -1  -10.70    6.70
  -7  28   1    4.20   10.80
   6 -28  -1   -5.00    7.20
  -6 -28   1   -1.00    9.30
  -6  28   1   15.10    9.70
   6  28  -1    0.30    6.50
   5  28  -1   23.90    6.70
   4 -28  -1   43.70    9.80
  -4 -28   1   36.40   11.00
  -4  28   1   39.20    9.80
   4  28  -1   46.20    8.60
  -4  28   1   39.20    6.50
   3 -28  -1    8.00    5.30
  -3 -28   1    5.60    5.30
   3  28  -1    3.90    5.10
  -3  28   1    8.70    5.40
  -3  28   1    8.40    4.00
   3  28  -1    6.40    3.10
  -2 -28   1    5.40    3.00
   2 -28  -1    4.50    4.00
  -2 -28   1    1.90    4.30
  -2  28   1   10.00    4.60
  -2  28   1   12.00    4.40
   2  28  -1   14.90    5.30
   2  28  -1    9.10    3.30
   2  28  -1    6.60    4.70
   1 -28  -1   34.00    7.10
  -1 -28   1   23.90    6.40
  -1 -28   1   13.20    3.70
   1  28  -1   25.80    6.60
   1  28  -1   19.40    4.70
  -1  28   1   16.30    4.10
  -1  28   1   18.80    4.70
   0 -28   1   19.50    5.50
   0 -28   1   26.60    6.80
   0 -28  -1   13.80    4.60
   0 -28  -1   22.10    4.70
   0  28   1   21.20    4.20
   0  28  -1   24.90    6.20
   0  28   1   21.00    6.00
   0  28  -1   26.80    5.40
  -1 -28  -1   39.00    8.00
   1 -28   1   32.20    6.90
   1 -28   1   35.10    8.40
  -1  28  -1   29.40    6.60
   1  28   1   34.60    6.30
  -1  28  -1   33.80    6.30
  -2 -28  -1   34.60    8.80
   2 -28   1   43.60    8.40
   2 -28   1   41.30    8.10
  -2  28  -1   41.00    7.40
   2  28   1   44.60    7.10
  -2  28  -1   49.00    6.90
   3 -28   1   58.09   10.20
  -3 -28  -1   60.19   11.00
   3 -28   1   66.79    9.50
  -3  28  -1   72.29    7.80
   3  28   1   60.59    8.10
  -3  28  -1   50.99    8.70
  -4 -28  -1   50.19   13.10
   4 -28   1   57.99    9.60
   4 -28   1   47.90   10.40
  -4  28  -1   60.19   10.80
  -4  28  -1   56.29    7.70
   4  28   1   38.60    8.60
   5 -28   1    5.90    8.00
   5 -28   1   -8.10    6.80
  -5 -28  -1    7.20    8.80
   5  28   1  -10.30    5.70
  -5  28  -1    1.80    7.40
   6 -28   1   29.30   10.00
  -6 -28  -1   56.69   18.00
   6  28   1   44.40   11.60
  -6  28  -1   49.30   10.60
   7 -29  -1   -4.40    9.50
  -7 -29   1   -7.20   10.80
   7  29  -1   -9.10    7.50
  -7  29   1   -0.50   11.10
  -6 -29   1   67.29   16.50
   6 -29  -1   38.50    9.80
   6  29  -1   67.59   12.10
  -6  29   1   73.59   15.30
   5 -29  -1   35.10   11.20
  -5 -29   1   19.80    8.40
  -5  29   1   39.70    9.20
   5  29  -1   23.80    6.40
  -4 -29   1   -1.40    6.50
   4 -29  -1   10.50    5.60
  -4  29   1    8.70    7.30
  -4  29   1    8.80    4.60
  -3 -29   1    9.20    6.10
   3 -29  -1   12.00    5.60
  -3  29   1   16.90    5.80
   3  29  -1    5.10    5.30
  -3  29   1    8.70    4.30
   3  29  -1    6.30    3.20
  -2 -29   1    5.10    4.70
   2 -29  -1    8.50    4.50
  -2 -29   1   10.70    4.00
   2  29  -1    3.00    5.00
  -2  29   1    9.10    4.50
   2  29  -1   33.00    8.60
  -2  29   1   14.60    4.90
   2  29  -1    5.10    4.30
  -1 -29   1   11.20    4.70
   1 -29  -1   11.20    4.60
  -1  29   1    9.40    4.50
   1  29  -1    6.00    3.40
   1  29  -1   26.90    6.90
  -1  29   1    5.30    4.10
   0 -29   1   16.80    5.80
   0 -29  -1   19.40    3.60
   0 -29   1   25.00    7.60
   0 -29  -1   21.20    5.30
   0  29   1   20.60    4.50
   0  29   1   17.00    4.70
   0  29  -1   29.50    6.70
   0  29  -1   20.80    5.60
   1 -29   1   89.59    9.90
   1 -29   1  104.79    8.60
  -1 -29  -1  108.19    9.90
  -1  29  -1  103.39    8.00
   1  29   1   98.39    6.40
  -1  29  -1   94.39    8.30
   1  29   1   94.59    8.90
   2 -29   1   55.19    9.40
   2 -29   1   49.10    8.10
  -2 -29  -1   31.10    8.60
   2  29   1   45.10    7.80
  -2  29  -1   45.70    7.20
  -2  29  -1   44.10    8.00
   3 -29   1   40.70    9.10
   3 -29   1   38.10    8.50
  -3 -29  -1   50.19   11.10
  -3  29  -1   30.80    6.30
   3  29   1   40.40    9.10
  -3  29  -1   39.20    7.50
  -4 -29  -1    7.10    7.70
   4 -29   1    9.80    5.90
   4 -29   1    0.90    5.80
  -4  29  -1    3.20    4.80
   4  29   1   -6.40    5.30
  -4  29  -1   15.60    9.60
  -5 -29  -1    9.00    9.00
   5  29   1    8.50    6.30
  -5  29  -1    5.80    8.30
   6 -29   1  -11.60    9.90
  -6 -29  -1   15.50   10.30
  -6  29  -1   21.70   10.90
   6  29   1    4.00    7.70
   7 -30  -1   -7.70    9.50
  -7 -30   1    7.70   11.50
  -7  30   1    1.70   12.00
   7  30  -1   -8.60    7.80
  -6 -30   1    7.00   10.10
   6 -30  -1    5.90    8.20
   6  30  -1   23.40    7.90
  -6  30   1   23.90   10.30
  -5 -30   1   62.09   13.90
   5 -30  -1   57.09   12.50
  -5  30   1   63.29   13.20
   5  30  -1   57.59   10.80
  -4 -30   1    6.20    7.20
   4 -30  -1   15.00    6.80
  -4  30   1   16.10    5.00
   4  30  -1   19.60    6.90
  -4  30   1   18.20    7.80
  -3 -30   1   19.90    6.30
   3 -30  -1   33.30    9.20
   3  30  -1    9.80    5.70
   3  30  -1   23.90    5.20
  -3  30   1   25.10    7.40
  -3  30   1   23.90    6.50
  -2 -30   1    5.30    4.70
   2 -30  -1   10.10    5.00
  -2  30   1    2.80    4.60
  -2  30   1    9.00    5.20
   2  30  -1    4.10    5.10
  -1 -30   1   48.30    8.20
   1 -30  -1   40.40    8.40
   1  30  -1   41.20    5.70
  -1  30   1   38.60    6.80
  -1  30   1   38.30    7.40
   1  30  -1   42.00    7.70
   0 -30   1   -1.30    4.40
   0 -30  -1   -3.80    4.60
   0 -30   1    2.90    5.70
   0 -30  -1    3.50    4.80
   0  30  -1   -3.30    3.90
   0  30   1    1.80    4.50
   0  30  -1    4.20    4.30
   1 -30   1   98.39   10.50
   1 -30   1  113.89    9.40
  -1 -30  -1  109.99   10.50
   1  30   1   90.49    6.50
  -1  30  -1  102.49    8.20
   1  30   1   82.99    9.10
  -1  30  -1  103.39    8.60
  -2 -30  -1   74.49   10.30
   2 -30   1   73.39    9.80
   2 -30   1   76.49    9.10
   2  30   1   73.79    8.60
  -2  30  -1   61.89    8.50
  -2  30  -1   68.29    8.30
  -3 -30  -1   22.00    7.20
   3 -30   1   14.30    6.30
   3 -30   1   15.10    6.10
  -3  30  -1    5.60    4.90
   3  30   1    9.30    5.80
  -3  30  -1    5.70    5.50
   4 -30   1    4.40    6.30
  -4 -30  -1   10.50    7.90
   4 -30   1    7.90    6.40
  -4  30  -1   -5.20    5.20
   4  30   1   -9.30    5.80
  -4  30  -1   20.60    6.90
   5 -30   1    6.90    7.90
  -5 -30  -1   15.90    9.70
   5  30   1   10.00    6.30
  -5  30  -1   10.20    8.50
  -6 -30  -1   14.40   11.20
   6 -30   1    1.10    9.80
  -6  30  -1   35.70   11.50
   6  30   1   12.60    8.00
   6 -31  -1    6.50    8.40
  -6 -31   1   14.80   10.40
  -6  31   1   -2.10   10.20
   6  31  -1   17.00    7.90
   5 -31  -1   86.09   13.50
  -5 -31   1   69.39   15.10
  -5  31   1   97.79   15.30
   5  31  -1   83.89   10.90
  -4 -31   1   40.10   11.60
  -4  31   1   18.90    8.30
   4  31  -1   22.60    7.10
  -4  31   1   26.40    7.70
   3 -31  -1   18.00    6.30
  -3 -31   1   14.70    6.40
   3  31  -1    0.20    8.80
  -3  31   1   18.30    5.30
  -3  31   1   23.80    6.70
   3  31  -1   11.50    3.60
   2 -31  -1    3.70    5.20
  -2 -31   1    6.00    5.10
   2  31  -1    4.60    4.90
  -2  31   1   -3.30    4.80
  -2  31   1    8.00    5.60
   2  31  -1   12.90    5.90
   1 -31  -1   52.49    8.80
  -1 -31   1   41.70    8.80
  -1  31   1   45.30    7.50
  -1  31   1   44.00    7.80
   1  31  -1   44.90    9.00
   1  31  -1   50.49    6.30
   0 -31  -1   69.19    9.40
   0 -31   1   41.70    8.90
   0  31   1   71.89    8.70
   0  31  -1   75.49    8.30
   0  31  -1   44.30    6.80
   1 -31   1  135.29   11.90
   1 -31   1  156.58   11.20
  -1 -31  -1  142.39   11.80
   1  31   1  137.99   10.30
  -1  31  -1  149.09    9.70
  -1  31  -1  144.19   10.30
  -2 -31  -1   67.49   10.80
   2 -31   1   85.79    9.40
   2 -31   1   66.59   10.30
   2  31   1   57.09    9.40
  -2  31  -1   78.89    8.50
  -2  31  -1   75.99    9.60
   3 -31   1   73.39   10.50
  -3 -31  -1   90.19   13.40
   3 -31   1   80.69   11.30
  -3  31  -1   90.79   10.30
   3  31   1   94.59   10.60
  -3  31  -1   83.09    9.10
  -4 -31  -1   12.90    8.30
   4 -31   1   12.20    6.60
   4 -31   1   13.60    7.50
  -4  31  -1   11.80    5.70
   4  31   1   -5.10    6.00
  -4  31  -1    2.20    7.10
  -5 -31  -1   -5.70   10.00
   5 -31   1   11.10    8.30
   5  31   1    2.70    6.20
  -5  31  -1    7.30    8.60
   6 -31   1   -0.50    9.90
  -6 -31  -1   18.20   11.60
   6  31   1   10.50    8.20
  -6  31  -1    8.40   11.20
  -6 -32   1   25.90   11.20
   6 -32  -1    4.10    8.50
  -6  32   1  -10.00   10.90
   6  32  -1   -0.90    8.10
  -5 -32   1   37.20   10.50
   5 -32  -1   52.69   13.00
  -5  32   1   38.60   10.20
   5  32  -1   30.20    7.90
   4 -32  -1   37.80   11.80
  -4 -32   1   11.70    9.90
   4  32  -1   16.40    7.20
  -4  32   1   19.60    5.50
  -4  32   1   16.60    8.50
  -3 -32   1    7.60    6.60
   3 -32  -1    4.20    5.80
  -3  32   1    9.20    7.10
   3  32  -1    3.70    6.10
  -3  32   1   12.10    5.40
  -2 -32   1   17.20    6.00
   2 -32  -1   21.60    6.40
   2  32  -1   16.40    4.10
  -2  32   1   23.80    6.10
  -2  32   1   28.70    8.50
   2  32  -1   25.00    6.50
  -1 -32   1   53.59    9.30
   1 -32  -1   75.59    9.60
  -1  32   1   66.19    8.00
  -1  32   1   67.39    9.10
   1  32  -1   56.99    6.90
   1  32  -1   74.89    9.40
   0 -32   1   29.20    6.00
   0 -32  -1   37.30    8.90
   0  32  -1   34.10    7.20
   0  32  -1   51.79    8.40
   0  32   1   36.60    7.00
   0  32   1   26.40    7.90
   1 -32   1  153.58   11.30
   1 -32   1  126.39   12.30
  -1 -32  -1  136.29   11.80
  -1  32  -1  140.99   10.80
   1  32   1  140.69   11.10
  -1  32  -1  128.69   10.20
   2 -32   1  129.09   11.40
   2 -32   1   92.29   11.60
  -2 -32  -1  106.49   12.20
  -2  32  -1  106.59   10.20
  -2  32  -1  117.59   10.20
   2  32   1  102.19   10.10
   3 -32   1   54.99   10.80
  -3 -32  -1   76.29   13.40
   3 -32   1   75.79   11.60
   3  32   1   75.79   10.00
  -3  32  -1   85.79    9.40
  -3  32  -1   70.09   10.60
   4 -32   1    2.70    7.60
  -4 -32  -1   10.50    8.80
   4 -32   1   -3.20    7.00
  -4  32  -1   14.20    6.40
   4  32   1   -4.40    6.40
  -4  32  -1   15.80    8.20
  -5 -32  -1  -12.40    9.90
   5 -32   1   -8.90    8.80
  -5  32  -1    1.00    9.30
   5  32   1    1.70    6.70
   6 -33  -1    3.70    9.30
  -6 -33   1   20.30   11.00
  -6  33   1   -7.50   11.20
   6  33  -1    6.80    8.60
   5 -33  -1   45.70   14.20
  -5 -33   1   17.00   10.20
  -5  33   1   13.30   10.10
   5  33  -1   15.00    7.30
  -4 -33   1   14.20    8.10
   4 -33  -1   17.40    8.00
  -4  33   1   14.50    8.80
  -4  33   1   22.50    6.00
   4  33  -1   20.30    7.30
  -3 -33   1   15.00    7.50
   3  33  -1    8.50    6.80
  -3  33   1   19.60    6.10
  -3  33   1   22.50    7.80
   2 -33  -1   16.90    6.20
  -2 -33   1   34.90   10.30
  -2  33   1   21.70    6.60
   2  33  -1   28.10    6.40
  -2  33   1   23.30    6.30
   2  33  -1   53.19   10.50
   1 -33  -1   41.70   10.30
  -1 -33   1   29.80    9.40
  -1  33   1   28.30    8.50
   1  33  -1   37.30   10.20
  -1  33   1   37.30    8.50
   0 -33   1   29.10    8.90
   0 -33  -1   42.70   10.50
   0  33  -1   49.90   10.00
   0  33   1   22.70    6.60
   0  33   1   19.60    5.30
   0  33  -1   26.50    7.20
  -1 -33  -1   64.19   11.10
   1 -33   1   83.79   10.20
  -1  33  -1   63.39    9.60
   1  33   1   65.89   10.50
  -1  33  -1   72.09    9.70
   2 -33   1   12.00    5.60
  -2 -33  -1   -4.50    9.30
   2 -33   1    4.00    6.50
  -2  33  -1   -3.00    6.00
   2  33   1    4.00    5.80
  -2  33  -1    9.30    5.80
   3 -33   1   22.20    6.90
  -3 -33  -1   24.70    8.10
   3 -33   1   18.80    7.50
  -3  33  -1   33.70    8.20
   3  33   1   23.40    7.10
  -3  33  -1   23.70    6.60
  -4 -33  -1   20.10    9.60
   4 -33   1   16.40    9.00
   4  33   1    3.50    6.70
  -4  33  -1    5.10    8.50
  -4  33  -1   35.10   10.50
  -5 -33  -1   -6.40   11.00
   5 -33   1   22.10    9.10
   5  33   1    4.60    7.00
  -5  33  -1   -5.70    9.70
  -6 -34   1   28.30   11.30
   6 -34  -1   21.90   10.10
   6  34  -1   20.60    9.10
  -6  34   1   -9.60   11.40
  -5 -34   1    4.20   10.20
   5 -34  -1    4.40    8.90
  -5  34   1   20.10   11.80
   5  34  -1    5.90    7.60
  -4 -34   1   20.30    8.90
   4 -34  -1   30.80    8.30
  -4  34   1   26.10    6.60
   4  34  -1   28.90    7.90
   3 -34  -1   10.00    6.30
  -3 -34   1    4.70    8.80
   3  34  -1   -4.70    7.00
  -3  34   1    7.00    6.00
  -3  34   1    3.60    7.80
   2 -34  -1    3.80    5.80
  -2 -34   1    7.60    6.30
  -2  34   1   11.60    6.60
  -2  34   1    3.40    5.60
   2  34  -1   11.80    7.30
   2  34  -1    3.20    4.50
   1 -34  -1   87.09   11.10
  -1 -34   1   80.99   11.20
  -1  34   1   88.19    9.70
  -1  34   1   80.69   10.30
   1  34  -1   71.29    7.90
   0 -34   1   55.59   10.10
   0 -34  -1   71.39   10.90
   0  34   1   37.30    9.50
   0  34   1   34.50    8.50
   0  34  -1   57.79    8.40
   0  34  -1   53.69   10.70
   1 -34   1   62.39   10.50
  -1  34  -1   60.89   10.30
   1  34   1   65.99   10.50
  -1  34  -1   85.99   10.30
  -2 -34  -1    3.90    6.60
   2 -34   1   13.10    6.30
   2  34   1   10.40    6.30
  -2  34  -1   12.20    6.50
  -2  34  -1    4.70    6.20
  -3 -34  -1   14.30    8.30
   3 -34   1   11.80    6.40
  -3  34  -1   12.60    7.10
  -3  34  -1   26.00   12.00
   3  34   1    4.10    6.20
  -4 -34  -1   21.60   10.50
   4 -34   1   15.10    8.40
   4  34   1   11.00    7.20
  -4  34  -1   50.59   11.10
  -4  34  -1   19.70    9.10
   5 -34   1   21.00   10.40
  -5 -34  -1  -11.10   12.10
   5  34   1   -0.10    7.70
  -5  34  -1    2.50   10.30
  -5 -35   1   -0.30   10.80
   5 -35  -1    8.40    9.20
  -5  35   1   -7.90   11.60
   5  35  -1    2.00    8.20
   4 -35  -1    7.90    8.00
  -4 -35   1    6.00    8.40
   4  35  -1    7.40    8.20
  -4  35   1    2.80    6.50
  -4  35   1   -2.00    9.30
   3 -35  -1   44.00   11.50
  -3 -35   1   12.10    8.50
   3  35  -1    5.20    8.00
  -3  35   1    9.00    8.30
  -3  35   1   19.30    6.60
  -2 -35   1   93.49   12.80
   2 -35  -1  109.19   12.70
  -2  35   1   83.79   10.60
   2  35  -1   83.49   12.70
  -2  35   1   72.99   12.10
  -1 -35   1   14.40    6.30
   1  35  -1   16.30    5.40
  -1  35   1   15.20    6.50
   1  35  -1   45.40   11.20
  -1  35   1   17.90    6.60
   0 -35   1   40.60    9.50
   0  35  -1   37.80    8.40
   0  35   1   19.70    5.90
   1 -35   1   67.19   11.10
  -1 -35  -1   51.59   11.10
   1  35   1   47.70    9.40
  -1  35  -1   35.20    7.30
  -1  35  -1   82.89   11.60
   2 -35   1   44.80   11.50
  -2 -35  -1   31.50    8.40
  -2  35  -1   30.10    7.60
   2  35   1   21.80    6.70
  -2  35  -1   56.99   10.30
  -3 -35  -1   17.90    8.90
  -3  35  -1    8.60    8.20
  -3  35  -1   38.10   11.10
   3  35   1    9.10    7.10
   4 -35   1   -3.60    8.70
  -4 -35  -1    8.50   10.30
   4  35   1    3.60    7.30
  -4  35  -1    7.10    9.60
   5 -35   1    3.30   11.70
  -5 -35  -1  -20.60   12.40
  -5  35  -1   18.70   11.90
   5  35   1   20.00    8.50
  -5 -36   1    6.50   11.70
   5 -36  -1   15.40    9.60
  -5  36   1    3.00   11.40
   5  36  -1    2.60    9.00
  -4 -36   1    0.00    8.70
   4 -36  -1   11.70    7.80
   4  36  -1    9.60    7.70
  -4  36   1    3.30   10.70
  -3 -36   1    6.50    8.20
   3 -36  -1   26.00    8.20
   3  36  -1   -3.90    7.70
  -3  36   1    4.20    6.60
  -3  36   1   15.90    9.00
  -2 -36   1  117.59   18.00
   2 -36  -1  146.19   13.90
  -2  36   1  116.49   12.20
  -2  36   1  109.89   12.90
   2  36  -1  102.99   13.80
  -1 -36   1   78.29   11.90
   1 -36  -1   96.49   12.40
  -1  36   1   63.79   10.80
   1  36  -1   68.09    9.20
  -1  36   1   60.59   11.20
   1  36  -1   95.09   12.50
   0 -36   1   57.69   11.30
   0 -36  -1   50.19   13.10
   0  36   1   29.30    7.80
   0  36  -1   64.19   11.70
   0  36  -1   42.80    9.90
  -1 -36  -1   40.10   12.70
   1 -36   1   48.00   10.80
   1  36   1   19.60    7.00
  -1  36  -1   31.20   11.00
  -1  36  -1   11.70    7.00
   2 -36   1   37.80   11.00
  -2 -36  -1   17.30    8.20
   2  36   1   12.40    7.20
  -2  36  -1   55.69   12.80
  -2  36  -1   14.00    7.60
   3 -36   1   46.10   12.70
  -3 -36  -1   21.10    9.70
   3  36   1   16.60    7.80
  -3  36  -1   15.50    8.60
   4 -36   1    6.90    8.80
  -4 -36  -1   18.90   10.80
   4  36   1   -3.50    7.50
  -4  36  -1    6.50    9.80
   5 -37  -1   16.40   10.40
  -5 -37   1   17.70   12.20
   5  37  -1   18.00    9.20
  -5  37   1    2.10   11.90
  -4 -37   1    8.30    9.60
   4 -37  -1   20.80    8.10
   4  37  -1   23.00    9.40
  -4  37   1    8.10   10.80
   3 -37  -1   62.59   14.90
  -3 -37   1   29.20    9.60
   3  37  -1   50.49   12.10
  -3  37   1   45.70    9.90
  -3  37   1   35.10    8.30
   2 -37  -1  117.69   14.10
  -2 -37   1   86.79   13.80
  -2  37   1   80.69   13.20
  -2  37   1   66.59   12.10
   2  37  -1   94.99   12.60
  -1 -37   1  110.19   14.80
   1 -37  -1  147.89   16.00
   1  37  -1  104.69   13.20
   1  37  -1  118.89   13.90
  -1  37   1  102.09   12.50
  -1  37   1  103.79   12.40
   0 -37   1   56.09   12.60
   0 -37  -1   67.79   13.30
   0  37  -1   40.40    7.30
   0  37   1   60.59   11.40
   1 -37   1   17.00    7.50
  -1 -37  -1   13.00    7.70
   1  37   1   10.00    7.00
  -1  37  -1   -3.10    6.60
  -1  37  -1   10.50    8.10
  -2 -37  -1   18.90    8.60
   2  37   1    5.00    7.50
  -2  37  -1   17.00    8.30
   3 -37   1   52.59   14.50
  -3 -37  -1   15.80    9.80
   3  37   1   -2.70    7.60
  -3  37  -1   -1.90    9.40
  -3  37  -1   57.79   14.40
   4 -37   1    4.80    8.40
  -4 -37  -1    5.10   11.60
   4  37   1   -7.70    8.00
  -4  37  -1    4.60   10.90
   4 -38  -1   11.50    8.60
  -4 -38   1   -6.20   10.00
   4  38  -1    3.50    9.00
  -4  38   1   -0.60   11.50
  -3 -38   1   28.70   10.20
   3 -38  -1   23.60    9.60
   3  38  -1   48.90   12.70
  -3  38   1   21.80    7.80
  -3  38   1   19.10   10.90
  -2 -38   1   43.60   14.10
  -2  38   1   23.10    9.80
   2  38  -1   21.40    8.90
  -1 -38   1   76.89   13.30
   1 -38  -1   90.09   16.10
   1  38  -1   67.99   14.20
  -1  38   1   68.49   12.00
   0 -38  -1   14.30    8.60
   0  38  -1   15.80    9.10
   0  38   1   14.50    7.80
   0  38  -1    0.00    7.20
  -1 -38  -1   17.40    8.30
   1 -38   1   25.60   11.80
   1  38   1   19.10    8.00
  -1  38  -1   15.60    7.70
  -1  38  -1   12.70    8.40
   2 -38   1   43.60   13.90
  -2 -38  -1    7.70    9.00
  -2  38  -1   13.10    9.20
   2  38   1    0.90    7.70
   3 -38   1    9.50    8.80
  -3 -38  -1    6.80   10.30
   3  38   1   -4.50    8.00
  -3  38  -1  -11.90    9.70
   4 -39  -1   23.00   10.00
  -4 -39   1   18.80   11.10
   4  39  -1   10.10    9.70
  -4  39   1   21.70   12.70
   3 -39  -1   26.10    9.30
  -3 -39   1   16.40   10.20
   3  39  -1   13.40    9.60
  -2 -39   1   25.60    9.60
   2 -39  -1   48.70   14.20
  -2  39   1   14.80    8.60
   2  39  -1   -8.40    9.20
  -2  39   1   16.60    9.80
  -1 -39   1   82.89   14.20
   1 -39  -1   65.99   14.80
  -1  39   1   66.69   12.50
   1  39  -1   55.39   10.80
   0 -39  -1    2.20    9.20
   0 -39   1    3.10    8.20
   0  39  -1   17.90    8.90
   0  39  -1   -2.40    7.40
   0  39   1    5.10    8.00
   1 -39   1   24.90    9.70
  -1 -39  -1   19.10    9.00
  -1  39  -1   46.90   12.40
  -1  39  -1   32.90    9.60
   1  39   1   13.50    8.40
   2 -39   1   14.40    8.40
  -2 -39  -1    6.40    9.50
   2  39   1   12.20    8.30
  -2  39  -1   10.30    9.60
  -2  39  -1   20.00    9.00
   3 -39   1   13.30    9.50
  -3 -39  -1   23.30   11.20
   3  39   1    1.60    8.00
  -3  39  -1   24.90   10.10
  -3  39  -1   15.70   11.20
  -3 -40   1   -3.20    9.90
   3  40  -1    9.40    9.90
  -3  40   1    5.50   12.40
  -3  40   1    8.80    8.40
  -2 -40   1   31.00   10.10
   2  40  -1    5.30    9.40
  -2  40   1   26.90    8.80
   1 -40  -1   14.60    9.80
  -1 -40   1   10.30    8.90
   1  40  -1   12.50   10.20
  -1  40   1   19.60    8.50
   0 -40  -1   25.40    9.80
   0 -40   1   25.50    9.70
   0  40   1   20.60    8.80
   0  40  -1   35.10   10.90
  -1 -40  -1   11.00    9.60
   1 -40   1    6.20    9.70
  -1  40  -1   10.40    9.20
  -1  40  -1   13.50    9.10
   1  40   1    4.30    8.30
   2 -40   1   17.50    8.90
  -2 -40  -1   11.80   10.20
   2  40   1    2.10    8.30
  -2  40  -1   17.90   10.10
  -2  40  -1   -2.90   10.60
  -2 -41   1   22.60   10.70
  -2  41   1   14.60    9.00
   2  41  -1   24.20   10.60
  -1 -41   1    0.30    9.30
   1 -41  -1   17.00   10.20
  -1  41   1    8.30    8.50
   1  41  -1   -1.90    9.60
   0 -41   1   51.29   16.20
   0 -41  -1   52.29   17.20
   0  41  -1   33.20   11.10
   0  41   1   35.50    9.60
   1 -41   1   23.60    9.20
  -1 -41  -1   19.70   10.30
  -1  41  -1   20.10   10.00
   1  41   1    6.70    8.90
  -1  41  -1   60.59   16.00
  -2 -41  -1   19.20   11.90
   2 -41   1   57.39   16.60
   2  41   1    4.10    9.30
  -2  41  -1   -5.00   11.10
  -2 -42   1   10.10   11.00
   2  42  -1   -0.30   10.60
  -2  42   1    0.70    9.60
  -1 -42   1   10.10   10.20
   1 -42  -1   20.90   10.90
  -1  42   1    7.20    9.70
   1  42  -1    3.30   11.00
   0 -42  -1   10.70   10.60
   0 -42   1    9.60   10.30
   0  42   1   -5.00    8.80
   0  42  -1    4.00   11.30
  -1 -42  -1   35.80   11.70
   1 -42   1   59.09   18.10
  -1  42  -1   16.40   11.40
   1  42   1   30.80   10.40
  10   0  -2  -12.30    7.80
 -10   0   2   14.30   11.60
   9   0  -2    5.70    7.00
  -9   0   2   26.70    9.00
   8   0  -2   17.60    5.50
  -8   0   2   24.70    7.40
   7   0  -2   24.40    6.10
   7   0  -2   19.60    5.20
  -7   0   2   27.40    5.70
   7   0  -2   30.40    4.50
   6   0  -2   45.20    3.60
   6   0  -2   35.20    6.10
  -6   0   2   43.10    6.80
   6   0  -2   40.90    5.10
   5   0  -2  205.38    6.50
   5   0  -2  195.98    9.30
  -5   0   2  201.78    9.40
   5   0  -2  200.18    7.30
   4   0  -2  144.79    6.60
   4   0  -2  144.79    5.50
   4   0  -2  146.29    7.10
  -4   0   2  124.59    6.90
  -4   0   2  142.79    7.20
   4   0  -2  149.29    4.80
   4   0  -2  141.69    8.90
   3   0  -2  181.58    8.40
  -3   0   2  190.48    7.40
  -3   0   2  191.08    7.40
   3   0  -2  193.98    7.30
  -3   0   2  181.08    6.10
   3   0  -2  192.38    6.00
   3   0  -2  179.88    7.10
  -2   0   2  309.97    9.60
   2   0  -2  321.97    9.40
  -2   0   2  301.57    9.00
   2   0  -2  318.47    9.70
  -2   0   2  328.87    9.40
   2   0  -2  321.27    8.80
  -1   0   2  281.57    8.50
  -1   0   2  329.57    8.70
  -1   0   2  283.57    8.50
   1   0  -2  290.17    8.40
  -1   0   2  312.67    8.00
   1   0  -2  293.97    8.20
   1   0  -2  305.97    8.10
   0   0   2  285.37    7.50
   0   0  -2  276.07    8.20
   0   0   2  269.97    8.20
   0   0  -2  273.17    7.60
   0   0  -2  276.77    7.50
   1   0   2  120.09    5.10
  -1   0  -2  134.69    5.00
  -1   0  -2  117.09    5.30
  -1   0  -2  130.19    4.40
   1   0   2  129.79    4.20
   1   0   2  123.59    5.00
  -2   0  -2  398.96   13.70
   2   0   2  414.16   11.60
   2   0   2  395.56   13.40
   2   0   2  419.96   12.30
  -2   0  -2  426.36   12.30
  -2   0  -2  427.56   11.70
  -3   0  -2   18.20    5.70
   3   0   2   28.20    4.00
   3   0   2   32.30    6.00
   3   0   2   33.30    3.50
  -3   0  -2   18.80    3.70
   3   0   2   28.50    3.60
  -4   0  -2   30.10    7.10
  -4   0  -2   11.10    3.10
   4   0   2   15.70    4.70
  -4   0  -2   12.30    2.90
   4   0   2    5.80    2.80
  -5   0  -2   11.60    5.50
   5   0   2    7.30    3.80
  -5   0  -2    8.20    3.80
   5   0   2    5.40    3.20
   6   0   2   29.60    6.80
  -6   0  -2   27.90    5.90
   6   0   2   29.90    8.00
   7   0   2    5.60    6.20
   7   0   2   -1.60    4.90
  -7   0  -2   -2.20    6.20
   8   0   2   11.80    7.90
  -8   0  -2   11.20    8.60
  10  -1  -2   11.60    7.70
 -10  -1   2   18.30   12.10
  10   1  -2   -7.50    7.80
 -10   1   2    8.00   11.40
  -9  -1   2    4.10    8.80
   9  -1  -2   -1.20    6.20
  -9   1   2   11.50    9.00
   9   1  -2    9.40    6.80
   8  -1  -2   48.30    9.20
  -8  -1   2   68.79   11.30
   8   1  -2   63.09    9.40
  -8   1   2   64.59   11.00
   8   1  -2   64.69    7.20
   7  -1  -2   24.20    5.50
   7  -1  -2   35.10    7.70
   7  -1  -2   27.90    4.10
  -7  -1   2   37.10    8.50
   7   1  -2   25.60    7.60
  -7   1   2   24.20    5.70
   7   1  -2   30.60    6.90
   7   1  -2   34.50    4.70
  -6  -1   2   90.09    7.70
   6  -1  -2   79.69    4.20
   6  -1  -2   76.19    7.20
   6  -1  -2   76.49    5.20
   6   1  -2   73.99    6.20
  -6   1   2   71.49    7.70
   6   1  -2   85.29    7.30
   6   1  -2   82.59    4.70
  -5  -1   2  284.37   11.20
   5  -1  -2  273.67   11.50
   5  -1  -2  277.97    8.90
   5  -1  -2  304.37    8.40
  -5   1   2  283.27   11.50
   5   1  -2  310.37    8.90
   5   1  -2  284.57    9.60
   5   1  -2  283.67   11.60
  -4  -1   2  197.88    8.90
   4  -1  -2  222.88    9.10
   4  -1  -2  217.18    8.70
   4  -1  -2  203.38   10.40
   4  -1  -2  225.08    6.70
   4  -1  -2  226.58    6.80
  -4  -1   2  225.58   10.20
   4   1  -2  226.88    7.50
   4   1  -2  225.28    8.70
  -4   1   2  230.68    8.90
  -4   1   2  220.98    9.20
   4   1  -2  211.48    8.90
   4   1  -2  209.18   10.60
   4   1  -2  230.48    6.90
  -3  -1   2  174.88    7.10
   3  -1  -2  174.98    6.90
   3  -1  -2  191.18    5.60
  -3  -1   2  179.38    6.10
  -3  -1   2  174.78    7.10
   3  -1  -2  184.58    8.40
   3  -1  -2  192.28    7.20
   3   1  -2  184.58    7.00
  -3   1   2  192.78    7.30
  -3   1   2  185.98    5.70
   3   1  -2  174.98    7.00
   3   1  -2  173.68    6.00
   3   1  -2  172.18    8.30
  -3   1   2  188.28    7.20
   2  -1  -2  493.85   13.70
  -2  -1   2  488.75   13.50
  -2  -1   2  468.05   13.70
   2  -1  -2  504.55   12.80
   2  -1  -2  501.55   13.60
  -2  -1   2  458.05   13.10
   2   1  -2  476.95   13.40
   2   1  -2  466.95   13.60
   2   1  -2  485.75   13.10
   2   1  -2  481.65   14.30
  -2   1   2  514.25   13.70
  -2   1   2  522.35   13.40
  -2   1   2  505.05   13.80
   1  -1  -2 1245.18   30.90
   1  -1  -2 1269.97   30.70
  -1  -1   2 1222.88   30.90
  -1  -1   2 1144.39   30.20
  -1  -1   2 1257.47   30.40
   1  -1  -2 1273.47   30.40
  -1   1   2 1259.77   30.60
   1   1  -2 1253.17   30.90
  -1   1   2 1207.88   30.90
   1   1  -2 1237.98   30.20
   1   1  -2 1234.68   30.40
   1   1  -2 1205.38   30.90
  -1   1   2 1249.07   30.70
   0  -1  -2  839.32   21.40
   0  -1   2  809.42   19.70
   0  -1  -2  786.02   20.50
   0  -1   2  813.62   19.90
   0  -1   2  787.02   20.60
   0  -1  -2  785.62   19.70
   0   1   2  805.42   19.90
   0   1   2  774.02   20.50
   0   1  -2  759.62   19.70
   0   1  -2  779.72   19.80
   0   1  -2  800.62   20.60
   0   1   2  787.32   19.70
   1  -1   2  185.18    6.50
  -1  -1  -2  185.88    5.60
  -1  -1  -2  182.58    6.80
   1  -1   2  185.18    5.70
  -1  -1  -2  185.58    6.40
   1  -1   2  179.88    6.30
  -1   1  -2  184.38    6.70
   1   1   2  187.68    5.50
   1   1   2  187.48    6.50
   1   1   2  179.48    6.40
  -1   1  -2  181.68    6.30
  -1   1  -2  185.58    5.70
   2  -1   2  152.38    6.50
   2  -1   2  157.08    7.40
   2  -1   2  166.78    6.30
   2  -1   2  157.78    5.50
  -2  -1  -2  153.28    6.10
  -2  -1  -2  167.78    5.70
  -2  -1  -2  155.78    7.50
  -2   1  -2  153.78    7.70
  -2   1  -2  162.58    5.80
   2   1   2  149.79    7.20
  -2   1  -2  165.68    6.30
   2   1   2  166.88    5.50
   2   1   2  156.78    6.20
   3  -1   2   64.59    6.80
   3  -1   2   53.79    4.90
  -3  -1  -2   63.19    4.70
   3  -1   2   63.69    4.10
   3  -1   2   60.69    4.40
  -3  -1  -2   60.59    4.20
  -3   1  -2   56.29    4.40
   3   1   2   63.19    4.50
   3   1   2   52.49    6.60
   3   1   2   61.99    5.00
   3   1   2   65.79    4.10
  -3   1  -2   61.39    6.70
  -4  -1  -2   62.99    7.80
   4  -1   2   56.69    6.00
  -4  -1  -2   53.69    5.70
   4  -1   2   59.89    4.80
  -4  -1  -2   68.29    5.10
  -4   1  -2   66.59    8.20
  -4   1  -2   64.29    5.20
   4   1   2   62.49    6.10
   4   1   2   61.49    5.00
  -4   1  -2   52.99    5.40
  -5  -1  -2   30.70    5.80
   5  -1   2   31.20    5.20
  -5  -1  -2   24.10    6.50
   5  -1   2   34.80    6.40
   5   1   2   20.10    6.60
  -5   1  -2   29.10    6.10
   5   1   2   19.90    5.30
  -5   1  -2   29.10    9.60
  -6  -1  -2    3.80    7.00
   6  -1   2    9.60    5.00
   6  -1   2    0.20    3.70
  -6  -1  -2   10.20    5.10
  -6   1  -2    8.50    5.30
   6   1   2    5.50    4.60
   6   1   2    9.50    4.10
  -7  -1  -2    9.50    6.60
   7  -1   2   -0.10    6.60
   7  -1   2   12.60    5.20
  -7   1  -2    3.30    6.60
   7   1   2    1.10    5.00
   7   1   2   11.60    6.40
  -8  -1  -2    9.10    8.90
   8  -1   2    3.20    7.60
  -8   1  -2   -7.40    8.10
   8   1   2    8.60    8.20
  10  -2  -2   11.60    7.90
 -10  -2   2   -1.30   12.20
  10   2  -2  -18.50    8.20
 -10   2   2   -3.50   11.70
  -9  -2   2    4.50    9.30
   9  -2  -2    4.40    6.30
   9   2  -2    9.10    6.50
  -9   2   2   30.00    9.20
  -8  -2   2   56.59   11.20
   8  -2  -2   48.30    9.10
   8   2  -2   59.09    9.70
  -8   2   2   59.39   11.00
   8   2  -2   57.39    6.60
   7  -2  -2   44.70    7.50
  -7  -2   2   51.19    8.70
   7   2  -2   44.60    7.70
  -7   2   2   39.60    8.40
   7   2  -2   47.00    5.10
   7   2  -2   38.40    8.00
  -6  -2   2   46.90    6.80
   6  -2  -2   29.90    6.00
   6  -2  -2   29.30    4.00
   6  -2  -2   36.90    3.10
   6   2  -2   36.60    6.00
  -6   2   2   32.90    6.70
   6   2  -2   35.00    4.00
   6   2  -2   28.80    6.00
  -5  -2   2  375.26   13.40
   5  -2  -2  387.76   14.10
   5  -2  -2  385.16   10.60
   5   2  -2  379.06   11.20
   5   2  -2  370.86   13.90
   5   2  -2  385.26   12.20
  -5   2   2  384.26   13.80
   4  -2  -2  176.58    9.80
   4  -2  -2  207.08    5.60
  -4  -2   2  196.78    8.60
   4  -2  -2  199.58    8.20
   4  -2  -2  202.48    8.50
   4   2  -2  204.08    6.50
   4   2  -2  197.48    8.00
   4   2  -2  194.58    8.30
  -4   2   2  193.68    8.40
   4   2  -2  205.28    7.20
   4   2  -2  175.08   10.00
  -4   2   2  187.78    8.70
   3  -2  -2  385.56   11.70
  -3  -2   2  389.76   11.10
  -3  -2   2  376.16   11.80
   3  -2  -2  385.16   12.00
  -3  -2   2  380.46   11.80
   3  -2  -2  329.27   10.30
  -3   2   2  385.26   12.10
   3   2  -2  389.46   10.60
   3   2  -2  392.06   11.00
  -3   2   2  389.26   10.10
   3   2  -2  379.56   11.90
  -3   2   2  402.26   12.00
   3   2  -2  384.16   11.70
   3   2  -2  383.96   13.20
   2  -2  -2  626.94   16.80
   2  -2  -2  642.84   15.70
  -2  -2   2  629.54   16.60
  -2  -2   2  593.64   16.70
  -2  -2   2  604.04   16.40
   2  -2  -2  638.04   16.80
   2   2  -2  611.04   17.30
  -2   2   2  626.34   16.80
   2   2  -2  625.14   16.40
   2   2  -2  609.44   16.50
  -2   2   2  617.64   15.80
  -2   2   2  612.14   16.80
   2   2  -2  616.14   16.80
  -1  -2   2  779.82   19.20
   1  -2  -2  811.42   19.90
  -1  -2   2  757.62   20.00
   1  -2  -2  785.32   20.00
   1  -2  -2  766.32   19.60
  -1  -2   2  770.42   19.40
   1   2  -2  762.82   19.10
   1   2  -2  774.32   20.00
  -1   2   2  766.72   19.90
  -1   2   2  753.42   19.70
  -1   2   2  784.32   19.80
   1   2  -2  774.42   19.40
   0  -2  -2  134.39    4.90
   0  -2   2  146.39    4.00
   0  -2  -2  137.69    4.60
   0  -2   2  130.49    5.00
   0  -2  -2  136.79    4.10
   0  -2   2  155.58    4.40
   0   2   2  140.99    4.50
   0   2   2  133.09    4.90
   0   2   2  135.29    4.10
   0   2  -2  133.19    4.20
   0   2  -2  139.79    5.00
   0   2  -2  144.19    4.40
  -1  -2  -2  104.49    3.50
   1  -2   2   91.29    3.90
   1  -2   2   91.59    4.30
  -1  -2  -2   91.89    4.70
  -1  -2  -2  103.09    4.30
   1  -2   2   94.49    4.50
   1  -2   2  101.79    3.70
  -1   2  -2   99.19    4.80
   1   2   2  102.89    3.50
   1   2   2   88.29    4.40
  -1   2  -2   99.49    4.30
  -1   2  -2   99.09    3.80
   1   2   2  101.99    4.30
   2  -2   2  950.20   25.80
   2  -2   2  972.00   26.80
  -2  -2  -2  970.10   25.50
   2  -2   2  945.61   24.90
  -2  -2  -2  919.81   26.90
  -2  -2  -2 1004.30   24.70
   2  -2   2  978.00   25.50
   2   2   2  988.50   24.60
  -2   2  -2  984.50   25.40
  -2   2  -2  989.70   25.10
  -2   2  -2  969.50   27.00
   2   2   2  954.70   26.60
   2   2   2  963.80   25.60
  -3  -2  -2   42.60    3.70
  -3  -2  -2   40.90    4.20
   3  -2   2   35.30    6.60
  -3  -2  -2   38.60    6.10
   3  -2   2   35.10    4.60
   3  -2   2   48.00    3.70
   3  -2   2   47.80    4.20
   3   2   2   33.90    6.10
  -3   2  -2   38.70    4.00
  -3   2  -2   38.60    4.10
   3   2   2   47.30    3.70
   3   2   2   40.40    4.10
  -3   2  -2   37.80    7.10
  -4  -2  -2   33.70    7.10
  -4  -2  -2   30.70    4.50
   4  -2   2   32.50    5.30
  -4  -2  -2   31.40    4.80
  -4   2  -2   25.00    4.40
   4   2   2   34.00    4.50
  -4   2  -2   40.60    7.70
  -4   2  -2   28.90    4.90
   4   2   2   33.50    5.30
   5  -2   2   14.90    3.40
  -5  -2  -2   36.10    9.00
   5  -2   2   25.00    6.30
  -5  -2  -2   23.70    5.90
   5   2   2   15.10    3.90
  -5   2  -2   26.60    6.40
  -6  -2  -2   10.60    7.70
   6  -2   2    1.60    4.10
   6  -2   2    7.00    5.00
  -6  -2  -2   -1.20    4.90
   6   2   2    0.70    3.90
  -6   2  -2    7.00    5.00
   6   2   2    6.30    4.70
   7  -2   2   34.60    8.20
   7  -2   2   47.70   10.40
  -7  -2  -2   22.10    7.20
   7   2   2   40.70    8.80
  -7   2  -2   28.00    7.40
   7   2   2   43.40   10.30
   8  -2   2    4.10    7.90
  -8  -2  -2   12.70    8.70
  -8   2  -2   -1.00    8.80
   8   2   2    3.90    7.80
  10  -3  -2   -2.90    8.20
 -10  -3   2   20.00   12.30
 -10   3   2   -4.50   10.90
  10   3  -2   -4.40    8.10
  -9  -3   2    0.40    8.50
   9  -3  -2   32.10   10.50
   9   3  -2    6.80    6.50
  -9   3   2    3.30    8.30
  -8  -3   2   45.50   11.80
   8  -3  -2   28.80    6.40
   8   3  -2   55.19    9.60
  -8   3   2   42.60    8.10
  -7  -3   2   30.60    8.20
   7  -3  -2   27.70    7.60
   7   3  -2   46.30    5.20
   7   3  -2   42.30    8.40
   7   3  -2   24.60    7.30
  -7   3   2   36.10    6.40
   6  -3  -2   32.70    6.20
  -6  -3   2   26.20    5.10
   6   3  -2   29.60    3.90
  -6   3   2   27.00    6.70
   6   3  -2   30.60    6.10
   6   3  -2   41.50    6.50
  -5  -3   2   61.09    6.50
   5  -3  -2   48.70    5.80
   5   3  -2   56.99    5.50
  -5   3   2   57.49    6.10
   5   3  -2   67.49    4.10
   5   3  -2   56.39    5.80
   4  -3  -2  541.05   16.60
  -4  -3   2  525.45   18.20
   4  -3  -2  490.95   18.10
   4   3  -2  514.65   18.00
   4   3  -2  540.25   15.20
  -4   3   2  537.65   16.20
   4   3  -2  518.15   16.30
   4   3  -2  537.65   14.50
   4   3  -2  529.75   15.80
  -4   3   2  509.15   16.50
  -3  -3   2  415.46   11.60
  -3  -3   2  376.76   12.00
  -3  -3   2  372.46   13.20
   3  -3  -2  386.26   11.90
   3  -3  -2  386.86   12.20
   3   3  -2  392.06   12.10
   3   3  -2  403.86   13.30
   3   3  -2  381.86   10.90
  -3   3   2  379.56   12.10
   3   3  -2  390.96   11.40
   3   3  -2  385.36   11.90
   2  -3  -2  401.66   11.50
  -2  -3   2  387.76   11.40
  -2  -3   2  381.06   11.20
  -2  -3   2  397.96   12.00
  -2  -3   2  399.66   11.10
   2  -3  -2  391.36   11.40
   2  -3  -2  371.66   10.60
  -2   3   2  387.26   10.30
   2   3  -2  403.06   11.50
   2   3  -2  408.26   12.00
  -2   3   2  385.76   11.50
   2   3  -2  399.26   11.20
  -2   3   2  396.46   11.40
   2   3  -2  393.56   11.20
   1  -3  -2  509.85   13.10
  -1  -3   2  492.35   13.60
   1  -3  -2  502.05   13.40
  -1  -3   2  485.25   12.90
  -1  -3   2  499.55   12.50
   1  -3  -2  537.35   13.50
  -1   3   2  486.15   13.10
  -1   3   2  503.75   13.50
   1   3  -2  496.35   13.60
  -1   3   2  525.55   13.40
   1   3  -2  478.25   12.80
   1   3  -2  492.85   12.50
   1   3  -2  477.95   13.50
   1   3  -2  497.95   12.90
   0  -3   2 1158.58   28.70
   0  -3  -2 1195.88   29.00
   0  -3  -2 1186.68   29.90
   0  -3   2 1190.48   30.10
   0  -3  -2 1180.28   29.70
   0  -3   2 1174.48   29.30
   0   3   2 1190.18   28.90
   0   3   2 1202.58   29.60
   0   3   2 1169.78   29.90
   0   3  -2 1192.18   29.40
   0   3  -2 1205.98   30.10
  -1  -3  -2  504.85   14.40
  -1  -3  -2  530.75   13.40
   1  -3   2  535.05   13.90
   1  -3   2  528.55   14.60
  -1  -3  -2  527.35   15.10
   1  -3   2  522.35   14.10
   1  -3   2  512.35   14.60
   1   3   2  542.05   13.40
  -1   3  -2  509.15   14.40
  -1   3  -2  524.35   13.90
   1   3   2  529.95   14.70
   1   3   2  517.55   14.60
  -1   3  -2  515.25   14.70
   2  -3   2  328.37   11.60
  -2  -3  -2  332.97    9.50
  -2  -3  -2  326.57   10.30
   2  -3   2  331.37   10.70
  -2  -3  -2  315.17   11.60
   2  -3   2  328.47    9.70
   2  -3   2  328.37   10.30
  -2   3  -2  338.07   11.90
   2   3   2  325.77   11.20
   2   3   2  324.67   10.40
  -2   3  -2  320.57   10.10
  -2   3  -2  329.07    9.90
   2   3   2  341.67    9.30
  -3  -3  -2   60.39    6.50
   3  -3   2   71.89    4.40
   3  -3   2   74.29    4.70
   3  -3   2   70.99    7.20
  -3  -3  -2   69.09    4.30
   3  -3   2   68.09    5.40
  -3  -3  -2   63.29    4.90
  -3   3  -2   65.39    8.70
   3   3   2   65.39    7.00
   3   3   2   71.79    4.10
  -3   3  -2   66.39    4.40
  -3   3  -2   64.19    4.50
  -4  -3  -2    0.10    3.80
   4  -3   2    3.50    2.70
  -4  -3  -2    2.30    2.60
  -4   3  -2    1.20    2.80
   4   3   2    4.80    2.60
  -4   3  -2   -1.90    2.70
   4   3   2    5.40    2.80
   4   3   2    2.60    2.80
   5  -3   2    5.60    3.70
  -5  -3  -2    8.40    3.80
   5  -3   2    5.70    3.30
  -5  -3  -2    1.40    4.90
  -5   3  -2    5.70    3.60
   5   3   2    9.00    3.10
   5   3   2    3.60    3.60
  -5   3  -2   -0.10    4.40
   6  -3   2   28.90    9.00
   6  -3   2   12.70    4.30
  -6  -3  -2   20.00    5.60
  -6  -3  -2   15.20    7.20
   6   3   2   19.40    4.60
  -6   3  -2   20.80    5.70
   6   3   2   17.40    5.40
   7  -3   2   11.00    5.30
   7  -3   2   19.40    6.60
  -7  -3  -2   16.50    9.80
  -7  -3  -2    8.30    6.50
   7   3   2   14.50    5.50
   7   3   2   24.30    6.80
  -7   3  -2   12.80    7.30
   8  -3   2    8.60    7.60
  -8   3  -2   12.10    8.30
   8   3   2    9.50    8.20
  10  -4  -2   -2.50    8.90
  10   4  -2    2.10    8.40
   9  -4  -2    7.90    6.60
  -9  -4   2    3.20    9.00
   9   4  -2   -9.60    6.00
  -9   4   2    0.40    8.70
   8  -4  -2   32.60    8.70
  -8  -4   2   19.10    7.10
   8   4  -2   18.40    5.80
   8   4  -2   14.90    3.90
  -8   4   2    9.00    6.50
   7  -4  -2   34.60    7.40
  -7  -4   2   39.60    6.60
   7   4  -2   39.20    8.10
   7   4  -2   48.90    9.00
  -7   4   2   33.90    6.80
  -6  -4   2   48.90    7.00
   6  -4  -2   49.50    6.60
   6   4  -2   58.69    7.20
   6   4  -2   52.19    6.80
   6   4  -2   52.59    4.60
  -6   4   2   54.99    7.40
   5  -4  -2  198.18    9.40
  -5  -4   2  187.48    9.00
  -5  -4   2  191.28   11.30
   5   4  -2  188.58    9.10
  -5   4   2  201.58    9.40
   5   4  -2  195.08    8.70
   5   4  -2  193.48    7.10
   4  -4  -2  188.78    8.30
   4  -4  -2  190.38    7.90
  -4  -4   2  165.18    9.50
   4   4  -2  179.88    6.50
   4   4  -2  169.58    7.80
  -4   4   2  186.18    8.20
   4   4  -2  182.78    7.30
   4   4  -2  170.58    9.60
  -4   4   2  170.68    8.10
   4   4  -2  166.68    7.90
  -3  -4   2  355.56   12.60
   3  -4  -2  359.66   11.60
  -3  -4   2  382.46   11.10
  -3  -4   2  352.76   11.30
   3  -4  -2  363.36   11.20
   3   4  -2  355.46   11.00
   3   4  -2  358.26   11.30
  -3   4   2  359.56   11.60
   3   4  -2  372.56   10.50
   3   4  -2  357.06   12.40
   3   4  -2  355.16   11.40
  -3   4   2  357.26   11.50
   2  -4  -2  447.06   12.90
  -2  -4   2  434.16   12.70
   2  -4  -2  442.66   12.70
   2  -4  -2  442.66   11.90
  -2  -4   2  439.16   13.10
  -2  -4   2  448.86   12.70
   2   4  -2  442.76   11.80
   2   4  -2  456.35   12.40
   2   4  -2  448.96   12.70
   2   4  -2  457.15   13.10
  -2   4   2  445.46   12.80
  -2   4   2  448.56   12.80
   2   4  -2  441.46   12.80
  -2   4   2  444.86   11.50
   1  -4  -2 3967.10   95.39
  -1  -4   2 3977.20   94.99
  -1  -4   2 3922.81   95.09
   1  -4  -2 4047.00   95.29
   1  -4  -2 4057.29   95.69
  -1  -4   2 3897.11   95.99
   1   4  -2 3809.32   94.99
  -1   4   2 3894.71   95.29
   1   4  -2 4027.20   94.69
   1   4  -2 4048.19   94.89
  -1   4   2 3913.31   95.49
   1   4  -2 3881.61   95.59
   1   4  -2 3954.00   95.89
  -1   4   2 3836.02   95.69
   0  -4  -2 2865.11   69.89
   0  -4   2 2844.12   70.29
   0  -4  -2 2678.03   69.19
   0  -4  -2 2803.22   69.29
   0  -4   2 2913.91   69.39
   0  -4  -2 2880.81   69.99
   0   4   2 2896.61   68.89
   0   4  -2 2868.31   70.19
   0   4   2 2863.61   69.99
   0   4  -2 2972.00   69.49
   0   4   2 2931.11   69.79
  -1  -4  -2  231.28    8.20
   1  -4   2  243.78    8.10
   1  -4   2  236.38    7.30
  -1  -4  -2  245.28    6.70
   1  -4   2  234.08    7.90
  -1  -4  -2  244.28    7.80
   1  -4   2  241.08    7.20
  -1   4  -2  248.18    7.90
   1   4   2  248.08    7.90
   1   4   2  246.78    6.60
   1   4   2  234.78    8.00
  -1   4  -2  243.08    7.30
  -2  -4  -2  404.36   11.10
  -2  -4  -2  383.86   12.10
   2  -4   2  408.56   11.60
   2  -4   2  414.26   12.40
   2  -4   2  403.36   12.10
   2  -4   2  412.36   13.60
  -2  -4  -2  386.96   13.50
   2   4   2  397.06   12.30
  -2   4  -2  401.76   11.90
   2   4   2  406.36   13.10
   2   4   2  406.86   11.00
  -2   4  -2  412.76   11.80
   3  -4   2  140.49    8.20
   3  -4   2  144.89    6.20
  -3  -4  -2  139.69    6.60
  -3  -4  -2  144.89    5.90
   3  -4   2  138.09    8.90
  -3  -4  -2  130.29    8.40
   3  -4   2  145.49    6.50
  -3   4  -2  138.99    6.30
   3   4   2  156.28    5.70
   3   4   2  137.49    7.70
  -3   4  -2  142.69    6.30
  -4  -4  -2   39.90    4.40
   4  -4   2   41.10    5.60
  -4  -4  -2   36.50    7.10
  -4   4  -2   38.00    4.80
   4   4   2   38.50    4.60
  -4   4  -2   34.50    4.80
   4   4   2   38.80    5.50
   4   4   2   39.00    4.70
   5  -4   2    4.70    3.20
   5  -4   2    8.10    3.90
  -5  -4  -2    9.10    4.90
  -5  -4  -2   10.10    3.90
  -5   4  -2   11.80    4.00
   5   4   2    8.10    3.90
   5   4   2   17.60    5.10
  -5   4  -2    3.00    3.70
  -6  -4  -2   12.40    5.20
   6  -4   2   19.10    4.30
   6  -4   2   31.10    8.40
  -6  -4  -2   21.80    7.80
   6   4   2   25.10    6.70
   6   4   2   13.50    5.40
  -6   4  -2   22.80    5.80
   7  -4   2   27.60    7.20
   7  -4   2   25.20    5.60
  -7  -4  -2   49.00   10.10
  -7  -4  -2   46.90   10.90
   7   4   2   26.90    6.00
   7   4   2   23.30    6.80
  -7   4  -2   45.80   11.40
   8  -4   2    2.40    7.60
  -8  -4  -2   13.30   10.70
   8   4   2    9.70    8.00
  -8   4  -2   -2.50    8.50
   8   4   2   16.30    7.90
  -9  -5   2   28.40    9.70
   9  -5  -2    6.30    6.50
  -9   5   2   12.20    8.40
   9   5  -2    2.80    6.60
  -8  -5   2    6.90    7.20
   8  -5  -2    9.70    5.30
  -8   5   2    2.70    7.10
   8   5  -2    1.00    5.40
   8   5  -2    7.60    3.80
  -7  -5   2   76.79    9.70
   7  -5  -2   81.29    8.70
   7   5  -2   72.69    6.00
  -7   5   2   72.59    9.40
   7   5  -2   78.69    9.00
   7   5  -2   80.49   10.00
  -6  -5   2   66.29    7.30
   6  -5  -2   66.99    7.20
  -6  -5   2   44.30    9.40
   6   5  -2   55.79    7.60
   6   5  -2   60.39    6.80
  -6   5   2   63.29    7.50
   6   5  -2   56.89    5.10
   5  -5  -2   40.30    5.50
  -5  -5   2   47.90    6.00
  -5  -5   2   41.20    7.30
   5   5  -2   36.70    5.30
  -5   5   2   34.10    5.30
   5   5  -2   38.60    6.00
   5   5  -2   34.60    3.70
  -4  -5   2 2789.42   75.69
  -4  -5   2 2999.50   76.99
   4  -5  -2 2998.70   75.29
  -4   5   2 3086.79   77.59
   4   5  -2 2929.21   74.09
   4   5  -2 3003.70   75.09
   4   5  -2 3056.39   74.19
   4   5  -2 2996.80   73.49
   4   5  -2 2895.81   76.39
  -4   5   2 3064.19   74.99
  -3  -5   2   49.40    4.00
   3  -5  -2   40.90    4.10
   3  -5  -2   34.70    3.80
  -3  -5   2   34.00    4.50
  -3  -5   2   31.70    4.00
   3   5  -2   40.60    4.20
   3   5  -2   46.80    3.10
  -3   5   2   39.00    4.20
   3   5  -2   42.00    3.70
  -3   5   2   40.20    4.10
   3   5  -2   36.30    4.50
   3   5  -2   41.50    3.80
  -2  -5   2  475.55   14.00
   2  -5  -2  504.45   12.90
  -2  -5   2  505.85   14.40
   2  -5  -2  502.95   14.50
  -2  -5   2  495.35   14.50
   2  -5  -2  496.15   14.00
   2   5  -2  510.95   14.30
   2   5  -2  505.75   14.20
   2   5  -2  506.95   13.30
  -2   5   2  502.05   14.20
  -2   5   2  514.05   14.40
   2   5  -2  506.95   13.80
   2   5  -2  514.75   14.50
  -2   5   2  510.55   13.00
  -1  -5   2 2831.32   71.09
   1  -5  -2 2873.01   70.39
  -1  -5   2 2830.22   69.99
   1  -5  -2 2998.10   70.39
   1  -5  -2 2961.20   70.89
  -1  -5   2 2901.91   70.09
   1   5  -2 2819.62   69.79
  -1   5   2 2982.60   70.39
   1   5  -2 2944.61   71.09
  -1   5   2 2841.52   70.39
   1   5  -2 2868.11   70.09
   0  -5  -2 5153.38  124.39
   0  -5  -2 5078.09  123.49
   0  -5  -2 5464.15  123.99
   0  -5   2 5104.99  123.69
   0  -5   2 5059.09  124.69
   0  -5  -2 5070.39  124.29
   0   5  -2 5169.18  124.59
   0   5   2 5143.99  124.19
   0   5   2 5100.19  124.39
   0   5   2 5130.19  123.09
   0   5  -2 5083.49  123.79
   1  -5   2  448.56   13.00
   1  -5   2  458.95   13.10
  -1  -5  -2  459.45   11.60
  -1  -5  -2  439.06   13.40
   1  -5   2  461.35   12.40
  -1  -5  -2  444.46   12.90
   1  -5   2  456.95   12.30
  -1   5  -2  443.46   12.80
   1   5   2  437.16   12.90
   1   5   2  458.35   11.50
   1   5   2  434.56   13.00
  -1   5  -2  459.35   12.30
  -1   5  -2  446.86   12.40
   2  -5   2   46.60    3.70
  -2  -5  -2   46.00    4.70
   2  -5   2   40.90    5.40
  -2  -5  -2   42.80    3.70
   2  -5   2   46.30    3.20
   2  -5   2   48.70    3.90
  -2  -5  -2   48.40    2.80
   2   5   2   38.90    4.30
  -2   5  -2   42.20    3.70
   2   5   2   42.60    2.60
   2   5   2   39.50    3.60
  -2   5  -2   49.40    3.30
  -3  -5  -2  382.36   14.60
  -3  -5  -2  373.26   11.10
   3  -5   2  351.16   14.00
   3  -5   2  377.16   12.00
  -3  -5  -2  376.96   12.30
   3  -5   2  368.06   14.40
   3   5   2  384.16   10.90
  -3   5  -2  366.46   11.80
   3   5   2  373.56   12.20
  -3   5  -2  373.26   11.70
   4  -5   2   44.80    6.10
  -4  -5  -2   52.29    5.00
   4  -5   2   57.79    6.00
  -4  -5  -2   45.70    7.60
  -4   5  -2   50.49    5.40
   4   5   2   66.79    5.10
  -4   5  -2   50.49    5.40
   4   5   2   54.69    5.00
   5  -5   2   30.30    5.50
  -5  -5  -2   42.20    8.90
   5  -5   2   51.49    6.90
  -5  -5  -2   39.60    6.40
   5   5   2   39.60    7.10
   5   5   2   28.10    5.60
  -5   5  -2   43.80    6.50
  -5   5  -2   30.10    5.90
  -6  -5  -2   60.69    8.60
  -6  -5  -2   73.19   12.30
   6  -5   2   73.79    9.70
   6  -5   2   62.39    7.10
   6   5   2   72.89    7.30
   6   5   2   61.99    9.50
  -6   5  -2   79.69    9.30
   7  -5   2   40.30   11.30
  -7  -5  -2   53.59   10.60
  -7  -5  -2   43.20   11.00
   7  -5   2   53.59    8.90
   7   5   2   49.90    9.00
  -7   5  -2   45.30    9.30
   7   5   2   55.89   10.80
   8  -5   2   -6.60    7.40
  -8  -5  -2  -10.10    8.80
   8   5   2   -2.20    6.80
   8   5   2    4.40    7.60
  -8   5  -2    0.50    8.80
   9  -6  -2   -2.20    6.50
  -9  -6   2   -7.70    9.90
  -9   6   2   -3.80    8.80
   9   6  -2    9.60    7.10
  -8  -6   2   16.60    7.20
   8  -6  -2    9.80    5.40
   8   6  -2    7.20    4.00
   8   6  -2    1.00    5.40
   7  -6  -2  175.08   11.40
  -7  -6   2  158.68   11.50
   7   6  -2  170.28   11.20
   7   6  -2  173.68    8.30
  -7   6   2  167.78   11.70
  -6  -6   2  118.99    8.70
  -6  -6   2  131.99   11.30
   6  -6  -2  111.19    8.70
  -6   6   2  101.59    8.80
   6   6  -2  114.29    6.50
   6   6  -2  112.99    9.20
   6   6  -2  109.69    8.30
  -5  -6   2  129.59    7.60
   5  -6  -2  138.49    8.20
  -5  -6   2  126.09    9.40
  -5   6   2  136.49    8.20
   5   6  -2  141.39    8.10
   5   6  -2  125.19    7.90
   5   6  -2  137.99    6.30
  -4  -6   2  124.79    7.20
   4  -6  -2  124.39    7.00
  -4   6   2  135.49    7.20
   4   6  -2  130.59    6.90
   4   6  -2  115.59    8.50
   4   6  -2  135.69    7.10
  -3  -6   2   15.50    4.00
  -3  -6   2   22.70    3.40
   3  -6  -2   30.10    3.80
  -3  -6   2   14.80    3.70
   3  -6  -2   19.50    3.60
   3   6  -2   25.20    3.70
  -3   6   2   22.20    3.80
   3   6  -2   22.60    4.40
   3   6  -2   21.50    2.70
   3   6  -2   21.40    4.10
  -3   6   2   21.70    3.70
   3   6  -2   20.20    3.00
   2  -6  -2  332.37   10.70
  -2  -6   2  335.37   10.30
  -2  -6   2  333.97    9.90
   2  -6  -2  311.27    9.80
  -2  -6   2  322.17   10.40
   2  -6  -2  305.57    8.70
   2   6  -2  336.37   10.20
   2   6  -2  324.47    9.00
  -2   6   2  319.87   10.30
   2   6  -2  324.67   10.30
   2   6  -2  331.37   10.00
  -2   6   2  320.27    9.90
  -2   6   2  339.87   10.00
   1  -6  -2  365.46    9.90
   1  -6  -2  347.47    9.90
  -1  -6   2  353.96   10.80
  -1  -6   2  351.86    9.60
   1  -6  -2  348.87   10.50
  -1  -6   2  364.26    9.60
   1   6  -2  358.96    9.70
  -1   6   2  351.56   10.00
  -1   6   2  360.16    9.90
  -1   6   2  345.17   10.70
   1   6  -2  360.86   10.80
   0  -6  -2 9999.00  235.78
   0  -6  -2 9633.74  234.88
   0  -6  -2 9921.91  235.98
   0  -6   2 9869.31  234.88
   0  -6   2 9940.31  236.28
   0  -6  -2 9876.61  234.78
   0  -6   2 9521.85  235.08
   0   6  -2 9944.00  234.48
   0   6   2 9779.02  235.78
   0   6  -2 9676.73  235.18
   0   6  -2 9853.91  236.08
   0   6   2 9753.92  235.78
   1  -6   2  613.24   16.90
   1  -6   2  609.34   16.80
   1  -6   2  612.24   16.20
   1  -6   2  606.84   16.10
  -1  -6  -2  612.94   16.80
  -1  -6  -2  584.54   17.30
   1   6   2  607.64   16.80
   1   6   2  595.34   17.00
  -1   6  -2  611.24   16.70
  -1   6  -2  619.64   16.10
   1   6   2  616.04   15.10
  -1   6  -2  604.64   16.20
  -2  -6  -2  474.05   14.20
   2  -6   2  490.75   15.50
   2  -6   2  473.55   14.10
   2  -6   2  492.15   14.20
  -2  -6  -2  486.45   15.60
  -2  -6  -2  478.75   12.80
   2  -6   2  459.45   13.50
   2   6   2  487.55   12.60
  -2   6  -2  453.35   13.80
  -2   6  -2  486.15   14.10
   2   6   2  469.45   14.20
   2   6   2  504.65   15.10
   3  -6   2  152.38    8.60
  -3  -6  -2  175.78    6.50
   3  -6   2  167.18    7.20
  -3  -6  -2  163.18    7.40
  -3  -6  -2  158.58    9.10
   3  -6   2  166.68   10.10
  -3   6  -2  176.68    7.20
   3   6   2  171.88    7.50
  -3   6  -2  172.98    7.10
   3   6   2  174.38    6.10
   4  -6   2   47.30    5.10
   4  -6   2   45.30    6.10
  -4  -6  -2   55.69    7.60
   4   6   2   57.49    4.90
   4   6   2   48.30    5.20
  -4   6  -2   54.19    5.30
  -4   6  -2   49.80    5.30
  -5  -6  -2   10.20    4.00
   5  -6   2   13.20    3.60
   5  -6   2   12.00    4.00
  -5  -6  -2    8.50    5.30
   5   6   2   12.40    3.40
  -5   6  -2   13.20    3.90
   5   6   2   25.50    6.50
  -5   6  -2   15.40    4.10
  -6  -6  -2  270.67   17.70
  -6  -6  -2  253.37   12.40
   6  -6   2  245.68   13.90
   6  -6   2  259.27   11.40
   6   6   2  269.57   12.00
  -6   6  -2  256.47   13.30
   6   6   2  267.47   14.70
  -7  -6  -2   35.10   10.70
   7  -6   2   27.70    7.10
  -7  -6  -2   46.10   10.90
   7  -6   2   33.10    9.10
   7   6   2   33.50    7.70
   7   6   2   47.60    8.80
  -8  -6  -2    3.30   12.40
  -8  -6  -2    9.50    8.80
   8  -6   2   -7.60    6.90
   8   6   2    0.40    7.00
   8   6   2    3.00    7.40
  -8   6  -2    2.20    9.20
   9  -7  -2   12.40    7.20
  -9   7   2   12.90    9.40
   9   7  -2   18.30    7.40
   8  -7  -2    2.90    5.50
  -8  -7   2   -0.90    7.00
   8   7  -2    6.30    5.40
   8   7  -2    0.60    4.20
  -8   7   2    6.90    7.50
  -7  -7   2  101.69   10.60
   7  -7  -2  100.59    9.50
  -7  -7   2   87.79   13.20
  -7   7   2  105.49   10.30
   7   7  -2  110.19    9.90
   7   7  -2  114.49    7.00
  -6  -7   2  366.16   14.40
  -6  -7   2  381.96   17.90
   6  -7  -2  371.66   15.20
   6   7  -2  377.26   15.20
  -6   7   2  371.46   15.00
   6   7  -2  344.97   14.80
   6   7  -2  374.56   12.60
  -5  -7   2   79.79    6.50
  -5  -7   2   78.39    8.00
   5  -7  -2   70.49    6.70
  -5   7   2   68.99    6.50
   5   7  -2   67.49    7.30
   5   7  -2   64.39    6.20
   4  -7  -2    6.10    2.50
  -4  -7   2    0.30    2.60
  -4  -7   2    5.90    3.00
  -4   7   2    2.20    2.60
   4   7  -2    8.10    3.10
   4   7  -2    4.90    2.10
   4   7  -2    1.70    3.30
   4   7  -2    3.40    3.10
   4   7  -2    5.50    2.30
   3  -7  -2  282.87    9.80
   3  -7  -2  297.77   10.60
  -3  -7   2  300.37   11.30
  -3  -7   2  306.37   10.40
  -3  -7   2  319.87   10.00
   3   7  -2  313.57   11.10
   3   7  -2  305.37   10.10
   3   7  -2  313.27   10.40
   3   7  -2  281.27    9.50
  -3   7   2  308.07   10.30
   3   7  -2  313.87   10.10
  -3   7   2  290.87   10.30
   2  -7  -2  296.77    8.10
  -2  -7   2  288.67    9.60
  -2  -7   2  286.87    9.10
  -2  -7   2  292.67    9.70
   2  -7  -2  301.17   10.10
   2  -7  -2  281.47    9.00
   2   7  -2  294.17    8.30
   2   7  -2  292.77    9.70
   2   7  -2  297.67    9.40
  -2   7   2  286.17    8.10
  -2   7   2  287.27    9.20
  -2   7   2  291.77    9.70
   2   7  -2  297.17    9.30
  -1  -7   2  161.78    5.00
   1  -7  -2  169.88    5.40
  -1  -7   2  158.58    6.30
   1  -7  -2  157.58    5.40
   1  -7  -2  153.48    6.20
  -1  -7   2  160.98    5.10
  -1   7   2  158.58    5.50
   1   7  -2  156.08    6.30
  -1   7   2  161.58    6.50
   1   7  -2  152.88    4.80
   1   7  -2  164.38    5.10
  -1   7   2  166.08    5.40
   0  -7  -2 5972.90  147.79
   0  -7  -2 6217.78  148.99
   0  -7   2 6162.78  147.59
   0  -7  -2 6159.98  147.39
   0  -7   2 6170.78  148.19
   0  -7  -2 6353.06  148.89
   0  -7   2 6132.49  149.29
   0   7  -2 6233.48  148.19
   0   7   2 6209.08  148.89
   0   7   2 6243.98  148.89
   0   7  -2 5803.92  147.59
   0   7   2 6225.68  147.69
   0   7  -2 6191.68  149.19
   1  -7   2  325.07    9.40
  -1  -7  -2  333.57   10.20
  -1  -7  -2  324.37    8.30
   1  -7   2  319.97    9.40
   1  -7   2  317.87   10.20
  -1  -7  -2  304.77   10.50
  -1   7  -2  326.37    9.40
  -1   7  -2  318.67   10.00
   1   7   2  320.77   10.10
   1   7   2  310.37   10.20
  -1   7  -2  325.87    9.50
   1   7   2  322.57    8.50
   2  -7   2  321.77   10.40
  -2  -7  -2  327.17   10.50
   2  -7   2  334.87   11.80
   2  -7   2  322.97   10.40
   2  -7   2  313.17    9.80
  -2  -7  -2  322.87    8.90
   2   7   2  324.67    8.70
  -2   7  -2  318.07   10.40
  -2   7  -2  319.77   10.20
   2   7   2  322.57   11.30
  -2   7  -2  287.57   10.90
   2   7   2  312.97   12.70
   3  -7   2  144.59    9.30
  -3  -7  -2  144.79    5.70
  -3  -7  -2  138.09    8.60
   3  -7   2  143.29    7.30
   3  -7   2  143.99    6.70
  -3  -7  -2  149.49    8.30
  -3   7  -2  139.19    6.50
   3   7   2  143.29    6.70
  -3   7  -2  133.09    6.50
  -3   7  -2  127.29    7.50
   3   7   2  148.39    5.40
   4  -7   2   89.59    6.60
   4  -7   2   80.49    6.90
  -4  -7  -2   76.49    8.30
  -4  -7  -2   78.39    6.00
   4   7   2   81.19    5.80
  -4   7  -2   75.89    6.10
  -4   7  -2   83.99    6.00
   4   7   2   95.19    5.30
  -5  -7  -2   75.89   10.10
  -5  -7  -2   72.19    6.70
   5  -7   2   75.29    8.00
   5  -7   2   81.19    7.00
  -5   7  -2   79.49    7.90
   5   7   2   75.49    7.00
  -5   7  -2   70.79    6.80
   5   7   2   84.29    7.90
  -6  -7  -2   52.49    7.90
  -6  -7  -2   46.30   11.60
   6  -7   2   48.50    9.20
   6  -7   2   47.50    7.70
   6   7   2   64.79   10.20
   6   7   2   45.60    7.60
  -6   7  -2   55.39    8.90
  -7  -7  -2   16.40    9.50
   7  -7   2   17.70    5.60
  -7  -7  -2   25.10    7.30
   7  -7   2    2.20    6.20
   7   7   2    8.20    6.70
   7   7   2   15.80    5.60
  -7   7  -2   20.80    8.50
  -8  -7  -2    2.10    8.50
   8  -7   2    9.80    7.70
  -8  -7  -2   11.40   12.50
   8   7   2    8.50    7.60
  -8   7  -2    8.90    8.80
   8   7   2    2.70    7.30
   9  -8  -2   -2.90    7.00
   9   8  -2    1.10    7.20
  -9   8   2   -0.90    8.70
   8  -8  -2   10.90    5.60
  -8  -8   2    7.10    7.10
   8   8  -2   12.70    5.90
  -8   8   2   18.80    7.50
   8   8  -2    8.50    4.40
  -7  -8   2   63.39    9.50
  -7  -8   2   71.49   12.80
   7  -8  -2   56.29    9.10
   7   8  -2   61.79    6.00
   7   8  -2   58.09    8.70
  -7   8   2   51.79    9.10
   6  -8  -2   84.69    8.40
  -6  -8   2   99.69    8.60
  -6  -8   2  104.39   10.80
   6   8  -2   81.59    7.80
   6   8  -2   87.89    6.10
  -6   8   2   97.29    8.80
  -5  -8   2   69.69    7.90
  -5  -8   2   70.19    6.60
   5  -8  -2   76.59    6.40
   5   8  -2   74.49    6.60
   5   8  -2   72.69    7.90
   5   8  -2   76.99    5.10
  -5   8   2   73.79    6.70
   4  -8  -2    3.70    2.50
  -4  -8   2    2.60    2.90
  -4  -8   2   -0.90    2.70
  -4   8   2    4.30    2.90
   4   8  -2    3.10    3.10
   4   8  -2    2.60    2.00
   4   8  -2    5.80    3.80
   4   8  -2    3.90    3.20
   4   8  -2    5.20    2.40
  -3  -8   2  256.87    9.90
   3  -8  -2  233.18    8.40
  -3  -8   2  254.47    8.60
  -3  -8   2  245.18    9.10
   3   8  -2  228.68    9.10
   3   8  -2  233.38    8.20
   3   8  -2  245.88    8.80
  -3   8   2  233.28    9.00
  -3   8   2  227.98    8.90
   3   8  -2  242.78    9.60
   3   8  -2  239.28    7.30
   2  -8  -2  290.07   10.10
  -2  -8   2  278.47    9.70
   2  -8  -2  276.37    8.90
  -2  -8   2  275.07    8.00
  -2  -8   2  289.67    9.50
   2  -8  -2  287.37    8.00
  -2   8   2  284.17    9.60
  -2   8   2  276.07    7.90
  -2   8   2  283.57    9.10
   2   8  -2  282.37    8.10
   2   8  -2  286.37    9.60
   2   8  -2  280.97    9.00
   2   8  -2  292.37    9.20
  -1  -8   2  303.77   10.20
   1  -8  -2  307.87   10.00
   1  -8  -2  328.97    9.20
  -1  -8   2  318.67    8.80
   1  -8  -2  315.27    9.00
   1   8  -2  305.27    8.60
  -1   8   2  312.97    9.20
  -1   8   2  317.87   10.30
  -1   8   2  318.87    9.20
   1   8  -2  317.37   10.10
   1   8  -2  309.47    8.80
   0  -8   2 4315.97  103.69
   0  -8  -2 4334.27  104.89
   0  -8  -2 4065.09  103.89
   0  -8  -2 4358.16  105.19
   0  -8   2 4293.87  104.19
   0  -8   2 4287.57  105.39
   0  -8  -2 4347.96  103.29
   0   8   2 4280.37  105.09
   0   8  -2 4364.46  103.89
   0   8   2 4325.17  103.59
   0   8  -2 4323.87  105.29
   0   8  -2 4386.86  104.29
   0   8   2 4381.86  104.99
  -1  -8  -2  561.94   14.00
  -1  -8  -2  577.44   16.80
   1  -8   2  583.54   15.30
   1  -8   2  563.74   15.30
  -1  -8  -2  570.14   16.10
   1  -8   2  568.74   16.20
  -1   8  -2  580.14   15.30
  -1   8  -2  561.24   15.40
   1   8   2  566.54   16.20
   1   8   2  547.65   14.00
   1   8   2  554.54   16.10
  -1   8  -2  562.04   16.00
   2  -8   2  831.02   22.40
   2  -8   2  819.42   23.50
   2  -8   2  813.22   22.20
  -2  -8  -2  824.22   20.60
  -2  -8  -2  831.92   22.70
  -2  -8  -2  794.72   26.50
   2  -8   2  807.52   21.70
   2   8   2  822.52   23.30
  -2   8  -2  819.02   22.10
  -2   8  -2  828.32   22.00
  -2   8  -2  826.32   22.30
   2   8   2  737.83   24.00
   2   8   2  860.11   20.40
   3  -8   2   11.30    2.80
  -3  -8  -2   12.70    3.70
  -3  -8  -2   18.30    3.30
   3  -8   2   11.40    4.30
   3  -8   2   15.00    4.30
  -3   8  -2   11.60    2.60
  -3   8  -2   13.50    3.30
   3   8   2   13.90    2.70
   3   8   2   25.00    3.90
  -3   8  -2   13.50    4.10
  -4  -8  -2   64.89    5.40
   4  -8   2   60.29    6.10
  -4  -8  -2   58.19    7.70
   4  -8   2   58.49    6.20
  -4   8  -2   64.89    5.70
   4   8   2   65.29    4.80
   4   8   2   64.49    5.90
  -4   8  -2   68.19    5.90
   5  -8   2   64.49    7.80
  -5  -8  -2   63.19   10.40
   5  -8   2   69.99    6.80
  -5  -8  -2   55.79    6.60
   5   8   2   63.99    6.80
  -5   8  -2   76.39    7.50
  -5   8  -2   54.99    6.20
   5   8   2   64.89    8.20
  -6  -8  -2  166.88   10.40
   6  -8   2  154.68    9.60
  -6  -8  -2  151.58   14.20
   6  -8   2  139.99   11.20
  -6   8  -2  158.98   11.30
   6   8   2  164.38    9.90
   6   8   2  174.28   12.50
  -7  -8  -2   94.09   16.50
   7  -8   2   74.89   13.00
  -7  -8  -2   44.70   10.50
   7  -8   2   40.00   10.30
   7   8   2   72.09   11.80
  -7   8  -2   57.19   12.90
   7   8   2   72.69    9.50
   8  -8   2   10.70    7.70
  -8  -8  -2   -8.20    9.10
  -8  -8  -2   12.60   13.10
   8   8   2    0.50    8.00
   8   8   2    0.10    7.50
  -8   8  -2    3.70    9.30
   9  -9  -2    6.30    6.80
  -9  -9   2   11.50   10.60
   9   9  -2    8.30    7.40
  -9   9   2    2.80    9.30
  -8  -9   2    9.90    7.30
   8  -9  -2    0.60    5.30
   8   9  -2   -2.80    4.20
  -8   9   2  -14.50    6.50
   8   9  -2    3.70    5.20
  -7  -9   2   87.69   12.80
  -7  -9   2   83.99   10.10
   7  -9  -2   57.69    9.20
   7   9  -2   73.99    6.30
   7   9  -2   74.49    9.10
  -7   9   2   66.29   10.80
  -6  -9   2  152.78    9.60
  -6  -9   2  180.38   12.40
   6  -9  -2  148.59    9.50
   6   9  -2  143.29    7.70
   6   9  -2  152.28    9.70
  -6   9   2  160.98   10.30
  -5  -9   2    2.10    3.70
  -5  -9   2    2.60    3.40
   5  -9  -2    6.50    3.10
   5   9  -2    3.90    4.60
  -5   9   2    5.80    3.40
   5   9  -2    7.10    2.60
   5   9  -2   17.30    5.10
   4  -9  -2   57.39    5.60
  -4  -9   2   54.29    5.40
  -4  -9   2   48.80    6.30
   4   9  -2   63.39    5.90
   4   9  -2   52.39    5.00
  -4   9   2   59.49    5.50
   4   9  -2   57.69    6.30
  -3  -9   2   72.49    5.50
   3  -9  -2   61.49    4.50
  -3  -9   2   63.69    5.10
  -3  -9   2   66.29    4.90
   3  -9  -2   67.99    5.40
   3   9  -2   64.99    4.20
   3   9  -2   68.99    5.40
   3   9  -2   74.19    5.10
   3   9  -2   75.09    5.60
   3   9  -2   69.59    3.30
  -3   9   2   62.09    5.00
   2  -9  -2  300.47    9.40
  -2  -9   2  306.87    8.70
   2  -9  -2  302.07   10.80
   2  -9  -2  304.57    8.70
  -2  -9   2  316.27   10.10
  -2  -9   2  305.77   10.40
  -2   9   2  299.27   10.40
  -2   9   2  311.97    8.70
   2   9  -2  293.37    8.50
   2   9  -2  307.97    9.60
   2   9  -2  309.77    9.80
   2   9  -2  306.77   10.40
  -2   9   2  296.87    9.70
  -1  -9   2  112.89    4.30
   1  -9  -2  112.89    4.50
   1  -9  -2  115.79    4.40
  -1  -9   2  115.79    4.10
   1  -9  -2  104.09    5.40
  -1  -9   2  119.99    5.70
   1   9  -2  115.39    4.10
  -1   9   2  112.59    4.50
  -1   9   2  117.39    5.80
  -1   9   2  112.99    4.60
   1   9  -2  109.49    4.00
   1   9  -2  112.69    5.60
   0  -9  -2 4876.91  114.79
   0  -9   2 4564.44  115.89
   0  -9  -2 4545.35  115.89
   0  -9   2 4826.62  117.19
   0  -9  -2 4797.12  116.49
   0  -9  -2 4780.32  116.79
   0  -9   2 4866.71  115.79
   0   9  -2 4872.21  115.89
   0   9   2 4935.31  115.19
   0   9   2 4840.82  116.69
   0   9  -2 4778.72  116.99
   0   9   2 4811.92  116.79
   0   9  -2 4826.22  115.49
   1  -9   2  442.66   12.60
  -1  -9  -2  423.86   13.20
   1  -9   2  447.16   12.60
   1  -9   2  449.95   13.50
  -1  -9  -2  468.45   14.00
  -1   9  -2  438.26   13.30
  -1   9  -2  459.15   12.60
   1   9   2  471.65   13.60
  -1   9  -2  435.96   12.60
   1   9   2  415.26   13.20
  -2  -9  -2  571.44   18.00
   2  -9   2  520.95   15.50
   2  -9   2  535.05   17.50
   2  -9   2  565.44   16.10
  -2  -9  -2  546.35   16.40
  -2  -9  -2  564.94   14.30
   2  -9   2  555.04   16.30
   2   9   2  571.64   16.70
  -2   9  -2  544.65   15.90
   2   9   2  565.54   14.00
   2   9   2  543.05   17.00
  -2   9  -2  555.84   16.20
  -2   9  -2  570.64   16.00
  -3  -9  -2  103.39    7.80
  -3  -9  -2   99.19    4.90
   3  -9   2  102.29    6.20
   3  -9   2  101.39    6.20
   3  -9   2   83.19    8.30
  -3   9  -2   98.19    5.80
   3   9   2   96.69    4.20
  -3   9  -2   99.19    5.60
   3   9   2  101.59    6.00
  -3   9  -2   86.79    6.70
   4  -9   2  226.08    9.90
  -4  -9  -2  236.48    9.00
  -4  -9  -2  220.38   12.40
   4  -9   2  228.58   10.30
   4   9   2  229.28    9.70
   4   9   2  228.98    8.10
  -4   9  -2  234.08    9.90
  -4   9  -2  220.98    9.20
   5  -9   2  190.78    9.20
  -5  -9  -2  197.28   13.60
  -5  -9  -2  182.68    8.90
   5  -9   2  172.28   10.40
  -5   9  -2  163.28    8.60
   5   9   2  179.98    9.40
  -5   9  -2  197.48   10.30
   6  -9   2   53.79    7.90
  -6  -9  -2   60.89   12.60
  -6  -9  -2   61.59    8.30
   6  -9   2   70.39    9.10
  -6   9  -2   61.89    8.80
   6   9   2   73.59   10.20
   6   9   2   60.49    7.90
   7  -9   2   79.89   11.90
  -7  -9  -2   65.39   10.60
  -7  -9  -2   84.59   15.80
   7   9   2   67.49   12.90
   7   9   2   67.49    9.70
  -7   9  -2   64.59   12.60
  -8  -9  -2   19.90   13.10
   8  -9   2   -0.20    8.10
   8   9   2   14.60    7.60
   8   9   2   13.30    8.20
  -8   9  -2    6.10    9.30
   9 -10  -2   -2.20    6.60
  -9 -10   2   -2.40    9.40
   9  10  -2    8.30    7.60
  -9  10   2    4.20    9.30
  -8 -10   2  -12.00    8.30
   8 -10  -2   -4.00    5.00
  -8 -10   2    0.80    7.30
   8  10  -2    7.40    5.60
   8  10  -2    4.50    4.50
  -8  10   2   -1.70    6.90
  -7 -10   2   17.40    7.00
   7 -10  -2    7.60    4.90
  -7 -10   2    4.50    6.00
  -7  10   2    6.80    6.10
   7  10  -2   10.70    5.00
   7  10  -2   11.00    3.70
  -6 -10   2    8.80    4.70
  -6 -10   2   16.60    5.30
   6 -10  -2    9.70    4.20
  -6  10   2   13.30    5.00
   6  10  -2   10.10    4.20
   6  10  -2   11.40    3.30
  -5 -10   2   65.69    6.70
   5 -10  -2   68.99    6.50
  -5 -10   2   62.29    7.90
  -5  10   2   69.89    7.00
   5  10  -2   67.89    6.40
   5  10  -2   59.49    5.20
   4 -10  -2   27.70    5.00
  -4 -10   2   18.40    5.50
  -4 -10   2   24.30    5.00
   4  10  -2   27.60    5.60
  -4  10   2   23.20    5.00
   4  10  -2   25.30    3.70
   4  10  -2   23.40    4.40
  -3 -10   2   65.99    5.40
   3 -10  -2   68.29    4.60
  -3 -10   2   77.79    5.00
  -3 -10   2   76.99    5.70
   3 -10  -2   79.79    5.90
   3  10  -2   65.09    4.20
  -3  10   2   76.29    3.40
   3  10  -2   76.49    5.80
  -3  10   2   62.99    5.30
   3  10  -2   69.29    3.30
   3  10  -2   66.89    5.20
   3  10  -2   69.79    5.30
  -3  10   2   71.89    3.30
   2 -10  -2  316.37    9.70
  -2 -10   2  328.27    9.10
  -2 -10   2  314.27   10.50
  -2 -10   2  305.77   10.90
   2 -10  -2  329.57    9.20
   2 -10  -2  321.57   11.30
   2  10  -2  319.07   10.90
   2  10  -2  318.17   10.10
   2  10  -2  318.47   10.00
  -2  10   2  316.17   10.10
  -2  10   2  315.07   10.80
   2  10  -2  310.67    8.90
  -2  10   2  327.97    9.20
   1 -10  -2  138.99    4.90
   1 -10  -2  145.99    5.20
  -1 -10   2  135.39    4.60
   1 -10  -2  129.39    6.00
  -1 -10   2  133.79    6.20
  -1 -10   2  136.29    5.00
  -1  10   2  134.69    5.20
  -1  10   2  137.19    5.20
   1  10  -2  135.49    6.20
   1  10  -2  128.19    4.70
   1  10  -2  132.49    4.70
  -1  10   2  134.29    6.40
   0 -10  -2 2091.69   54.59
   0 -10  -2 2234.88   55.79
   0 -10   2 2302.37   54.69
   0 -10   2 2277.37   56.49
   0 -10  -2 2238.28   56.19
   0 -10   2 2241.88   54.89
   0  10   2 2273.07   56.09
   0  10   2 2263.07   54.19
   0  10   2 2265.07   55.89
   0  10  -2 2252.87   54.79
   0  10  -2 2214.48   54.99
   0  10  -2 2199.48   56.19
   1 -10   2  539.25   14.60
  -1 -10  -2  539.75   16.20
  -1 -10  -2  510.95   15.30
   1 -10   2  526.85   14.80
   1 -10   2  515.95   15.50
   1  10   2  524.25   15.60
  -1  10  -2  538.85   14.60
  -1  10  -2  530.05   15.40
  -1  10  -2  536.35   14.80
   1  10   2  521.85   15.50
   2 -10   2  216.98    8.40
  -2 -10  -2  202.58    8.30
  -2 -10  -2  218.88    9.70
   2 -10   2  213.58    8.50
   2 -10   2  207.38    8.10
  -2 -10  -2  228.98    7.30
   2  10   2  217.98    8.50
  -2  10  -2  209.98    8.20
   2  10   2  203.18    8.60
  -2  10  -2  209.48    7.80
  -2  10  -2  207.28    8.10
   2  10   2  221.88    5.90
  -3 -10  -2   37.50    3.80
  -3 -10  -2   25.20    5.90
   3 -10   2   22.60    5.10
   3 -10   2   33.80    4.60
   3 -10   2   31.30    4.60
  -3  10  -2   32.70    4.60
  -3  10  -2   33.00    5.50
  -3  10  -2   27.30    4.00
   3  10   2   30.40    4.50
   3  10   2   36.40    2.90
   4 -10   2  168.78    9.80
  -4 -10  -2  161.88   11.10
  -4 -10  -2  164.08    7.50
   4 -10   2  168.48    9.20
   4  10   2  168.18    8.40
   4  10   2  169.88    6.70
  -4  10  -2  149.79    7.90
  -4  10  -2  170.38    8.50
   5 -10   2   94.09    7.40
  -5 -10  -2  100.29   11.40
  -5 -10  -2  104.19    7.10
   5 -10   2  111.39    9.10
   5  10   2   96.79    6.80
  -5  10  -2   84.19    7.10
  -5  10  -2  105.59    8.50
   5  10   2   92.69    7.80
   6 -10   2   21.00    5.90
  -6 -10  -2   20.80    7.50
   6 -10   2   16.80    4.60
  -6 -10  -2   18.50    5.30
   6  10   2   34.10    8.30
  -6  10  -2   18.80    5.80
   6  10   2   22.30    5.40
   7 -10   2    8.90    6.80
  -7 -10  -2    3.00    6.50
  -7 -10  -2   22.30    9.10
  -7  10  -2   13.90    7.90
   7  10   2    6.80    5.80
   7  10   2   18.60    7.60
   8 -10   2    9.20    9.20
  -8 -10  -2   11.70   13.90
  -8  10  -2    5.00    9.80
   8  10   2   12.50    8.70
   8  10   2    5.70    7.50
   9 -11  -2   -7.70    6.70
  -9 -11   2    1.60    9.60
  -9  11   2   -2.90    8.70
   9  11  -2   12.00    7.40
  -8 -11   2    9.40    7.50
   8 -11  -2   14.70    6.10
  -8 -11   2   33.00    9.50
   8  11  -2   16.70    6.40
  -8  11   2   11.70    7.40
   8  11  -2   14.40    4.90
  -7 -11   2    5.10    5.70
  -7 -11   2    9.90    6.80
   7 -11  -2    6.10    4.60
   7  11  -2    7.60    4.90
   7  11  -2    6.60    3.90
  -7  11   2   12.90    5.80
  -6 -11   2  177.08   12.80
   6 -11  -2  173.58   10.60
  -6 -11   2  181.88   10.40
   6  11  -2  184.78    8.80
  -6  11   2  187.88   10.90
   6  11  -2  190.28   11.20
   5 -11  -2  102.89    7.90
  -5 -11   2   84.99    8.50
  -5 -11   2   95.59    7.10
   5  11  -2   99.19    6.30
   5  11  -2  106.99    7.40
  -5  11   2  105.09    7.90
   5  11  -2   94.89    9.30
  -4 -11   2  239.28    9.40
  -4 -11   2  241.68   11.20
   4 -11  -2  240.28   10.40
   4  11  -2  234.48    9.10
   4  11  -2  249.38    9.70
  -4  11   2  234.38   10.00
   4  11  -2  234.78    7.60
   4  11  -2  229.58   10.80
   3 -11  -2   55.29    5.90
  -3 -11   2   46.80    5.20
   3 -11  -2   55.39    4.40
  -3 -11   2   59.19    4.70
  -3  11   2   54.99    4.90
  -3  11   2   57.49    2.80
   3  11  -2   54.09    5.00
  -3  11   2   57.69    3.40
  -3  11   2   56.59    4.80
   3  11  -2   51.29    5.10
   3  11  -2   48.20    5.20
   3  11  -2   58.39    3.10
  -2 -11   2  846.92   23.60
   2 -11  -2  855.11   22.70
   2 -11  -2  882.31   22.40
   2 -11  -2  890.31   24.30
  -2 -11   2  877.41   22.10
  -2 -11   2  843.72   24.30
   2  11  -2  842.82   24.20
   2  11  -2  855.61   22.00
  -2  11   2  879.51   22.30
  -2  11   2  848.12   24.00
   2  11  -2  864.71   23.00
  -2  11   2  884.61   23.20
   2  11  -2  867.91   23.10
  -1 -11   2  560.04   14.70
  -1 -11   2  527.85   16.20
  -1 -11   2  531.25   14.20
   1 -11  -2  538.45   14.90
   1 -11  -2  530.25   14.30
   1 -11  -2  530.85   15.80
  -1  11   2  537.55   14.60
   1  11  -2  542.65   16.20
   1  11  -2  539.35   14.30
  -1  11   2  534.95   16.00
   1  11  -2  545.25   14.40
  -1  11   2  528.85   14.90
   0 -11   2  131.09    4.80
   0 -11  -2  120.69    5.40
   0 -11   2  125.99    6.00
   0 -11  -2  120.09    4.20
   0 -11  -2  132.69    5.90
   0 -11   2  127.99    4.80
   0  11   2  136.49    6.10
   0  11  -2  128.69    5.10
   0  11  -2  121.19    4.80
   0  11   2  130.39    5.60
   0  11  -2  133.89    6.20
   0  11   2  129.89    4.30
   1 -11   2  702.33   18.80
  -1 -11  -2  673.83   19.40
   1 -11   2  686.73   18.40
   1 -11   2  680.33   19.50
   1  11   2  708.23   19.60
  -1  11  -2  683.53   18.40
  -1  11  -2  670.63   19.30
   2 -11   2  117.39    6.20
   2 -11   2  110.79    6.00
  -2 -11  -2  120.29    7.10
   2  11   2  108.09    5.90
  -2  11  -2  111.09    6.10
  -2  11  -2  111.89    5.90
  -2  11  -2  107.99    5.50
   3 -11   2  115.79    9.60
  -3 -11  -2  129.49    5.40
   3 -11   2  141.09    7.10
  -3 -11  -2  129.79    9.10
   3 -11   2  139.19    7.20
   3  11   2  139.69    7.20
  -3  11  -2  130.19    6.70
  -3  11  -2  137.49    6.80
  -3  11  -2  120.59    7.70
   3  11   2  127.99    4.70
   4 -11   2   51.09    6.20
  -4 -11  -2   39.30    7.80
  -4 -11  -2   36.60    4.90
   4  11   2   38.90    5.40
  -4  11  -2   48.70    5.30
  -4  11  -2   32.00    5.70
   4  11   2   40.70    4.10
   5 -11   2   71.59    7.20
  -5 -11  -2   77.09   11.00
   5 -11   2   70.89    8.90
  -5 -11  -2   67.09    6.40
  -5  11  -2   64.99    7.00
  -5  11  -2   85.29    8.00
   5  11   2   71.19    7.40
   5  11   2   79.59    6.40
  -6 -11  -2   39.70    8.20
   6 -11   2   24.60    7.30
  -6 -11  -2   28.40    7.90
   6 -11   2   26.20    6.10
   6  11   2   26.20    5.40
  -6  11  -2   39.00    9.40
   6  11   2   46.80    9.80
   7 -11   2    0.10    6.30
  -7 -11  -2    0.60    6.60
  -7 -11  -2    5.90    8.60
  -7  11  -2   14.10    7.50
   7  11   2   12.50    7.50
   7  11   2    0.80    5.70
  -8 -11  -2   25.90   13.80
   8 -11   2   -6.60    8.20
  -8  11  -2   -4.70    9.80
   8  11   2   11.60    9.40
   9 -12  -2  -10.90    6.80
  -9 -12   2    4.40    9.90
  -9  12   2    6.40    9.30
   9  12  -2   10.20    7.30
   8 -12  -2   18.50    6.40
  -8 -12   2   28.60    8.10
  -8 -12   2   39.70   10.30
   8  12  -2   26.20    7.40
  -8  12   2   15.20    8.40
   8  12  -2   19.80    7.00
  -7 -12   2   42.30   12.00
  -7 -12   2   14.40    6.20
   7 -12  -2   14.10    5.30
  -7  12   2   19.80    6.50
   7  12  -2   10.90    4.20
   7  12  -2   15.60    5.60
  -6 -12   2   27.90    5.30
   6 -12  -2   21.40    6.80
  -6 -12   2   36.80    9.00
  -6  12   2   25.80    5.70
   6  12  -2   40.80    7.70
   6  12  -2   29.20    5.40
  -5 -12   2   79.49    6.80
   5 -12  -2   79.79    7.10
  -5 -12   2   73.79    8.20
   5  12  -2   62.79    5.40
   5  12  -2   64.99    7.50
   5  12  -2   70.39    6.80
  -5  12   2   72.29    7.60
  -4 -12   2   13.80    3.50
  -4 -12   2   11.70    3.30
   4 -12  -2   22.00    5.30
  -4  12   2   15.20    3.60
   4  12  -2   16.40    2.70
   4  12  -2   15.90    3.90
   4  12  -2   17.80    3.40
  -3 -12   2   14.50    2.80
   3 -12  -2   12.10    2.70
  -3 -12   2   14.60    4.50
   3 -12  -2   17.50    5.20
  -3 -12   2   16.60    4.50
  -3  12   2   13.90    3.00
   3  12  -2   10.00    3.40
   3  12  -2   19.80    4.80
   3  12  -2   10.90    2.80
   3  12  -2   11.20    3.10
  -3  12   2   13.30    3.00
   3  12  -2   17.60    2.30
  -3  12   2   14.10    2.10
  -2 -12   2  708.03   23.00
  -2 -12   2  742.03   20.80
   2 -12  -2  721.83   19.60
   2 -12  -2  738.53   19.40
  -2 -12   2  730.03   19.00
  -2  12   2  716.93   21.10
  -2  12   2  759.52   20.00
  -2  12   2  749.13   20.20
   2  12  -2  731.73   20.00
   2  12  -2  715.93   19.90
  -2  12   2  752.82   19.40
   2  12  -2  739.63   19.00
   2  12  -2  719.53   21.30
   1 -12  -2  148.69    6.00
   1 -12  -2  161.28    7.00
  -1 -12   2  168.48    7.30
  -1 -12   2  165.68    5.90
   1 -12  -2  156.48    5.50
  -1 -12   2  148.89    5.30
  -1  12   2  157.88    6.10
  -1  12   2  169.28    5.90
   1  12  -2  159.48    5.50
   1  12  -2  158.98    7.20
  -1  12   2  161.08    7.40
   1  12  -2  163.98    5.70
   0 -12   2  358.46   12.00
   0 -12  -2  379.36   11.50
   0 -12   2  364.06   10.50
   0 -12  -2  354.86    9.50
   0 -12  -2  354.76   11.70
   0 -12   2  364.96   10.60
   0  12   2  369.86   11.50
   0  12   2  374.36   11.90
   0  12  -2  366.16   12.00
   0  12  -2  383.26   10.90
   0  12   2  371.96    9.80
   0  12  -2  355.86   10.50
  -1 -12  -2  791.62   22.30
   1 -12   2  766.22   21.60
   1 -12   2  752.72   20.30
  -1 -12  -2  758.02   21.40
   1 -12   2  766.92   20.70
   1  12   2  758.12   21.40
  -1  12  -2  766.12   21.40
  -1  12  -2  704.33   21.50
  -1  12  -2  759.72   20.30
   1  12   2  762.32   21.40
  -2 -12  -2   59.39    5.90
   2 -12   2   61.29    5.10
   2 -12   2   57.19    5.00
   2  12   2   54.99    4.60
  -2  12  -2   49.10    4.60
  -2  12  -2   55.29    4.20
  -2  12  -2   49.40    5.00
   3 -12   2   34.80    8.10
   3 -12   2   42.10    5.30
   3 -12   2   48.20    5.50
  -3 -12  -2   47.00    3.60
  -3 -12  -2   52.49    6.80
  -3  12  -2   39.90    4.50
   3  12   2   30.10    4.80
   3  12   2   41.20    2.70
  -3  12  -2   33.40    6.00
  -3  12  -2   35.90    5.10
   4 -12   2   81.69    7.10
  -4 -12  -2   79.19    8.90
  -4 -12  -2   82.09    5.70
  -4  12  -2   75.29    6.50
   4  12   2   70.89    6.60
  -4  12  -2   83.29    6.80
   4  12   2   65.89    4.50
  -5 -12  -2  231.78   15.00
   5 -12   2  226.38   10.40
   5 -12   2  251.47   12.60
   5  12   2  242.08   11.40
  -5  12  -2  252.27   12.00
  -5  12  -2  232.68   10.50
   5  12   2  226.48    9.30
  -6 -12  -2    5.40    7.30
  -6 -12  -2    1.90    5.20
   6 -12   2   -1.50    4.30
   6 -12   2   -1.90    5.10
   6  12   2   -4.90    5.80
  -6  12  -2    0.10    5.70
   6  12   2    7.30    4.70
  -7 -12  -2   17.90    6.80
   7 -12   2   11.90    7.00
  -7 -12  -2   15.70    9.00
   7  12   2    7.40    6.00
   7  12   2   14.60    7.50
  -7  12  -2   24.50    7.70
  -8 -12  -2   28.80   13.40
   8 -12   2  -10.40    8.20
   8  12   2   11.80    9.20
   8  12   2   20.80    7.90
  -8  12  -2   -2.90    9.80
   9 -13  -2  -10.80    6.90
  -9 -13   2  -11.70   11.60
  -9 -13   2    7.20   10.10
   9  13  -2   12.70    7.20
   9  13  -2    8.10    7.80
  -9  13   2    7.30    9.50
  -8 -13   2   29.60    8.20
  -8 -13   2   23.20   10.40
   8 -13  -2   16.00    6.50
   8  13  -2   36.60   11.10
   8  13  -2   33.60    8.10
  -8  13   2    7.20    8.40
   7 -13  -2   -3.00    4.70
  -7 -13   2    3.60    5.70
  -7 -13   2   11.50    6.70
  -7  13   2   -3.10    5.70
   7  13  -2    4.50    5.40
   7  13  -2   -4.70    3.80
  -6 -13   2   60.39    9.60
  -6 -13   2   57.89    7.80
   6 -13  -2   66.39    8.50
   6  13  -2   54.59    6.20
  -6  13   2   68.69    9.10
   6  13  -2   55.89    8.00
   5 -13  -2   23.50    6.30
  -5 -13   2   19.20    4.10
  -5 -13   2   17.40    4.70
   5  13  -2   24.30    3.40
   5  13  -2   17.50    4.80
   5  13  -2   16.70    4.70
  -5  13   2   18.00    4.50
  -4 -13   2   17.70    5.40
   4 -13  -2   21.70    5.60
  -4 -13   2   22.30    5.10
   4  13  -2   20.00    3.90
  -4  13   2   20.30    5.20
   4  13  -2   19.90    4.20
   4  13  -2   17.60    2.80
   3 -13  -2  425.76   15.00
   3 -13  -2  420.26   13.20
  -3 -13   2  427.96   14.70
   3  13  -2  420.46   15.10
   3  13  -2  405.36   13.60
   3  13  -2  433.06   14.10
  -3  13   2  431.56   12.40
   3  13  -2  417.06   11.80
  -3  13   2  442.86   13.90
  -3  13   2  442.66   11.90
   3  13  -2  439.06   13.50
  -2 -13   2  440.26   15.40
  -2 -13   2  459.65   12.60
   2 -13  -2  470.85   13.10
  -2 -13   2  474.05   14.50
   2 -13  -2  471.75   15.00
   2 -13  -2  452.85   13.20
   2  13  -2  435.16   14.90
   2  13  -2  454.25   13.60
   2  13  -2  455.55   13.70
  -2  13   2  478.85   13.10
   2  13  -2  454.05   14.20
  -2  13   2  463.55   13.70
   2  13  -2  472.95   12.60
  -2  13   2  472.85   13.80
  -2  13   2  430.46   14.80
   1 -13  -2  143.99    5.80
  -1 -13   2  140.09    5.10
   1 -13  -2  138.19    5.20
  -1 -13   2  154.78    5.80
  -1 -13   2  128.79    7.80
  -1  13   2  145.89    5.90
  -1  13   2  148.49    5.70
   1  13  -2  149.79    5.50
  -1  13   2  139.59    7.10
   1  13  -2  141.99    7.20
   1  13  -2  147.09    5.20
   0 -13   2   18.40    2.50
   0 -13  -2   14.70    1.70
   0 -13  -2   13.80    2.90
   0 -13   2   15.70    2.60
   0 -13   2   16.40    3.50
   0  13  -2   13.00    3.00
   0  13   2   17.20    2.80
   0  13  -2   19.40    3.40
   0  13   2   15.50    3.70
   0  13  -2   14.70    2.40
   0  13   2   18.20    2.60
   1 -13   2 1129.29   30.80
   1 -13   2 1112.69   29.40
  -1 -13  -2 1126.99   30.60
   1 -13   2 1126.29   29.80
  -1 -13  -2 1143.89   31.50
  -1  13  -2 1128.49   30.60
  -1  13  -2 1153.58   29.60
   1  13   2 1187.08   30.80
  -1  13  -2 1162.98   29.70
   2 -13   2   71.39    5.80
   2 -13   2   70.29    5.40
  -2 -13  -2   69.19    6.20
   2  13   2   68.49    5.20
  -2  13  -2   69.19    5.60
  -2  13  -2   65.89    4.70
  -2  13  -2   67.29    5.20
  -3 -13  -2   80.29    7.70
   3 -13   2   86.69   11.20
   3 -13   2   75.69    6.60
  -3 -13  -2   66.69    4.00
   3 -13   2   77.89    6.20
  -3  13  -2   67.39    6.80
  -3  13  -2   74.09    6.10
   3  13   2   79.49    5.90
  -3  13  -2   64.89    5.40
  -4 -13  -2   79.19    9.10
   4 -13   2   91.39    7.70
   4 -13   2   86.89    8.70
  -4 -13  -2   91.09    6.00
   4  13   2   83.09    6.90
   4  13   2   84.49    4.60
  -4  13  -2   87.79    7.00
  -4  13  -2   88.39    7.00
   5 -13   2   29.90    6.30
  -5 -13  -2   30.70    6.60
  -5 -13  -2   20.40    6.20
   5 -13   2   34.30    7.90
  -5  13  -2   30.10    7.30
  -5  13  -2   38.90    7.10
   5  13   2   28.50    5.30
   5  13   2   35.20    6.50
  -6 -13  -2   -2.50    4.80
   6 -13   2   -0.40    5.20
   6 -13   2    1.30    4.60
  -6  13  -2    1.70    9.10
   6  13   2    0.00    4.60
   7 -13   2    2.80    6.70
  -7 -13  -2    4.30    8.80
   7  13   2    0.10    6.00
   7  13   2    5.80    7.60
  -7  13  -2   18.40    8.10
  -8 -13  -2   19.20   12.60
   8 -13   2    3.30    8.30
   8  13   2    3.10    9.20
   8  13   2   -1.50    7.70
  -8  13  -2    1.20    9.80
  -9 -14   2    3.00    9.70
   9 -14  -2    2.50    7.00
  -9 -14   2    8.70   12.10
   9  14  -2    6.70    7.40
  -9  14   2   19.10   10.50
   9  14  -2    8.90    6.80
  -8 -14   2    8.00    9.80
   8 -14  -2   11.80    6.20
  -8 -14   2   12.80    7.50
   8  14  -2   13.40    5.20
  -8  14   2    9.10    8.70
   8  14  -2   13.10    7.30
  -7 -14   2   47.60   11.90
   7 -14  -2   33.50    9.10
  -7 -14   2   40.70    9.00
   7  14  -2   39.00    9.70
   7  14  -2   36.70    7.00
  -7  14   2   48.90    9.90
  -6 -14   2   37.60    9.30
  -6 -14   2   41.80    8.00
   6 -14  -2   51.89    8.30
   6  14  -2   56.29    8.20
  -6  14   2   44.60    8.90
   6  14  -2   47.10    6.00
  -5 -14   2   24.20    7.60
   5 -14  -2   35.90    7.20
  -5 -14   2   29.80    6.20
   5  14  -2   27.70    7.00
  -5  14   2   25.20    6.30
   5  14  -2   18.10    3.50
   5  14  -2   24.60    5.00
  -4 -14   2   30.50    5.40
  -4 -14   2   20.30    5.90
   4 -14  -2   31.00    6.80
   4  14  -2   24.50    6.00
   4  14  -2   20.20    3.00
  -4  14   2   24.30    4.10
   4  14  -2   31.20    4.30
  -4  14   2   26.90    2.90
   3 -14  -2  164.98    7.40
  -3 -14   2  146.39   10.00
   3 -14  -2  165.68    9.00
  -3 -14   2  160.18    8.50
  -3  14   2  166.08    6.60
   3  14  -2  169.88    7.70
   3  14  -2  165.08    7.40
   3  14  -2  157.08    7.80
  -3  14   2  175.18    5.90
   3  14  -2  166.88    5.70
  -3  14   2  171.28    7.80
  -2 -14   2  280.47   10.00
  -2 -14   2  275.47   10.90
   2 -14  -2  273.87   10.50
   2 -14  -2  276.87    8.90
  -2 -14   2  283.77    8.20
   2 -14  -2  282.87    9.00
   2  14  -2  263.67    9.10
   2  14  -2  266.27    9.80
  -2  14   2  275.47    8.80
   2  14  -2  267.07    8.10
   2  14  -2  253.67   10.70
   2  14  -2  277.97    9.50
  -2  14   2  277.87    9.40
  -2  14   2  249.18   10.40
  -2  14   2  271.57    9.60
   1 -14  -2  269.37    9.20
   1 -14  -2  276.67   10.00
  -1 -14   2  279.87   12.00
  -1 -14   2  283.07    9.10
  -1 -14   2  275.97    8.40
   1 -14  -2  267.27    8.20
  -1  14   2  283.27    8.80
  -1  14   2  276.17    9.20
   1  14  -2  264.97   10.50
   1  14  -2  279.67    8.90
   1  14  -2  282.27    8.40
  -1  14   2  278.67   10.50
   0 -14  -2  121.89    3.90
   0 -14   2  119.19    5.20
   0 -14  -2  120.29    5.80
   0 -14  -2  122.79    6.10
   0 -14   2  126.39    5.00
   0  14  -2  125.79    5.90
   0  14  -2  125.69    6.70
   0  14   2  126.79    6.40
   0  14  -2  122.99    5.00
  -1 -14  -2  159.98    9.00
   1 -14   2  163.18    7.20
  -1 -14  -2  167.78    7.90
   1 -14   2  158.08    7.90
   1 -14   2  164.18    6.30
  -1  14  -2  158.08    7.60
  -1  14  -2  162.78    6.70
   1  14   2  161.08    7.40
  -1  14  -2  167.48    6.40
  -2 -14  -2    8.00    3.00
   2 -14   2    7.20    3.00
   2 -14   2    5.70    3.40
  -2  14  -2    4.20    3.00
   2  14   2    9.50    2.60
  -2  14  -2    5.70    2.30
  -2  14  -2    3.80    2.60
   3 -14   2   76.99    6.40
  -3 -14  -2   69.99    7.80
   3  14   2   78.89    6.20
  -3  14  -2   79.79    6.20
  -3  14  -2   66.69    5.70
  -4 -14  -2   85.69    6.10
   4 -14   2  100.59    7.90
  -4 -14  -2   89.39    9.70
   4 -14   2   87.69    6.80
  -4  14  -2   85.39    7.30
   4  14   2   96.09    7.60
   4  14   2   88.39    4.50
  -4  14  -2  100.29    7.40
  -5 -14  -2   49.60    7.20
  -5 -14  -2   41.80   11.00
   5 -14   2   49.70    8.10
   5 -14   2   52.19    6.70
   5  14   2   58.19    7.30
   5  14   2   45.30    5.40
  -5  14  -2   55.09    7.60
  -5  14  -2   59.59    8.10
  -6 -14  -2    9.40    5.70
   6 -14   2    5.30    5.80
  -6 -14  -2    9.70    8.60
   6 -14   2    9.50    4.80
  -6  14  -2   11.80    8.00
   6  14   2    5.30    5.00
   7 -14   2   -3.60    6.70
  -7 -14  -2    4.40    9.60
  -7  14  -2    3.50    8.00
   7  14   2   -3.90    6.30
   7  14   2   14.40    7.70
   8 -14   2   -1.30    8.30
  -8 -14  -2   16.60   12.50
   8  14   2    3.30    7.80
   8  14   2    5.30   10.20
  -8  14  -2   11.80   10.40
  -9 -15   2   16.70   12.40
   9 -15  -2    8.80    7.50
  -9 -15   2    2.60   10.10
   9  15  -2    3.80    8.40
   9  15  -2   -3.70    7.00
  -9  15   2    0.50   10.20
  -8 -15   2   23.00   10.20
  -8 -15   2   25.70    7.80
   8 -15  -2   13.40    6.30
   8  15  -2   33.70    8.40
   8  15  -2   19.30    7.30
  -8  15   2   32.70    8.90
   7 -15  -2   61.69   10.10
  -7 -15   2   68.19   12.20
  -7 -15   2   48.50    9.80
  -7  15   2   62.59   12.80
   7  15  -2   52.69    7.60
   7  15  -2   68.29   10.60
  -6 -15   2   64.89    8.30
   6 -15  -2   74.39    9.40
  -6 -15   2   63.69   10.30
   6  15  -2   75.89    5.40
   6  15  -2   87.89    7.40
  -6  15   2   90.39    9.70
   6  15  -2   93.89    9.00
  -5 -15   2   29.70    7.50
  -5 -15   2   30.40    6.40
   5 -15  -2   33.00    7.30
   5  15  -2   21.70    3.50
   5  15  -2   26.10    5.30
  -5  15   2   24.40    5.10
   5  15  -2   19.90    5.00
   4 -15  -2   98.59    8.20
  -4 -15   2   86.69    7.60
  -4 -15   2   83.29    6.50
   4  15  -2   89.59    6.20
   4  15  -2   90.89    7.40
   4  15  -2   90.89    4.40
  -4  15   2   86.29    3.90
  -4  15   2   90.29    4.50
  -4  15   2   89.39    7.20
  -3 -15   2   32.90    5.50
   3 -15  -2   42.30    5.90
  -3 -15   2   36.60    5.00
   3  15  -2   32.70    2.90
   3  15  -2   37.80    5.20
  -3  15   2   40.60    3.20
   3  15  -2   34.90    5.60
  -3  15   2   36.70    5.00
  -3  15   2   34.80    4.40
   3  15  -2   38.60    4.20
  -2 -15   2   43.80    5.10
   2 -15  -2   41.80    5.30
   2 -15  -2   38.60    3.80
  -2 -15   2   43.40    3.10
  -2 -15   2   42.40    4.40
   2 -15  -2   43.30    3.80
  -2  15   2   44.60    4.50
   2  15  -2   45.00    2.90
   2  15  -2   51.19    5.00
  -2  15   2   38.90    3.50
  -2  15   2   37.20    4.90
   2  15  -2   40.90    4.00
   2  15  -2   41.30    4.20
   1 -15  -2  660.73   18.30
  -1 -15   2  634.04   17.90
   1 -15  -2  637.94   18.90
   1 -15  -2  653.43   16.90
  -1 -15   2  637.84   19.70
  -1 -15   2  640.24   17.10
   1  15  -2  583.84   19.40
   1  15  -2  655.73   17.80
  -1  15   2  672.83   18.40
  -1  15   2  602.24   19.10
   1  15  -2  643.84   17.10
  -1  15   2  663.43   17.50
   0 -15   2  202.58    9.10
   0 -15  -2  218.48    8.60
   0 -15  -2  214.78    6.00
   0 -15   2  211.08    7.40
   0 -15  -2  219.38    8.20
   0 -15   2  213.88    7.30
   0  15  -2  212.98    8.10
   0  15   2  214.48    8.20
   0  15   2  210.08    8.80
   0  15  -2  213.28    8.90
   0  15   2  202.28    7.20
   1 -15   2   23.40    4.40
   1 -15   2   21.80    3.80
  -1 -15  -2   26.40    4.30
   1  15   2   17.40    3.70
  -1  15  -2   15.70    4.70
  -1  15  -2   20.10    3.40
  -1  15  -2   24.90    4.00
  -2 -15  -2   72.89    6.50
   2 -15   2   75.39    6.90
  -2  15  -2   79.29    6.00
  -2  15  -2   66.29    4.90
   2  15   2   68.89    5.20
  -2  15  -2   67.29    6.10
   3 -15   2   16.70    3.80
  -3 -15  -2   24.90    6.70
   3 -15   2   28.10    6.00
  -3  15  -2   22.00    5.50
   3  15   2   17.40    4.90
  -3  15  -2   16.20    3.40
   4 -15   2  124.99    8.80
  -4 -15  -2  119.29   10.60
   4 -15   2  123.69    7.90
  -4 -15  -2  122.59    6.50
  -4  15  -2  101.39    7.70
  -4  15  -2  129.09    8.10
   4  15   2  118.69    8.30
   4  15   2  117.59    4.90
  -5 -15  -2   62.39    7.70
   5 -15   2   51.09    8.10
  -5 -15  -2   75.19   12.00
   5 -15   2   74.49    7.60
   5  15   2   76.79    8.10
   5  15   2   65.39    6.50
  -5  15  -2   66.09    8.60
  -5  15  -2   79.69    8.60
   6 -15   2   82.69    9.00
  -6 -15  -2  103.29    9.70
  -6 -15  -2  108.79   14.80
   6 -15   2   84.69   11.20
  -6  15  -2  120.99   11.50
   6  15   2  113.29   10.10
   7 -15   2   -4.70    6.50
  -7 -15  -2    6.60    9.20
  -7  15  -2   14.90    8.50
   7  15   2   12.20    7.60
  -8 -15  -2   11.80   12.50
   8 -15   2   -1.80    8.80
   8  15   2    0.10   10.40
   8  15   2   -0.40    8.00
  -8  15  -2   -2.80   10.60
  -9 -16   2   22.30   13.10
   9 -16  -2   -7.50    7.50
   9  16  -2    9.50    8.90
  -9  16   2    0.60   10.60
   9  16  -2   -0.80    7.10
  -8 -16   2   28.00   10.30
  -8 -16   2   12.20    8.20
   8 -16  -2    7.70    6.60
  -8  16   2   16.90    9.30
   8  16  -2   14.90    7.40
   8  16  -2   16.80    5.40
  -7 -16   2   31.90    6.50
   7 -16  -2   15.90   11.00
  -7 -16   2   36.00   11.70
   7  16  -2   31.30    7.20
   7  16  -2   37.60    5.50
  -7  16   2   24.10   11.90
   7  16  -2   51.19    9.90
   6 -16  -2  152.78   11.20
  -6 -16   2  143.99   12.80
  -6 -16   2  153.58    9.80
   6  16  -2  148.09    6.80
   6  16  -2  153.08   10.80
  -6  16   2  162.38   11.10
   6  16  -2  155.78    9.10
  -5 -16   2   23.60    5.40
  -5 -16   2   18.50    4.30
   5 -16  -2   32.90    7.90
   5  16  -2   35.50    5.80
   5  16  -2   20.50    5.00
   5  16  -2   29.50    3.60
  -5  16   2   23.60    5.20
   4 -16  -2    8.10    4.30
  -4 -16   2   23.10    6.00
   4  16  -2   16.80    2.90
   4  16  -2   20.20    4.30
  -4  16   2    8.90    4.00
   4  16  -2   13.70    4.40
  -4  16   2    9.20    2.60
  -4  16   2   13.20    2.70
  -3 -16   2   78.19    6.30
  -3 -16   2   82.09    6.70
   3 -16  -2   75.69    7.10
  -3  16   2   76.39    5.60
   3  16  -2   79.19    6.50
   3  16  -2   74.99    5.90
   3  16  -2   73.99    5.30
   3  16  -2   73.69    3.90
  -3  16   2   74.99    4.30
  -3  16   2   77.59    5.90
  -2 -16   2  100.39    6.80
  -2 -16   2  100.99    4.40
   2 -16  -2  107.39    5.40
   2 -16  -2  102.79    5.20
   2 -16  -2  104.19    6.60
  -2 -16   2  106.79    6.10
   2  16  -2   97.29    6.00
  -2  16   2  105.49    6.30
   2  16  -2  102.69    4.40
  -2  16   2  105.59    6.10
   2  16  -2   98.29    5.50
  -2  16   2  102.99    5.20
   2  16  -2  104.79    6.20
   1 -16  -2  276.87   10.20
  -1 -16   2  266.97    8.40
  -1 -16   2  268.87    9.30
  -1 -16   2  274.87   10.90
   1 -16  -2  266.67    8.20
   1 -16  -2  259.77    9.40
  -1  16   2  267.37   10.60
  -1  16   2  268.87   10.00
   1  16  -2  263.37    8.40
  -1  16   2  269.57    8.90
   1  16  -2  273.57    9.30
   0 -16  -2    6.80    2.30
   0 -16  -2    6.30    2.10
   0 -16   2    3.90    2.70
   0 -16   2   13.30    2.80
   0 -16  -2    7.80    1.80
   0 -16   2   10.70    3.00
   0  16  -2    5.60    2.70
   0  16   2    3.30    2.10
   0  16   2    5.90    1.80
   0  16  -2    7.30    3.20
   1 -16   2   25.10    4.40
  -1 -16  -2   26.20    4.50
   1 -16   2   29.40    4.70
   1  16   2   21.90    3.70
  -1  16  -2   32.80    5.30
  -1  16  -2   25.40    3.50
  -1  16  -2   31.30    4.40
  -2 -16  -2   23.80    5.40
   2 -16   2   25.60    4.80
   2  16   2   18.60    3.80
  -2  16  -2   18.00    3.90
  -2  16  -2   18.10    3.90
  -2  16  -2   23.80    5.40
   3 -16   2   72.29    6.10
  -3 -16  -2   72.29    8.30
   3 -16   2   72.99    7.30
  -3  16  -2   68.69    6.80
  -3  16  -2   62.69    6.10
   3  16   2   63.09    6.20
   4 -16   2   34.40    6.90
   4 -16   2   23.00    6.10
  -4 -16  -2   35.80    8.80
  -4  16  -2   42.00    6.60
   4  16   2   27.20    6.40
  -4  16  -2   36.70    6.80
  -5 -16  -2   26.00    7.60
   5 -16   2   24.30    5.00
  -5 -16  -2   31.90    7.10
   5 -16   2   31.50    8.30
  -5  16  -2   26.00    5.80
   5  16   2   27.10    5.60
  -6 -16  -2   19.00    7.90
   6 -16   2   17.20    6.40
   6 -16   2   15.70    5.50
   6  16   2   21.80    6.20
  -6  16  -2   20.80    7.10
  -7 -16  -2    4.20    9.70
   7  16   2    4.10    6.50
   7  16   2   41.20   12.70
  -7  16  -2   22.50    9.10
  -8 -16  -2   -2.20   11.70
  -9 -17   2   22.80   13.30
   9 -17  -2   -5.90    7.60
  -9  17   2   -3.20   10.70
   9  17  -2   22.40    9.20
  -8 -17   2   22.20   10.00
   8 -17  -2   -0.20    6.80
  -8 -17   2   20.20    8.40
   8  17  -2   20.70    4.80
   8  17  -2   15.70    5.60
  -8  17   2   21.40    9.20
   8  17  -2   17.30    7.60
   7 -17  -2   29.10    8.40
  -7 -17   2   40.90   13.30
  -7 -17   2   60.29   10.50
   7  17  -2   40.90   12.50
   7  17  -2   48.40    8.00
  -7  17   2   58.09   11.50
   7  17  -2   48.30    5.90
   6 -17  -2  133.79   10.70
  -6 -17   2  117.29   12.30
  -6 -17   2  124.79    9.60
  -6  17   2  124.99   10.90
   6  17  -2  120.89    8.60
   6  17  -2  111.19   10.30
   6  17  -2  118.69    6.30
   5 -17  -2   15.10    5.10
  -5 -17   2   23.00    5.30
  -5 -17   2   21.90    4.30
   5  17  -2   20.90    5.40
   5  17  -2   24.50    3.60
  -5  17   2   17.30    5.10
   5  17  -2   28.90    6.00
   4 -17  -2   58.09    8.00
  -4 -17   2   52.99    7.30
   4  17  -2   49.20    3.70
  -4  17   2   54.09    3.70
   4  17  -2   57.69    7.00
  -4  17   2   51.99    4.60
  -4  17   2   50.59    6.80
   4  17  -2   60.29    5.90
  -3 -17   2  115.39    7.90
  -3 -17   2  117.89    7.80
   3 -17  -2   99.69    8.10
  -3  17   2  101.19    6.60
  -3  17   2  107.99    5.40
   3  17  -2  110.99    4.70
   3  17  -2  106.69    7.20
  -3  17   2  109.69    6.90
   3  17  -2  108.69    6.40
  -2 -17   2  235.98    7.80
  -2 -17   2  255.27   10.20
  -2 -17   2  238.38   10.80
   2 -17  -2  248.68    8.50
   2 -17  -2  252.87   10.40
   2 -17  -2  245.28    8.90
  -2  17   2  250.67    9.60
   2  17  -2  251.47    9.50
   2  17  -2  247.08    9.70
  -2  17   2  243.78   10.00
   2  17  -2  246.68    7.90
   2  17  -2  247.18    9.20
  -2  17   2  253.67    8.80
  -1 -17   2  290.37    9.00
   1 -17  -2  301.07   10.90
   1 -17  -2  285.27   10.20
  -1 -17   2  300.07   10.10
  -1 -17   2  296.17   11.70
   1 -17  -2  283.87    8.70
   1  17  -2  298.07   10.00
  -1  17   2  272.57   11.40
   1  17  -2  289.67    9.10
  -1  17   2  290.17   11.30
  -1  17   2  292.87    9.50
   0 -17   2   15.50    4.50
   0 -17   2   13.10    3.30
   0 -17  -2   11.90    3.50
   0 -17  -2   10.50    1.90
   0 -17   2   12.70    3.30
   0  17  -2   12.40    2.90
   0  17   2   10.30    2.50
   0  17   2   12.00    2.90
   0  17  -2   11.20    3.10
  -1 -17  -2   15.10    4.20
   1 -17   2   10.20    3.00
   1 -17   2   12.20    3.40
  -1  17  -2   10.60    3.00
   1  17   2    7.10    2.80
  -1  17  -2   11.50    3.80
  -1  17  -2   12.90    2.60
   2 -17   2   25.90    5.70
  -2 -17  -2   19.90    5.50
   2 -17   2   16.20    3.70
  -2  17  -2   16.00    3.60
  -2  17  -2   18.70    4.20
  -2  17  -2   16.80    4.00
   2  17   2   17.10    3.90
  -3 -17  -2   17.70    4.60
   3 -17   2   27.30    6.90
   3 -17   2   23.90    5.40
   3  17   2   23.40    4.80
  -3  17  -2   16.90    4.30
  -3  17  -2   16.60    3.50
   4 -17   2  120.39    9.30
   4 -17   2  119.89    8.10
  -4 -17  -2  103.79   11.50
  -4  17  -2  135.69   10.80
   4  17   2  118.59    8.30
  -4  17  -2  120.99    8.20
   5 -17   2   17.10    4.70
  -5 -17  -2    4.00    6.50
   5 -17   2    5.30    5.00
  -5  17  -2    9.50    5.30
   5  17   2    7.80    4.70
  -6 -17  -2   18.30    8.50
   6 -17   2   16.50    5.40
   6 -17   2   23.30    6.60
  -6  17  -2   20.50    6.90
   6  17   2   29.60    8.70
   7 -17   2    1.10    7.40
  -7 -17  -2    7.70   10.00
   7  17   2    1.80    7.60
  -7  17  -2   13.60    9.10
   7  17   2    1.40    6.90
   9 -18  -2    5.10    8.90
  -9 -18   2   11.80   13.30
   9  18  -2   22.70    8.10
  -9  18   2   15.60   11.50
   9  18  -2    9.40    9.70
   8 -18  -2   -8.00    6.90
  -8 -18   2    6.30    8.20
  -8 -18   2   12.30    9.50
   8  18  -2   -2.40    5.60
   8  18  -2   -1.70    4.30
  -8  18   2   14.90    9.30
   8  18  -2   -4.40    7.90
   7 -18  -2   13.00    6.70
  -7 -18   2   19.80    6.60
   7  18  -2   22.20   10.80
   7  18  -2   18.50    5.40
  -7  18   2   25.50    7.80
   7  18  -2   19.50    3.70
  -6 -18   2   38.70    8.40
   6 -18  -2   52.39    9.50
  -6 -18   2   46.80   10.80
   6  18  -2   45.70    7.30
  -6  18   2   48.10    9.80
   6  18  -2   44.80    4.80
  -5 -18   2   29.60    8.70
  -5 -18   2   38.00    6.50
   5 -18  -2   22.00    5.60
   5  18  -2   33.50    3.70
   5  18  -2   28.10    6.30
  -5  18   2   28.90    6.00
   5  18  -2   28.90    7.60
   4 -18  -2    8.20    4.60
  -4 -18   2    3.80    3.90
   4  18  -2   22.00    4.90
   4  18  -2   12.00    2.40
  -4  18   2   16.60    4.80
  -4  18   2   18.60    3.30
   4  18  -2   10.80    4.60
  -4  18   2    6.50    3.90
  -3 -18   2  373.76   14.20
   3 -18  -2  349.37   14.30
  -3 -18   2  363.46   14.30
  -3  18   2  357.96   12.60
   3  18  -2  365.56   13.40
   3  18  -2  372.56   10.80
  -3  18   2  384.26   13.20
  -3  18   2  377.86   11.60
   3  18  -2  360.56   12.70
   2 -18  -2   57.19    6.10
   2 -18  -2   52.09    4.50
   2 -18  -2   68.19    5.20
  -2 -18   2   50.69    3.70
  -2 -18   2   65.59    6.60
   2  18  -2   53.69    5.00
   2  18  -2   50.69    5.60
  -2  18   2   52.89    6.20
   2  18  -2   62.69    5.10
  -2  18   2   60.09    4.50
   2  18  -2   64.69    3.80
  -1 -18   2  308.97   12.40
   1 -18  -2  309.87   11.40
   1 -18  -2  308.17    9.30
  -1 -18   2  309.27    9.50
   1 -18  -2  299.67   10.80
  -1 -18   2  306.57   10.60
  -1  18   2  289.87   11.80
   1  18  -2  311.37   10.60
   1  18  -2  308.07   11.30
  -1  18   2  307.57   10.80
   1  18  -2  308.07    9.70
  -1  18   2  315.27   10.10
   0 -18   2   74.89    4.60
   0 -18   2   84.49    6.50
   0 -18  -2   86.89    3.30
   0 -18   2   80.89    4.90
   0 -18  -2   79.79    5.80
   0  18   2   84.89    5.70
   0  18  -2   75.99    6.20
   0  18  -2   76.09    4.50
   0  18   2   83.89    4.20
   1 -18   2   12.30    3.40
  -1 -18  -2   14.70    4.50
   1 -18   2   14.60    4.80
  -1  18  -2    8.70    3.20
   1  18   2    8.30    2.70
  -1  18  -2   18.70    3.80
   2 -18   2   28.10    6.70
  -2 -18  -2   19.90    5.20
   2 -18   2   22.10    5.00
  -2  18  -2   18.10    4.40
  -2  18  -2   11.20    3.70
   2  18   2   20.00    4.50
  -3 -18  -2   30.90    7.50
   3 -18   2   42.00    7.50
   3 -18   2   28.00    5.70
   3  18   2   29.20    5.40
  -3  18  -2   26.40    5.40
  -4 -18  -2   55.99   10.40
   4 -18   2   50.09    8.40
   4 -18   2   60.09    6.90
   4  18   2   60.69    7.60
  -4  18  -2   64.19    7.70
   5 -18   2    1.30    4.90
   5 -18   2   14.20    4.90
  -5 -18  -2   13.20    6.70
  -5  18  -2   15.70    5.50
   5  18   2   23.50    6.80
   6 -18   2    0.90    6.00
   6 -18   2    2.80    6.30
  -6 -18  -2    1.60    8.00
  -6  18  -2   -1.60    6.80
   6  18   2    7.50    5.60
  -7 -18  -2    2.70    9.70
   7 -18   2   -3.00    7.20
   7  18   2   -8.00    7.70
   7  18   2   -3.90    6.90
  -7  18  -2   12.70    9.60
   9 -19  -2    0.40    8.90
  -9 -19   2   -9.20   12.90
  -9  19   2   -9.20   11.50
   9  19  -2   12.80    9.70
   9  19  -2   23.20    8.20
  -8 -19   2   15.90    9.40
   8 -19  -2   -2.80    7.00
   8  19  -2   11.20    6.00
  -8  19   2   19.80    9.30
   8  19  -2    7.20    8.50
   8  19  -2   12.80    4.40
   7 -19  -2   14.70    6.70
  -7 -19   2   24.20    8.30
  -7 -19   2   23.10    6.70
   7  19  -2   44.30   10.70
   7  19  -2   24.60    5.90
  -7  19   2   46.80   12.50
   7  19  -2   20.80    5.20
  -6 -19   2   14.30    6.30
   6 -19  -2   13.10    6.00
  -6 -19   2   17.20    5.30
   6  19  -2   22.70    4.60
   6  19  -2   15.10    4.70
  -6  19   2   11.20    6.30
  -5 -19   2    4.80    5.10
   5 -19  -2    3.50    4.80
   5  19  -2   10.70    5.20
   5  19  -2    4.60    4.00
   5  19  -2    2.90    2.30
  -5  19   2    1.70    4.90
  -4 -19   2   -0.80    3.70
   4 -19  -2    3.20    4.10
   4  19  -2    9.00    3.10
   4  19  -2    1.90    2.30
  -4  19   2    1.70    3.10
  -4  19   2    1.00    4.20
   4  19  -2   -0.70    4.50
  -4  19   2   11.90    3.40
   3 -19  -2   34.10    6.40
  -3 -19   2   37.70    6.10
  -3 -19   2   30.90    6.20
  -3  19   2   29.40    4.00
   3  19  -2   30.70    3.30
   3  19  -2   26.50    6.10
   3  19  -2   26.30    4.40
  -3  19   2   29.50    6.30
  -3  19   2   20.10    5.50
  -2 -19   2   87.09    6.20
   2 -19  -2   80.09    6.00
   2 -19  -2   79.39    5.30
  -2 -19   2   88.89    7.30
  -2 -19   2   81.39    4.30
   2 -19  -2   87.09    6.50
   2  19  -2   84.59    4.40
   2  19  -2   80.99    5.90
  -2  19   2   77.49    7.10
   2  19  -2   89.19    6.00
   2  19  -2   74.09    6.40
  -2  19   2   79.89    7.30
  -1 -19   2   29.40    5.40
  -1 -19   2   30.40    4.40
   1 -19  -2   31.00    3.40
   1 -19  -2   35.00    4.70
   1 -19  -2   28.60    5.60
  -1 -19   2   31.80    3.60
  -1  19   2   29.40    7.60
   1  19  -2   36.90    4.90
  -1  19   2   44.40    4.60
  -1  19   2   24.10    4.00
   1  19  -2   34.50    4.30
   0 -19  -2   15.20    2.30
   0 -19   2   10.30    2.50
   0 -19  -2   16.00    4.20
   0 -19   2   10.70    3.40
   0 -19   2   16.40    3.60
   0  19  -2   12.40    2.40
   0  19   2   17.80    3.20
   0  19   2   14.40    4.00
   0  19  -2   13.50    3.80
  -1 -19  -2   17.60    4.70
   1 -19   2   14.80    3.70
   1  19   2   16.80    3.90
  -1  19  -2   22.90    3.90
  -1  19  -2   12.40    3.60
   2 -19   2   35.80    5.60
  -2 -19  -2   36.70    5.80
   2 -19   2   35.20    6.60
  -2  19  -2   34.30    4.70
   2  19   2   31.00    4.70
  -2  19  -2   26.20    6.00
  -3 -19  -2    9.10    4.60
   3 -19   2   16.80    3.90
   3 -19   2   11.10    4.80
   3  19   2   14.00    3.70
  -3  19  -2   13.50    3.70
  -4 -19  -2   11.90    6.40
   4 -19   2    4.60    4.00
   4 -19   2   28.10    8.20
   4  19   2   10.90    4.50
  -4  19  -2   14.70    4.70
   5 -19   2   48.80    9.80
   5 -19   2   26.30    7.70
  -5 -19  -2   56.69   11.00
   5  19   2   35.00    8.10
  -5  19  -2   53.79    9.00
   6 -19   2  -10.10    6.00
  -6 -19  -2    2.50    7.90
   6  19   2   10.00    8.80
  -6  19  -2    2.60    6.90
   7 -19   2   -4.20    7.80
  -7 -19  -2    5.30   10.40
  -7  19  -2    5.90    9.20
   7  19   2   -6.20    8.50
   7  19   2    1.50    7.20
  -8 -20   2    6.00    9.60
   8 -20  -2   -3.30    6.90
   8  20  -2    7.50    8.30
  -8  20   2   12.50    9.40
   8  20  -2   13.40    7.90
  -7 -20   2    1.30    6.50
   7 -20  -2    7.40    6.50
  -7 -20   2    4.70    7.50
   7  20  -2   15.10    3.70
  -7  20   2   32.50    8.40
   7  20  -2   11.80    5.60
   7  20  -2   39.90   10.30
  -6 -20   2   60.39   11.10
  -6 -20   2   65.59    8.90
   6 -20  -2   44.30   10.50
  -6  20   2   50.69    9.90
   6  20  -2   56.79    7.90
   6  20  -2   47.10    5.10
   5 -20  -2    2.80    5.30
  -5 -20   2    0.60    5.10
  -5  20   2   -3.60    5.10
   5  20  -2    2.50    5.20
  -5  20   2    1.70    2.20
   5  20  -2    2.00    4.00
  -5  20   2   -0.80    2.90
   5  20  -2    3.70    2.40
   4 -20  -2   69.69    8.80
  -4 -20   2   56.89    7.80
  -4  20   2   48.50    7.40
  -4  20   2   62.89    6.40
  -4  20   2   58.99    4.50
   4  20  -2   47.10    7.90
   4  20  -2   64.79    6.40
  -3 -20   2   22.40    6.00
  -3 -20   2   13.00    4.20
   3 -20  -2   12.30    4.30
  -3  20   2   18.60    4.30
  -3  20   2   18.90    3.80
   3  20  -2   13.70    4.50
   3  20  -2   16.50    4.40
   3  20  -2   16.50    3.50
  -3  20   2   24.60    6.40
   2 -20  -2  114.89    6.90
   2 -20  -2  103.39    7.30
   2 -20  -2   96.29    5.80
  -2 -20   2  116.79    7.10
  -2 -20   2  101.29    5.00
  -2 -20   2  114.59    8.20
   2  20  -2  101.49    4.90
  -2  20   2  105.79    6.00
  -2  20   2  109.49    8.10
   2  20  -2  105.59    6.80
  -2  20   2  101.39    6.40
   2  20  -2  102.19    6.70
   2  20  -2  106.59    7.10
  -1 -20   2   52.59    6.10
   1 -20  -2   50.89    3.90
   1 -20  -2   53.09    5.60
  -1 -20   2   44.00    4.10
   1  20  -2   58.89    5.90
   1  20  -2   51.09    5.40
  -1  20   2   66.49    5.20
   1  20  -2   51.69    4.00
  -1  20   2   51.09    4.90
   0 -20  -2  163.98    5.40
   0 -20  -2  177.88    8.80
   0 -20   2  164.18    9.20
   0  20  -2  169.38    6.90
   0  20   2  175.68    6.30
   0  20  -2  152.58    8.70
   0  20   2  163.48    8.00
   1 -20   2   29.40    5.80
  -1 -20  -2   36.80    5.30
   1 -20   2   28.30    5.10
   1  20   2   28.60    4.40
  -1  20  -2   31.30    4.30
  -1  20  -2   25.80    6.50
   2 -20   2   34.80    6.60
  -2 -20  -2   36.60    6.30
   2 -20   2   27.90    5.90
   2  20   2   26.30    4.60
  -2  20  -2   31.20    5.00
   3 -20   2   63.69    9.00
  -3 -20  -2   60.69    8.90
   3 -20   2   71.89    7.20
   3  20   2   68.09    6.40
  -3  20  -2   62.89    6.90
   4 -20   2   59.79    7.70
   4 -20   2   62.49    9.50
  -4 -20  -2   62.29   11.40
   4  20   2   65.09    7.30
  -4  20  -2   68.99    8.40
   5 -20   2    1.00    5.50
   5 -20   2    5.20    5.10
   5  20   2    0.60    5.10
   6 -20   2    3.00    6.80
  -6 -20  -2    7.90    8.40
  -6  20  -2    3.50    7.10
   6  20   2    7.90    5.70
  -7 -20  -2    3.90   11.00
   7 -20   2   -1.90    8.10
  -7  20  -2    0.40    9.30
   7  20   2    2.40    8.00
   8 -21  -2    4.60    7.80
  -8 -21   2    0.50    9.80
   8  21  -2    3.00    6.20
   8  21  -2   24.10    8.70
  -8  21   2    6.90    9.40
   7 -21  -2    4.20    7.10
  -7 -21   2    4.10    7.60
  -7 -21   2   18.00    6.80
   7  21  -2   10.40    3.80
   7  21  -2    7.60    5.70
  -7  21   2   23.30    8.50
   7  21  -2   17.40    6.40
  -6 -21   2  122.39   13.40
   6 -21  -2  121.19   12.20
   6  21  -2  120.29    6.50
   6  21  -2  128.89   10.20
  -6  21   2  130.49   12.40
  -5 -21   2  138.29   11.90
   5 -21  -2  123.89   11.50
  -5  21   2  131.39    6.80
  -5  21   2  129.29   11.10
  -5  21   2  127.79    5.90
   5  21  -2  137.89    9.80
   5  21  -2  124.89   10.00
   5  21  -2  144.19    6.20
  -4 -21   2   -1.40    4.10
   4 -21  -2   -0.10    4.60
  -4  21   2    0.50    2.60
   4  21  -2    4.70    3.60
  -4  21   2   -6.00    4.10
  -4  21   2    2.70    4.00
   4  21  -2    1.40    5.00
  -3 -21   2   32.40    6.40
  -3 -21   2   30.20    6.10
   3 -21  -2   38.40    7.30
  -3  21   2   38.10    7.10
   3  21  -2   26.50    5.20
   3  21  -2   37.00    5.30
  -3  21   2   25.60    5.70
   3  21  -2   39.50    3.90
   2 -21  -2  157.28    8.00
  -2 -21   2  152.28    8.30
   2 -21  -2  145.99    7.10
   2 -21  -2  156.48    9.20
  -2 -21   2  156.88    6.40
  -2 -21   2  168.98    9.90
  -2  21   2  168.38    8.00
   2  21  -2  153.58    8.70
   2  21  -2  164.28    8.30
  -2  21   2  168.38   10.30
  -2  21   2  161.18    7.60
  -1 -21   2  106.29    8.10
   1 -21  -2  101.19    5.00
  -1 -21   2   95.19    5.40
   1 -21  -2   97.29    7.00
  -1 -21   2  100.19    6.40
  -1  21   2  100.29    6.30
   1  21  -2  106.89    5.30
   1  21  -2  106.39    6.60
   1  21  -2  105.39    7.30
  -1  21   2  106.29    6.30
   0 -21   2   23.20    4.20
   0 -21  -2   27.20    2.60
   0 -21  -2   28.90    4.80
   0 -21   2   17.70    4.20
   0  21  -2   27.60    3.80
   0  21  -2   24.20    6.90
   0  21   2   26.30    4.50
   0  21   2   29.40    3.90
   1 -21   2    7.90    3.20
  -1 -21  -2    7.00    3.50
   1 -21   2    8.70    3.80
   1  21   2    5.80    3.10
  -1  21  -2    9.60    4.20
  -1  21  -2    9.00    2.80
   2 -21   2   33.30    6.50
  -2 -21  -2   38.00    6.80
   2 -21   2   34.10    6.70
   2  21   2   30.90    5.30
  -2  21  -2   39.10    5.50
   3 -21   2   48.40    8.70
  -3 -21  -2   35.40    8.30
   3 -21   2   39.40    7.10
   3  21   2   47.80    6.00
  -3  21  -2   47.60    6.90
   4 -21   2    7.00    4.80
   4 -21   2    3.30    5.50
  -4 -21  -2   16.60    6.50
  -4  21  -2   11.10    5.00
   4  21   2    8.70    4.60
  -5 -21  -2   13.60    8.40
   5 -21   2   32.00   10.30
   5 -21   2    7.70    5.20
   5  21   2   16.20    5.40
  -5  21  -2   17.50    6.20
  -6 -21  -2    4.60    9.10
   6 -21   2    0.90    7.20
  -6  21  -2   22.70    8.00
   6  21   2   13.40    6.70
   7 -21   2  -11.30    9.40
  -7 -21  -2   -0.30   11.60
  -7  21  -2    6.90    9.90
   7  21   2    4.40    7.50
   8 -22  -2   -6.60    8.10
  -8 -22   2    5.70   10.30
  -8  22   2    4.90   10.30
   8  22  -2    4.80    6.50
   8  22  -2    5.30    8.70
   7 -22  -2   16.30    7.70
  -7 -22   2   21.40    8.70
   7  22  -2    9.10    7.20
   7  22  -2   19.20    4.10
  -7  22   2   28.60    9.10
   7  22  -2   17.60    7.00
   6 -22  -2   85.99   12.10
  -6 -22   2   91.99   13.50
   6  22  -2  112.89    9.60
   6  22  -2  106.49    6.10
  -6  22   2  114.09   12.10
  -5 -22   2   53.29    9.80
   5 -22  -2   36.80    9.30
   5  22  -2   36.90    4.60
  -5  22   2   31.50    4.50
  -5  22   2   32.40    6.90
   5  22  -2   26.60    6.20
   5  22  -2   27.30    7.80
   4 -22  -2   38.50    8.10
  -4 -22   2   35.10    8.40
  -4  22   2   41.80    7.00
  -4  22   2   32.30    7.40
   4  22  -2   45.80    7.10
   4  22  -2   40.00    8.10
  -4  22   2   37.50    5.00
   3 -22  -2   25.00    7.00
  -3 -22   2   16.40    4.30
  -3 -22   2   20.20    5.00
  -3  22   2   28.00    7.60
  -3  22   2   20.60    4.60
   3  22  -2   23.10    4.90
   3  22  -2   25.40    4.40
  -3  22   2   20.80    4.60
   3  22  -2   22.80    5.10
  -2 -22   2   34.10    6.80
  -2 -22   2   39.80    5.70
  -2 -22   2   37.60    4.30
   2 -22  -2   32.80    4.80
   2 -22  -2   35.80    6.30
  -2  22   2   28.70    5.60
   2  22  -2   30.40    6.30
  -2  22   2   34.70    4.60
   2  22  -2   40.40    5.20
   1 -22  -2   87.09    7.20
  -1 -22   2   91.99    7.40
   1 -22  -2   80.79    4.80
  -1 -22   2   81.69    5.30
  -1 -22   2   92.39    6.20
   1  22  -2  105.89    6.90
   1  22  -2   88.29    5.10
  -1  22   2   90.99    6.40
   1  22  -2   85.89    7.60
  -1  22   2   95.19    6.20
   0 -22   2   23.60    6.10
   0 -22  -2   27.20    6.00
   0 -22   2   27.00    4.50
   0 -22  -2   26.70    2.80
   0  22  -2   31.00    4.10
   0  22   2   27.90    4.20
   0  22  -2   24.60    4.90
   0  22   2   21.00    4.80
   0  22  -2   29.10    7.20
  -1 -22  -2  119.29    8.20
   1 -22   2  125.99    8.50
   1 -22   2  118.99    7.10
  -1  22  -2  125.69    6.70
   1  22   2  123.59    7.90
   2 -22   2    9.60    3.90
   2 -22   2    6.20    4.10
  -2 -22  -2    9.00    4.10
  -2  22  -2   11.60    3.40
   2  22   2    5.20    3.50
  -3 -22  -2   26.70    6.00
   3 -22   2   26.00    6.90
   3 -22   2   32.50    8.70
  -3  22  -2   30.30    6.60
   3  22   2   32.00    6.10
   4 -22   2   71.29   10.50
   4 -22   2   71.29    8.50
  -4 -22  -2   97.09   11.50
  -4  22  -2   69.19    9.40
   4  22   2   92.19    8.20
  -5 -22  -2    6.40    8.00
   5 -22   2   13.20    6.90
   5 -22   2   10.50    5.30
  -5  22  -2   16.20    6.60
  -6 -22  -2   -1.90    9.20
   6  22   2    5.50    6.70
  -6  22  -2   16.30    8.20
  -7 -22  -2    7.10   11.50
   7 -22   2   -1.30    9.20
   7  22   2    2.00    7.90
  -7  22  -2   -3.70   10.80
  -8 -23   2   14.60   10.70
   8 -23  -2   -6.00    8.60
   8  23  -2   -4.80    6.70
  -8  23   2   22.00   10.70
   8  23  -2    9.70    9.00
  -7 -23   2   12.20    9.10
   7 -23  -2    2.60    7.50
  -7  23   2   27.00    9.30
   7  23  -2    3.20    7.00
   7  23  -2    4.70    6.10
  -6 -23   2   24.40    6.90
   6  23  -2   29.60    5.30
   6  23  -2   34.50    8.60
   5 -23  -2   13.60    5.90
  -5 -23   2   18.10    5.90
   5  23  -2   12.70    5.30
  -5  23   2   12.80    3.20
   5  23  -2   16.30    8.20
  -5  23   2   12.20    6.50
   5  23  -2   11.70    3.00
  -4 -23   2   11.00    4.90
   4 -23  -2    9.90    5.10
  -4  23   2   15.80    5.10
   4  23  -2   10.00    4.40
   4  23  -2   21.00    5.60
  -4  23   2    9.70    5.10
  -4  23   2   16.50    3.70
  -3 -23   2   27.30    6.50
   3 -23  -2   42.60    7.10
  -3 -23   2   25.00    6.80
  -3  23   2   24.20    4.90
  -3  23   2   25.80    4.70
   3  23  -2   32.90    7.70
  -3  23   2   31.70    8.20
   3  23  -2   41.30    6.10
  -2 -23   2   44.40    4.50
   2 -23  -2   34.00    6.70
  -2 -23   2   51.59    7.10
  -2 -23   2   44.60    6.00
   2  23  -2   38.20    7.20
  -2  23   2   32.80    5.90
   2  23  -2   45.60    4.20
   2  23  -2   38.00    5.20
  -2  23   2   50.79    5.20
  -1 -23   2   17.00    3.70
   1 -23  -2   22.50    3.90
  -1 -23   2   28.20    6.70
   1 -23  -2   20.10    5.30
  -1 -23   2   20.70    4.70
   1  23  -2   17.30    3.10
   1  23  -2   30.80    5.10
  -1  23   2   22.90    5.50
  -1  23   2   20.80    4.70
   0 -23  -2   33.80    3.20
   0 -23   2   36.70    4.80
   0 -23   2   38.00    6.50
   0 -23  -2   31.70    6.40
   0  23   2   31.20    5.30
   0  23  -2   31.10    5.10
   0  23   2   37.10    4.50
   0  23  -2   34.70    4.40
   1 -23   2   54.49    6.80
   1 -23   2   37.60    5.40
  -1 -23  -2   42.40    6.50
  -1  23  -2   43.60    5.20
   1  23   2   43.70    5.40
  -2 -23  -2   61.99    8.20
   2 -23   2   63.99    7.30
   2 -23   2   53.69    7.50
  -2  23  -2   64.39    6.60
   2  23   2   48.20    6.30
   3 -23   2   31.30    8.70
   3 -23   2   43.80    7.60
  -3 -23  -2   33.20    9.00
  -3  23  -2   47.80    7.30
   3  23   2   55.29    6.80
  -4 -23  -2   16.70    6.80
   4 -23   2    9.10    6.40
   4 -23   2   14.90    5.30
  -4  23  -2    4.20    5.60
   4  23   2    4.80    4.40
  -5 -23  -2   -2.10    7.80
   5 -23   2    2.00    6.60
   5 -23   2    8.30    5.80
   5  23   2   -2.60    5.60
  -5  23  -2    4.90    6.40
   6 -23   2   -1.10    9.20
  -6 -23  -2    3.70    9.70
  -6  23  -2   11.50    8.00
   6  23   2    8.50    7.30
  -7 -23  -2   -3.80   11.60
   7 -23   2    5.70    9.60
  -7  23  -2   12.20   10.80
   7  23   2   -1.40    8.50
  -8 -24   2    9.60   10.70
   8 -24  -2  -10.90    8.30
  -8  24   2   15.50   10.90
   8  24  -2   -5.90    6.80
   8  24  -2    1.70    9.00
  -7 -24   2   -6.50    8.90
   7 -24  -2   -8.50    7.10
  -7  24   2    9.40    9.30
   7  24  -2   -5.60    6.10
  -6 -24   2   -3.10    6.80
   6 -24  -2    6.70    6.70
  -6  24   2   -3.80    9.00
   6  24  -2    5.80    3.40
   6  24  -2    8.60    5.80
  -5 -24   2  243.68   15.50
   5 -24  -2  223.18   14.10
   5  24  -2  228.68    8.60
   5  24  -2  229.48   13.20
  -5  24   2  235.28   14.20
  -5  24   2  237.28    9.20
   4 -24  -2    8.50    5.00
  -4 -24   2    4.80    5.60
  -4  24   2    6.20    4.30
   4  24  -2    5.70    5.70
  -4  24   2   16.00    5.60
   4  24  -2    2.90    4.50
  -4  24   2    4.00    5.40
  -3 -24   2   25.10    5.50
   3 -24  -2   29.60    7.70
  -3 -24   2   25.90    6.90
   3  24  -2   30.70    5.70
   3  24  -2   24.80    5.90
  -3  24   2   25.20    5.00
  -3  24   2   25.20    4.90
   2 -24  -2   54.19    7.10
  -2 -24   2   52.79    7.50
  -2 -24   2   60.09    4.90
  -2 -24   2   58.49    6.30
  -2  24   2   57.79    5.50
   2  24  -2   47.00    7.70
   2  24  -2   68.29    6.50
   2  24  -2   58.89    4.60
  -2  24   2   56.89    6.50
   1 -24  -2   25.00    5.80
   1 -24  -2   34.80    4.30
  -1 -24   2   30.70    5.60
  -1 -24   2   24.80    6.70
  -1  24   2   22.90    4.90
   1  24  -2   16.10    4.30
   1  24  -2   30.20    5.60
  -1  24   2   32.60    5.90
   0 -24  -2   26.80    6.40
   0 -24   2   23.20    4.70
   0 -24   2   26.50    6.60
   0 -24  -2   21.90    3.10
   0  24   2   20.00    5.30
   0  24  -2   22.30    5.20
   0  24   2   24.20    4.70
   0  24  -2   17.50    4.30
   1 -24   2   34.50    5.50
  -1 -24  -2   37.00    7.00
   1 -24   2   31.40    7.10
   1  24   2   35.20    5.70
  -1  24  -2   43.10    5.30
  -1  24  -2   37.50    5.70
   2 -24   2   65.09    7.80
  -2 -24  -2   65.99    8.40
   2 -24   2   61.89    8.00
  -2  24  -2   67.79    7.10
   2  24   2   48.90    6.80
   3 -24   2    7.90    4.60
   3 -24   2   16.10    5.20
  -3 -24  -2    8.50    5.30
  -3  24  -2   16.10    4.80
   3  24   2   10.50    4.20
  -4 -24  -2   78.19   12.30
   4 -24   2   58.49   10.70
   4 -24   2   48.10    8.80
   4  24   2   71.39    8.90
  -4  24  -2   57.99   10.00
   5 -24   2    3.30    7.20
   5 -24   2    4.30    6.00
  -5 -24  -2    6.10    8.40
  -5  24  -2    4.50    6.50
   5  24   2    9.90    6.10
  -6 -24  -2   -3.70   10.00
   6 -24   2   -3.50    8.40
  -6  24  -2    6.70    8.50
   6  24   2   -0.90    6.60
   7 -24   2   -2.00   11.20
  -7 -24  -2   13.10   12.10
   7  24   2   10.30    8.80
  -7  24  -2   12.40   11.10
  -8 -25   2   -5.50   10.50
   8 -25  -2  -20.40    9.20
  -8  25   2   -5.90   11.70
   8  25  -2  -15.90    6.70
   8  25  -2   -2.10    9.30
  -7 -25   2   -7.10    8.90
   7 -25  -2   -9.60    7.30
   7  25  -2   -6.00    6.10
  -7  25   2   14.80    9.80
   6 -25  -2   18.60    7.20
   6  25  -2   19.00    4.00
  -6  25   2   22.00    8.50
  -5 -25   2   23.20    7.20
   5 -25  -2   19.90    6.50
  -5  25   2   27.60    7.80
  -5  25   2   37.10    5.60
   5  25  -2   38.90    9.00
   5  25  -2   32.90    4.80
   4 -25  -2   18.80    5.90
  -4 -25   2   25.80    6.70
   4  25  -2   22.80    6.00
  -4  25   2   10.60    5.70
  -4  25   2   17.90    5.20
  -4  25   2   29.70    8.70
   4  25  -2   23.80    5.70
   4  25  -2   18.10    3.80
   3 -25  -2    9.00    4.40
  -3 -25   2    8.20    5.10
  -3 -25   2    5.60    4.40
   3  25  -2    2.70    4.00
   3  25  -2   10.40    2.80
   3  25  -2   15.40    6.00
  -3  25   2    8.40    3.60
  -3  25   2    7.10    4.50
  -2 -25   2   20.40    5.10
  -2 -25   2   21.30    4.70
   2 -25  -2   10.90    3.90
  -2 -25   2   19.70    5.90
   2  25  -2   20.20    4.00
   2  25  -2   15.90    5.40
  -2  25   2   20.40    5.00
  -2  25   2   13.30    4.20
   2  25  -2   17.50    4.20
  -1 -25   2   40.50    5.90
   1 -25  -2   36.60    4.70
   1 -25  -2   46.70    6.80
  -1 -25   2   46.70    7.60
   1  25  -2   32.80    4.50
   1  25  -2   36.90    6.20
  -1  25   2   40.90    6.30
  -1  25   2   40.30    5.60
   0 -25  -2   21.60    4.60
   0 -25   2   23.20    6.80
   0 -25  -2   26.80    3.60
   0 -25   2   32.50    5.10
   0  25   2   21.70    5.10
   0  25  -2   17.70    4.60
   0  25   2   25.60    4.90
   0  25  -2   31.30    5.90
   1 -25   2   62.79    8.00
   1 -25   2   62.89    6.40
  -1 -25  -2   77.09    8.20
   1  25   2   62.19    7.10
  -1  25  -2   64.39    6.10
  -1  25  -2   65.39    6.70
   2 -25   2  353.16   14.60
  -2 -25  -2  346.87   16.50
   2 -25   2  339.47   14.90
   2  25   2  327.27   14.20
  -2  25  -2  375.06   14.10
   3 -25   2   40.10    8.10
  -3 -25  -2   31.60    7.10
   3 -25   2   26.30    5.90
  -3  25  -2   44.80    7.80
   3  25   2   37.60    7.10
   4 -25   2    3.20    5.40
   4 -25   2    9.40    6.50
   4  25   2   11.20    8.40
  -4  25  -2    6.30    6.40
  -5 -25  -2    3.30    8.20
   5 -25   2   11.50    5.80
   5 -25   2   -3.00    7.50
  -5  25  -2   15.60    7.50
   5  25   2   12.50    6.40
  -6 -25  -2   13.10   11.30
   6 -25   2   -0.70    8.90
  -6  25  -2   38.80    9.90
   6  25   2   11.30    7.20
   8 -26  -2   -3.10    9.70
  -8 -26   2   -1.20   10.70
   8  26  -2   -9.60    7.20
  -8  26   2    2.30   11.90
   8  26  -2   10.30    9.10
   7 -26  -2   -1.40    8.00
  -7 -26   2    0.80    9.10
  -7  26   2   20.80    9.70
   7  26  -2   -1.50    6.40
   6 -26  -2   55.09   11.90
  -6 -26   2   28.00    8.60
   6  26  -2   51.69    9.50
  -6  26   2   44.30    9.30
   5 -26  -2  170.28   13.20
  -5 -26   2  172.98   14.60
   5  26  -2  178.28    7.80
   5  26  -2  175.88   11.80
  -5  26   2  160.18    8.40
  -5  26   2  191.18   14.30
  -4 -26   2    9.20    5.80
   4 -26  -2    7.40    5.30
   4  26  -2    8.60    3.30
  -4  26   2   -6.50    5.80
   4  26  -2   18.10    7.50
  -4  26   2    9.50    3.70
   4  26  -2   11.30    5.20
  -3 -26   2    2.90    4.30
   3 -26  -2    9.30    4.70
  -3  26   2    4.10    3.60
   3  26  -2    5.20    5.90
  -3  26   2   -0.50    5.00
   3  26  -2    4.30    4.20
   3  26  -2    5.10    2.70
  -2 -26   2   23.60    6.00
  -2 -26   2    7.20    4.60
   2 -26  -2   13.60    4.40
  -2 -26   2   13.20    4.00
   2  26  -2    7.70    3.80
  -2  26   2   12.50    3.70
  -2  26   2   12.50    4.60
   2  26  -2   11.00    2.90
   1 -26  -2   44.70    6.90
  -1 -26   2   31.90    6.10
  -1 -26   2   38.60    7.40
   1 -26  -2   29.30    4.80
   1  26  -2   35.30    4.80
  -1  26   2   30.80    5.90
   1  26  -2   29.60    5.60
   0 -26   2   23.60    5.50
   0 -26   2   19.10    5.20
   0 -26  -2   22.50    7.00
   0 -26  -2   27.80    3.80
   0  26  -2   20.80    5.80
   0  26   2   19.90    5.20
   0  26  -2   25.20    4.70
   0  26   2   10.80    4.00
  -1 -26  -2  156.18   10.40
   1 -26   2  153.58    9.00
   1 -26   2  149.19   10.50
  -1  26  -2  141.09    8.10
   1  26   2  133.99    9.10
  -1  26  -2  142.29    9.10
   2 -26   2  155.28   10.70
   2 -26   2  169.98   10.70
  -2 -26  -2  178.88   12.40
  -2  26  -2  162.78    9.80
  -2  26  -2  163.08    9.50
   2  26   2  135.09    9.40
   3 -26   2   47.10    8.70
   3 -26   2   56.09    9.30
  -3 -26  -2   67.59   10.70
   3  26   2   60.79    7.30
  -3  26  -2   71.19    8.90
   4 -26   2    0.40    6.20
  -4 -26  -2   -2.00    7.20
   4 -26   2   10.20    5.90
  -4  26  -2   -9.70    9.20
   4  26   2    7.60    5.20
  -5 -26  -2   13.40    9.40
   5 -26   2    4.90    7.50
   5 -26   2    2.00    6.40
  -5  26  -2   13.90    7.30
   5  26   2   14.40    6.40
  -6 -26  -2   15.80   11.00
   6 -26   2    1.30    9.50
   6  26   2   10.70    7.10
  -6  26  -2    9.30    9.40
   7 -27  -2   11.70    8.50
  -7 -27   2   23.40   10.30
   7  27  -2   13.10    7.30
  -7  27   2   26.00   10.60
   6 -27  -2    6.10    7.30
  -6 -27   2    5.80    8.60
   6  27  -2    6.60    6.50
  -6  27   2    6.20    8.70
   5 -27  -2   50.09   11.70
  -5 -27   2   26.40    7.70
  -5  27   2   37.60    8.60
   5  27  -2   34.70    5.70
   4 -27  -2    2.00    4.90
  -4 -27   2    8.60    5.80
  -4  27   2    4.10    3.80
   4  27  -2    3.20    2.90
   4  27  -2    9.90    5.40
  -4  27   2    0.40    5.90
  -3 -27   2    7.60    5.10
   3 -27  -2    4.20    5.10
  -3  27   2    2.70    5.10
   3  27  -2   13.40    4.70
  -3  27   2    6.60    3.90
   3  27  -2   11.20    6.40
   3  27  -2    7.40    2.90
  -2 -27   2   30.20    6.20
  -2 -27   2   39.50    7.20
   2 -27  -2   42.20    7.50
  -2  27   2   38.20    6.30
   2  27  -2   39.80    6.30
   2  27  -2   38.10    4.90
  -2  27   2   27.90    7.10
   1 -27  -2   90.39    8.80
   1 -27  -2   79.19    6.10
  -1 -27   2   84.79    7.60
  -1 -27   2   77.39    9.50
  -1  27   2   75.89    7.10
   1  27  -2   85.69    5.90
   1  27  -2   87.99    7.50
   0 -27   2   31.30    6.40
   0 -27  -2   36.10    7.40
   0 -27   2   43.70    8.30
   0 -27  -2   36.90    4.10
   0  27   2   29.00    5.80
   0  27   2   25.20    6.20
   0  27  -2   21.50    6.30
   0  27  -2   27.60    5.10
   1 -27   2  147.79    9.30
   1 -27   2  147.19   10.70
  -1 -27  -2  158.48   11.10
   1  27   2  161.08   10.10
  -1  27  -2  147.39    8.40
  -1  27  -2  145.29    9.40
   2 -27   2   28.80    8.10
  -2 -27  -2   26.60    6.30
   2 -27   2   38.00    8.40
   2  27   2   22.40    6.50
  -2  27  -2   31.70    6.80
  -2  27  -2   22.80    5.30
   3 -27   2   11.70    5.60
   3 -27   2   33.80    8.60
  -3 -27  -2   21.60    6.60
  -3  27  -2   13.70    5.00
   3  27   2   12.40    4.70
  -3  27  -2   35.50    8.60
  -4 -27  -2   -0.50    7.50
   4 -27   2   13.60    6.60
   4 -27   2   -0.20    6.00
  -4  27  -2   12.20    5.10
   4  27   2   11.80    5.40
  -4  27  -2    9.80    6.50
  -5 -27  -2    7.30    9.50
   5 -27   2    8.10    6.90
   5 -27   2   10.40    8.10
  -5  27  -2   12.50    7.90
   5  27   2   12.50    6.80
   6 -27   2    1.50    9.90
  -6 -27  -2   19.10   11.20
   6  27   2    9.90    7.90
  -6  27  -2   16.30    9.60
   7 -28  -2    0.40    8.70
  -7 -28   2    5.10    9.90
  -7  28   2   17.70   11.20
   7  28  -2   -2.10    7.50
   6 -28  -2   14.90    7.60
  -6 -28   2   10.50    8.90
   6  28  -2   19.00    7.10
  -6  28   2   23.60    9.60
  -5 -28   2   20.40    8.00
   5 -28  -2   15.70    6.60
   5  28  -2   15.30    3.80
  -5  28   2   25.80    8.30
   5  28  -2   20.70    7.10
  -5  28   2   17.30    6.50
   4 -28  -2   33.30    9.80
  -4 -28   2   28.40    7.00
   4  28  -2   27.20    4.90
  -4  28   2   17.00    6.80
  -4  28   2   25.10    5.90
   4  28  -2   30.70    9.20
   3 -28  -2   -1.00    4.70
  -3 -28   2   -2.20    4.70
   3  28  -2   10.30    7.10
   3  28  -2    3.70    3.00
  -3  28   2   -2.40    5.40
  -3  28   2   -4.70    3.70
   3  28  -2   10.20    4.80
   2 -28  -2   72.29    8.90
  -2 -28   2   52.69    8.80
  -2 -28   2   58.19    7.90
  -2  28   2   52.89    8.10
   2  28  -2   65.19    7.20
   2  28  -2   47.20    5.60
  -2  28   2   64.29    6.90
   1 -28  -2   29.60    5.00
  -1 -28   2   36.90    6.80
   1 -28  -2   46.90    7.90
  -1 -28   2   29.40    8.80
   1  28  -2   38.30    6.10
  -1  28   2   33.50    6.60
   1  28  -2   32.20    5.20
  -1  28   2   28.20    6.20
   0 -28  -2   76.59    4.80
   0 -28   2   78.09    7.90
   0 -28  -2   81.59    9.20
   0 -28   2   81.39    9.80
   0  28  -2   62.49    7.70
   0  28   2   63.19    6.50
   0  28   2   68.59    7.70
   0  28  -2   66.49    6.40
   1 -28   2  136.89   10.70
   1 -28   2  126.29    9.20
  -1 -28  -2  136.99   10.80
  -1  28  -2  141.49    8.70
   1  28   2  136.19    9.90
  -1  28  -2  132.69    9.30
   2 -28   2   18.60    5.10
  -2 -28  -2   19.60    5.90
   2 -28   2   22.50    6.00
  -2  28  -2   26.10    6.90
   2  28   2   11.40    5.00
  -2  28  -2   15.10    5.00
   3 -28   2   51.49   10.20
   3 -28   2   42.10    9.20
  -3 -28  -2   54.59   13.70
  -3  28  -2   55.99    9.30
   4 -28   2    6.70    6.50
  -4 -28  -2    8.80    7.40
   4 -28   2    7.10    6.00
  -4  28  -2   -5.00    6.40
   4  28   2   -0.40    6.00
  -4  28  -2    1.90    5.70
  -5 -28  -2   -2.90    9.70
   5 -28   2   -3.00    8.50
  -5  28  -2   21.60    8.40
   5  28   2   16.70    7.50
   6 -28   2   10.50   10.30
  -6 -28  -2   20.50   11.90
  -6  28  -2   32.40   10.00
   6  28   2   12.00    8.60
  -7 -29   2   -6.00    9.90
   7 -29  -2  -11.30    8.50
   7  29  -2   -1.40    7.70
  -7  29   2   16.30   11.10
  -6 -29   2    3.90    8.80
   6 -29  -2    9.00    7.20
  -6  29   2   -0.50    9.00
   6  29  -2   16.30    7.30
  -5 -29   2   13.10    7.60
   5 -29  -2   26.20    7.10
  -5  29   2   20.50    8.60
   5  29  -2   20.90    6.80
   4 -29  -2   12.00    6.20
  -4 -29   2   16.10    6.80
   4  29  -2   11.30    3.40
  -4  29   2   10.40    4.40
  -4  29   2   -1.00    6.70
  -3 -29   2   17.60    6.10
   3 -29  -2   30.30    9.20
   3  29  -2   49.70    8.10
  -3  29   2   16.20    6.20
  -3  29   2   26.10    6.60
   3  29  -2   28.60    5.30
   2 -29  -2   30.20    8.30
  -2 -29   2   18.40    4.90
  -2 -29   2   12.50    6.30
   2  29  -2   32.20    7.70
  -2  29   2   18.60    4.70
   2  29  -2   12.10    3.60
  -2  29   2   19.70    5.70
   1 -29  -2   57.49    6.00
  -1 -29   2   67.29   10.20
   1 -29  -2   78.89    9.10
  -1 -29   2   66.69    7.80
   1  29  -2   54.99    7.50
  -1  29   2   50.29    7.30
   1  29  -2   54.89    6.10
  -1  29   2   47.00    7.70
   0 -29   2   39.40    7.30
   0 -29  -2   32.40    8.30
   0 -29   2   32.20    8.30
   0  29   2   33.40    7.30
   0  29   2   28.70    6.40
   0  29  -2   28.00    6.10
   0  29  -2   27.10    7.20
   1 -29   2  153.08    9.30
  -1 -29  -2  148.99   11.90
   1 -29   2  140.29   11.40
  -1  29  -2  147.79    9.20
   1  29   2  134.49   10.20
  -1  29  -2  151.28   10.20
   2 -29   2  112.69   10.80
  -2 -29  -2  107.99   11.90
   2 -29   2  120.09    9.70
  -2  29  -2  118.19   10.00
  -2  29  -2  125.79    9.00
   2  29   2   95.59    9.30
   3 -29   2   31.80   10.20
  -3 -29  -2   37.70   11.40
   3 -29   2   39.60    9.50
   3  29   2   21.10    6.00
  -3  29  -2   40.90   10.40
  -3  29  -2   27.60    8.10
  -4 -29  -2   15.20    8.40
   4 -29   2   13.20    6.50
   4 -29   2   13.40    7.10
   4  29   2   10.40    6.00
  -4  29  -2    9.30    5.50
  -4  29  -2   -0.90    6.80
  -5 -29  -2    4.90   10.40
   5  29   2   -9.00    6.80
  -5  29  -2    7.20    8.10
   6 -29   2   68.09   19.40
  -6 -29  -2   88.49   19.90
   6  29   2   59.89   13.60
  -6  29  -2   85.79   16.90
  -7 -30   2   -4.80   10.40
   7 -30  -2    1.20    9.30
  -7  30   2   33.50   11.90
   7  30  -2    5.80    8.00
   6 -30  -2   20.90    8.20
  -6 -30   2   12.00    9.70
  -6  30   2   27.10   10.20
   6  30  -2    9.70    7.40
   5 -30  -2   54.69   11.00
   5  30  -2   54.99   10.70
  -4 -30   2   56.29   11.60
   4 -30  -2   58.19   15.70
  -4  30   2   31.90    7.40
   4  30  -2   39.40    9.40
  -4  30   2   34.20    8.40
   4  30  -2   31.70    5.80
  -3 -30   2   13.40    5.60
   3 -30  -2   12.00    5.40
   3  30  -2    6.60    3.60
   3  30  -2   10.00    5.40
  -3  30   2   -0.70    6.00
  -3  30   2    5.60    4.30
   2 -30  -2   30.80    8.70
  -2 -30   2   17.10    5.20
  -2 -30   2   10.80    6.00
  -2  30   2   13.10    5.50
   2  30  -2   26.90    5.50
  -2  30   2   15.80    4.90
   2  30  -2   17.20    5.10
  -1 -30   2  139.89   12.60
   1 -30  -2  151.68   11.40
  -1 -30   2  142.89   10.10
  -1  30   2  131.69    9.10
  -1  30   2  138.79    9.60
   1  30  -2  151.28    8.20
   1  30  -2  123.79    9.50
   0 -30   2   92.29    9.30
   0 -30   2  103.59   11.00
   0 -30  -2  104.59   10.40
   0  30  -2  107.69    7.90
   0  30   2  100.69    7.70
   0  30  -2  110.69    8.80
   0  30   2   92.09    8.70
   1 -30   2   89.49    8.80
  -1 -30  -2   77.19    9.60
   1 -30   2   77.29   10.70
  -1  30  -2   67.19    8.20
  -1  30  -2   75.69    8.50
   1  30   2   66.79    8.20
   2 -30   2   85.09   10.50
   2 -30   2   69.89    8.70
  -2 -30  -2   63.49   10.90
  -2  30  -2   78.99    9.00
   2  30   2   54.19    9.70
  -2  30  -2   79.29    9.20
   3 -30   2   17.20    6.60
   3 -30   2   12.10    6.00
  -3 -30  -2    9.90    7.30
  -3  30  -2   30.00    8.00
   3  30   2    2.00    5.50
  -3  30  -2   25.20    8.40
   4 -30   2   49.99   11.40
   4 -30   2   26.40    7.60
  -4 -30  -2   23.10    8.80
  -4  30  -2   25.30    7.60
   4  30   2   16.80    6.30
  -4  30  -2   36.20    8.80
   5 -30   2    4.40    8.50
  -5 -30  -2    3.90   10.80
   5  30   2   -9.80    7.00
  -5  30  -2    8.30    8.90
  -7 -31   2   -8.30   10.80
   7 -31  -2   -4.60    9.10
   7  31  -2    0.00    8.40
  -7  31   2   14.00   12.40
   6 -31  -2    6.90    7.50
  -6 -31   2    5.30   10.40
  -6  31   2    3.10   10.20
   6  31  -2    0.40    7.50
   5 -31  -2   44.90   12.30
  -5 -31   2   20.90    8.90
   5  31  -2   24.90    8.00
  -5  31   2   17.40    9.20
   4 -31  -2   13.30    6.40
  -4 -31   2   19.70    7.50
  -4  31   2    5.60    7.60
   4  31  -2    5.90    4.00
  -4  31   2   10.30    4.80
   4  31  -2   17.50    6.80
   3 -31  -2   14.70    5.70
  -3 -31   2   14.40    6.10
  -3  31   2   15.80    5.00
  -3  31   2    7.50    6.70
   3  31  -2    8.90    3.90
  -2 -31   2   35.20    8.40
   2 -31  -2   14.60    5.90
  -2  31   2   14.60    6.00
  -2  31   2   14.20    5.00
   2  31  -2   29.10    7.90
   2  31  -2   17.40    4.10
   1 -31  -2  172.78   12.00
  -1 -31   2  161.08   13.40
  -1 -31   2  149.99   10.80
  -1  31   2  156.88   10.20
   1  31  -2  165.08   10.50
   1  31  -2  150.18    8.80
  -1  31   2  151.68    9.40
   0 -31  -2   62.49    9.50
   0 -31   2   55.99    8.40
   0 -31   2   62.59   10.80
   0  31  -2   48.80    7.10
   0  31   2   56.69    7.20
   0  31  -2   60.29    8.10
   0  31   2   55.09    8.40
   1 -31   2   15.50    6.70
   1 -31   2   36.70    8.20
  -1 -31  -2   18.50    6.20
  -1  31  -2   16.10    5.80
   1  31   2   10.10    5.50
  -1  31  -2   13.40    5.50
   2 -31   2    9.20    6.40
   2 -31   2   11.60    5.00
  -2 -31  -2    7.20   10.10
   2  31   2   -1.90    5.10
  -2  31  -2    6.50    5.30
  -2  31  -2   15.70    6.10
  -3 -31  -2   13.40    7.70
   3 -31   2   13.10    6.60
   3 -31   2   13.60    6.60
   3  31   2    7.90    6.00
  -3  31  -2    2.40    8.60
  -3  31  -2   11.00    6.00
  -4 -31  -2    9.60    9.30
   4 -31   2   14.80    7.30
   4 -31   2   14.30    7.50
  -4  31  -2    7.00    7.30
   4  31   2    2.50    6.10
  -4  31  -2    1.10    5.90
   5 -31   2   -3.90    9.20
  -5 -31  -2   10.10   11.50
  -5  31  -2   12.50    9.50
   5  31   2   14.10    7.90
  -6 -32   2    4.00   10.50
   6 -32  -2   10.00    8.70
  -6  32   2   12.40   10.90
   6  32  -2    4.10    8.30
  -5 -32   2    1.10    8.70
   5 -32  -2   17.70    7.60
   5  32  -2    3.50    7.60
  -5  32   2   -5.80    8.80
   4 -32  -2   30.70    7.80
  -4 -32   2   49.40   12.70
  -4  32   2   28.10    8.90
   4  32  -2   36.40   10.70
  -4  32   2   22.90    5.50
  -3 -32   2    5.70    6.20
  -3  32   2   -4.20    4.80
  -3  32   2   -0.30    7.30
   3  32  -2    5.90    3.80
   3  32  -2   16.00    6.60
   2 -32  -2   85.89   10.70
  -2 -32   2   85.49   10.40
  -2  32   2   67.49    9.70
   2  32  -2   84.49   13.40
  -2  32   2   66.09    8.90
   2  32  -2   65.89    6.80
   1 -32  -2  145.99   11.90
  -1 -32   2  132.69   13.10
  -1 -32   2  120.69   10.50
  -1  32   2  120.79   10.10
  -1  32   2  131.19    9.70
   1  32  -2  142.59   10.10
   1  32  -2  135.29    8.50
   0 -32   2   16.20    6.70
   0 -32  -2   40.00    9.70
   0 -32   2   12.70    5.20
   0  32   2   17.80    5.80
   0  32  -2   18.30    5.00
   0  32   2   17.40    5.00
   0  32  -2   16.70    5.80
   1 -32   2   31.00    8.60
   1 -32   2   28.00    7.60
  -1 -32  -2   39.30   11.40
  -1  32  -2   18.80    5.90
  -1  32  -2   36.60    8.00
   1  32   2   28.60    6.80
  -2 -32  -2    8.40    6.80
   2 -32   2   11.20    5.70
   2 -32   2    8.80    7.00
   2  32   2   -3.80    5.40
  -2  32  -2    7.20    6.10
  -2  32  -2   -2.20    5.30
  -3 -32  -2   21.80    8.60
   3 -32   2   29.30    7.30
   3 -32   2   45.30   11.80
  -3  32  -2   17.30    7.80
   3  32   2   20.00    6.50
  -3  32  -2   19.90    6.60
  -4 -32  -2   18.60    9.50
   4 -32   2   18.60    8.00
   4 -32   2   10.50    8.50
   4  32   2   17.10    7.10
  -4  32  -2   -2.90    6.50
  -4  32  -2   16.50    8.40
   5 -32   2   -5.50    9.20
  -5 -32  -2  -11.80   11.80
   5  32   2  -13.70    7.80
  -5  32  -2    6.20   10.00
  -6 -33   2   10.30   11.00
   6 -33  -2   13.30    8.70
   6  33  -2    8.60    8.60
  -6  33   2   14.40   11.20
   5 -33  -2    9.40    8.10
  -5 -33   2   -3.20    8.90
   5  33  -2   15.40    8.80
  -5  33   2    2.70   10.20
  -4 -33   2   39.10   12.30
   4 -33  -2   15.40    7.20
  -4  33   2   13.10    5.90
  -4  33   2    6.60    8.60
   4  33  -2   13.40    7.80
  -3 -33   2   13.90    6.50
   3 -33  -2   38.20   10.10
   3  33  -2   12.50    4.30
  -3  33   2   12.40    7.70
   3  33  -2   18.20    7.30
  -3  33   2   12.70    5.80
   2 -33  -2   45.70   12.60
  -2 -33   2   46.80    9.90
   2  33  -2   30.50    6.60
   2  33  -2   46.20    9.00
   1 -33  -2  106.49   11.30
  -1 -33   2   79.19    9.80
  -1 -33   2   78.19   12.20
   1  33  -2   91.69    7.70
  -1  33   2   91.19    9.10
   1  33  -2   98.39    9.90
  -1  33   2   73.59    9.30
   0 -33  -2   73.69   12.80
   0 -33   2   45.00   10.50
   0 -33   2   57.19    9.70
   0  33  -2   53.79    7.70
   0  33   2   51.29    8.90
   0  33   2   45.50    9.10
   0  33  -2   38.10    8.70
   1 -33   2   33.70    9.40
  -1 -33  -2   48.40   11.10
   1 -33   2   28.40    7.90
  -1  33  -2   37.00    8.80
  -1  33  -2   23.50    6.20
   1  33   2   25.40    6.60
   2 -33   2   21.10    7.70
  -2 -33  -2   20.90    7.80
   2 -33   2   30.30    9.70
  -2  33  -2   19.30    6.30
   2  33   2   15.20    6.60
  -2  33  -2   22.00    7.00
  -3 -33  -2   13.90    8.70
   3 -33   2   13.30    7.90
   3 -33   2   16.00    7.60
  -3  33  -2    9.10    8.10
   3  33   2    5.50    6.00
  -3  33  -2   13.30    6.70
   4 -33   2    4.30    8.20
  -4 -33  -2    2.70    9.90
   4  33   2    5.30    6.70
  -4  33  -2   12.60    7.10
  -4  33  -2    9.40    8.70
  -5 -33  -2    2.30   12.40
   5 -33   2   15.70   10.70
   5  33   2    8.70    8.70
  -5  33  -2    8.30   10.90
  -6 -34   2   -4.90   10.60
   6 -34  -2   18.20    9.80
   6  34  -2   10.40    9.20
  -6  34   2    7.10   12.10
  -5 -34   2    6.60    9.20
   5 -34  -2   18.20    8.60
   5  34  -2   18.00    8.50
  -5  34   2    6.20   10.40
   4 -34  -2   40.50   12.60
  -4 -34   2   30.30   12.00
   4  34  -2   13.90    8.60
  -4  34   2   14.80    6.10
  -4  34   2   20.00    9.30
  -3 -34   2   -2.90    6.60
   3  34  -2   15.90    7.60
  -3  34   2   -8.20    7.70
  -3  34   2    0.60    5.50
  -2 -34   2   81.99   11.10
  -2  34   2   58.49    9.00
  -2  34   2   58.79   10.40
   2  34  -2   55.99    7.40
   1 -34  -2   62.19   13.20
  -1 -34   2   40.60    9.50
  -1 -34   2   41.70   10.70
   1  34  -2   38.50    7.80
  -1  34   2   44.20    9.40
  -1  34   2   38.50    9.10
   1  34  -2   48.80    9.40
   0 -34  -2   24.10    7.70
   0 -34   2   38.70   11.50
   0 -34   2   45.30    9.40
   0  34  -2   42.70    9.40
   0  34   2   21.60    6.90
   0  34  -2   37.40    9.10
   1 -34   2    8.50    7.40
   1 -34   2    8.80    5.20
  -1 -34  -2   11.20    6.70
  -1  34  -2   -1.30    5.90
   1  34   2   -0.40    5.80
  -1  34  -2    5.50    6.40
  -2 -34  -2   14.90    7.70
   2 -34   2   10.40    7.80
   2 -34   2   12.30    6.00
  -2  34  -2   15.60    7.20
  -2  34  -2   12.40    6.10
   2  34   2   -2.10    5.80
  -3 -34  -2    0.10    8.80
   3 -34   2   12.50    8.40
   3 -34   2    8.20    6.60
  -3  34  -2    0.00    6.50
  -3  34  -2    3.50    7.60
   3  34   2    0.60    6.30
  -4 -34  -2    4.70   10.00
   4 -34   2    8.50    9.20
   4 -34   2    4.40    8.60
   4  34   2   -2.90    7.00
  -4  34  -2    0.00    8.90
  -4  34  -2   18.00    9.90
  -5 -35   2   26.20   10.20
   5 -35  -2   51.89   15.40
   5  35  -2   60.49   14.80
  -5  35   2   19.50   11.10
  -4 -35   2   16.20    9.30
   4 -35  -2   22.40    8.10
  -4  35   2    6.10    9.70
   4  35  -2   23.70    9.80
  -3 -35   2   17.00    7.70
   3  35  -2   45.10   11.60
  -3  35   2   14.70    6.70
  -3  35   2    7.10    8.60
  -2 -35   2   17.10    7.00
   2  35  -2   24.30    8.30
  -2  35   2   17.60    7.70
   2  35  -2   14.30    5.10
  -2  35   2   17.80    6.60
  -1 -35   2   28.20    6.70
  -1  35   2   18.20    6.80
   1  35  -2   21.40    5.50
   1  35  -2   44.40   10.60
  -1  35   2   36.90    9.70
   0 -35   2    3.90    8.80
   0 -35  -2    2.00    7.30
   0 -35   2    2.20    6.00
   0  35  -2    4.90    5.70
   0  35   2   -2.50    6.50
   0  35  -2   12.70    6.40
  -1 -35  -2   25.20    8.00
   1 -35   2   11.30    8.50
   1 -35   2   38.70   10.00
   1  35   2   16.90    6.50
  -1  35  -2   16.60    7.10
  -1  35  -2   11.10    7.40
   2 -35   2   -2.50    8.10
   2 -35   2    6.90    6.30
  -2 -35  -2    2.00    8.00
  -2  35  -2   -3.50    6.50
   2  35   2   -3.90    6.60
  -3 -35  -2   15.50    9.60
   3 -35   2    8.70    8.70
   3 -35   2   15.40    7.10
   3  35   2   -1.30    6.80
  -3  35  -2   -9.70    8.20
  -3  35  -2    3.50    7.30
  -4 -35  -2   13.20   11.30
   4 -35   2    3.90   11.50
   4 -35   2   -5.90    8.80
  -4  35  -2   19.30   10.00
   4  35   2    7.60    7.60
  -5 -36   2   46.10   11.70
   5 -36  -2   74.89   16.50
   5  36  -2   52.19   15.50
  -5  36   2   41.10   11.80
   4 -36  -2   20.60    8.00
  -4 -36   2   13.40    9.80
  -4  36   2   -6.80    7.80
   4  36  -2   12.90    8.80
   3 -36  -2   40.60   13.00
  -3  36   2    1.50    6.40
   3  36  -2   15.50    8.50
  -2 -36   2   17.30    7.40
  -2  36   2    6.50    6.90
  -2  36   2   10.50    7.70
   2  36  -2   13.30    5.40
   2  36  -2   37.90   11.10
  -1 -36   2   23.00    7.00
   1 -36  -2   54.79   12.70
   1  36  -2   20.60    5.90
   1  36  -2   41.30   11.30
   0 -36  -2    9.30    8.00
   0 -36   2   12.30    8.60
   0 -36   2   12.60    6.90
   0  36  -2   20.50    7.00
   0  36   2    9.50    6.80
   0  36  -2   -7.10    5.90
   1 -36   2   11.90    6.40
   1 -36   2   -1.80    8.20
  -1 -36  -2   14.40    7.90
  -1  36  -2    6.70    7.10
  -1  36  -2    6.50    6.80
   1  36   2   -7.00    6.20
   2 -36   2   11.30    6.50
  -2 -36  -2   11.90    8.70
  -2  36  -2    2.00    7.60
   2  36   2   -1.70    6.90
  -3 -36  -2    6.20    9.60
   3 -36   2   -1.60    8.70
  -3  36  -2   -5.40    7.50
  -3  36  -2    9.30    8.30
   3  36   2   -2.50    7.10
   4 -36   2    3.40    9.20
  -4 -36  -2   13.40   11.90
   4  36   2    2.00    8.90
  -4  36  -2   12.90   10.10
  -5 -37   2    0.20   11.10
   5 -37  -2   60.49   17.70
  -5  37   2   18.20   12.50
   5  37  -2    8.70   10.20
  -4 -37   2   25.90   10.90
   4 -37  -2   19.50    8.30
   4  37  -2    6.40    9.20
  -4  37   2   -4.90   10.20
   3 -37  -2   44.50   13.90
  -3 -37   2   10.80    8.90
  -3  37   2    6.60    9.20
  -3  37   2   26.00    7.70
   3  37  -2   61.39   12.70
  -2 -37   2   80.49   14.30
   2 -37  -2  104.99   15.30
  -2  37   2   68.49   11.70
   2  37  -2  108.69   14.60
  -2  37   2   89.59   12.80
  -1 -37   2   -2.90    6.50
   1 -37  -2   17.90    9.20
   1  37  -2    8.90    6.50
  -1  37   2   13.20    7.10
   1  37  -2   50.09   12.00
   0 -37  -2  -11.10    7.90
   0 -37   2   -2.50    6.60
   0  37  -2    8.40    7.40
   0  37   2   -1.10    6.50
   0  37  -2   -6.50    6.20
   1 -37   2   43.20   13.50
  -1 -37  -2   18.90    8.20
   1 -37   2    9.50    9.00
   1  37   2   -3.50    6.60
  -1  37  -2   22.70    8.00
  -1  37  -2   13.00    7.50
  -2 -37  -2   12.00    9.00
   2 -37   2    0.00    9.10
  -2  37  -2  -10.20    9.10
  -2  37  -2    9.50    7.60
   2  37   2   -5.80    6.90
   3 -37   2    9.00    8.80
  -3 -37  -2    1.20   10.10
   3 -37   2   12.50   14.60
  -3  37  -2   -7.60    9.40
   3  37   2   -0.30    7.20
  -3  37  -2    8.10    8.90
   4 -38  -2   75.39   15.60
  -4 -38   2   52.59   16.50
  -3 -38   2    9.00    9.20
   3 -38  -2   20.70    8.70
  -3  38   2   19.30    9.80
   3  38  -2   17.50   10.40
  -3  38   2   16.70    7.50
   2 -38  -2   25.10    9.10
  -2  38   2   28.90   10.00
   2  38  -2   57.69   14.00
  -2  38   2   23.20    9.00
  -1 -38   2    7.40    7.30
   1 -38  -2   11.30    9.30
  -1  38   2   10.60    7.40
   1  38  -2   32.60    9.40
   1  38  -2   -0.70    6.90
   0 -38   2    0.30    7.20
   0 -38  -2   -4.40    8.60
   0  38   2   -0.20    7.20
   0  38  -2   -0.80    7.10
   0  38  -2   13.10    7.90
  -1 -38  -2   35.90    9.50
   1 -38   2   55.79   15.00
   1 -38   2   29.00   10.30
  -1  38  -2   40.40   12.00
  -1  38  -2   32.30    8.50
   1  38   2   23.10    8.00
  -2 -38  -2   20.20   10.10
   2 -38   2   -6.00    9.60
   2  38   2    1.80    7.70
  -2  38  -2   13.80    8.40
  -2  38  -2   -5.70    9.00
  -3 -38  -2   -2.70   10.90
   3 -38   2   13.40    9.10
   3 -38   2  -10.20    9.80
  -3  38  -2    4.10    9.80
  -3  38  -2    0.60    8.90
   3  38   2    7.00    8.30
   4 -39  -2   73.99   16.80
  -4 -39   2   27.90   11.00
  -4  39   2    2.70   12.00
   4  39  -2   12.50   10.30
  -3 -39   2    1.60   10.30
   3  39  -2   16.20   10.50
  -3  39   2   14.20   10.80
  -2 -39   2   24.70    9.60
  -2  39   2   25.90    8.50
   2  39  -2   49.40   13.60
   1 -39  -2   19.20    9.40
  -1  39   2   16.00    7.70
   1  39  -2   53.59   13.50
   0 -39  -2   16.60    9.80
   0 -39   2    6.90    9.80
   0  39   2   -4.10    7.60
   0  39  -2   14.50    7.80
   0  39  -2   48.70   13.70
  -1 -39  -2    5.10    9.60
  -1  39  -2    7.70    8.30
   1  39   2   -9.70    7.80
   2 -39   2   16.00    8.70
  -2 -39  -2   21.20   10.30
  -2  39  -2   14.50    9.20
   2  39   2   -1.30    8.10
  -2  39  -2  -13.00    9.00
  -3 -40   2    8.50   10.40
  -3  40   2   15.80   12.70
  -3  40   2   -4.70    8.10
   3  40  -2   19.80   11.20
   2 -40  -2   25.10   10.20
  -2 -40   2   15.10    9.50
   2  40  -2   59.19   15.90
  -2  40   2   -5.10    7.60
   1 -40  -2   59.19   15.70
  -1 -40   2   14.70    8.90
  -1  40   2   10.50    7.90
   1  40  -2   22.30   10.10
   0 -40  -2   15.00    9.90
   0 -40   2   19.40    9.00
   0  40   2   -1.00    8.10
   0  40  -2    3.30    8.40
   0  40  -2   26.10   10.20
  -1 -40  -2   10.60   10.30
   1 -40   2    9.60    8.80
  -1  40  -2   51.99   14.30
   1  40   2  -11.20    8.30
  -1  40  -2   -8.40    9.90
  -2 -40  -2   11.90   11.20
   2  40   2    1.50    8.30
  -2  40  -2    6.20    9.80
   2 -41  -2   19.40   10.10
  -2 -41   2   22.60   10.30
   2  41  -2   38.70   11.60
  -1 -41   2   19.40    9.50
   1 -41  -2   58.79   16.80
   1  41  -2   18.20   11.20
  -1  41   2    3.00    8.40
   0 -41  -2   10.50   10.60
   0 -41   2   14.10    9.50
   0  41  -2   16.40   10.50
   0  41   2   -2.80    8.30
   1 -41   2   46.30   15.30
  -1 -41  -2   26.10   11.60
  -1  41  -2    7.90   10.30
   1  41   2    3.80    8.80
  -1  41  -2   65.69   16.70
   1 -42  -2   77.09   17.90
  -1 -42   2   21.00   10.30
   1  42  -2   43.50   12.80
   0 -42   2   22.70   10.30
   0 -42  -2   16.10   11.30
   0  42   2   -0.50    9.40
   0  42  -2   11.20   11.40
 -10   0   3    5.90   11.50
  10   0  -3    6.80    7.40
  -9   0   3   11.70    8.30
   9   0  -3   -7.50    5.90
   8   0  -3    3.70    8.10
  -8   0   3    7.70    7.00
   7   0  -3    3.30    3.40
  -7   0   3    0.30    5.00
   7   0  -3    4.40    2.30
   7   0  -3   -2.50    3.60
   6   0  -3   30.20    6.20
  -6   0   3   26.80    6.90
   6   0  -3   28.90    4.60
   6   0  -3   27.00    3.30
   5   0  -3  348.57   13.00
   5   0  -3  341.87   10.10
  -5   0   3  348.47   13.10
   5   0  -3  353.16   10.60
   4   0  -3  147.19    7.40
   4   0  -3  122.59    8.70
  -4   0   3  165.28    7.60
  -4   0   3  137.69    5.70
  -4   0   3  135.89    7.30
   4   0  -3  145.19    5.60
   4   0  -3  156.88    7.30
   3   0  -3  141.39    5.90
  -3   0   3  140.39    5.40
  -3   0   3  137.29    6.10
   3   0  -3  137.89    5.30
  -3   0   3  140.39    6.60
   3   0  -3  130.19    6.60
   2   0  -3  441.96   12.60
   2   0  -3  399.86   11.70
  -2   0   3  404.46   11.70
   2   0  -3  413.96   11.80
  -2   0   3  390.46   11.80
   2   0  -3  421.26   11.40
  -2   0   3  437.36   12.50
   1   0  -3   61.39    3.50
  -1   0   3   68.09    2.90
   1   0  -3   60.19    3.60
  -1   0   3   60.39    3.70
  -1   0   3   62.79    3.30
   1   0  -3   68.79    2.90
   1   0  -3   72.69    4.10
   0   0  -3  327.67    9.40
   0   0   3  317.17   10.20
   0   0  -3  329.77    9.20
   0   0   3  333.37    9.10
   0   0  -3  327.07   10.10
   0   0   3  332.47    9.10
   1   0   3  134.39    4.70
   1   0   3  133.19    5.50
   1   0   3  115.89    5.50
  -1   0  -3  126.49    4.70
  -1   0  -3  121.09    5.50
  -1   0  -3  137.59    6.20
   2   0   3  195.38    6.80
  -2   0  -3  185.88    7.80
  -2   0  -3  192.28    9.00
  -2   0  -3  210.48    7.10
   2   0   3  203.78    8.60
   3   0   3   79.89    5.90
   3   0   3   75.39    5.10
   3   0   3   77.39    5.50
  -3   0  -3   78.79    7.70
  -3   0  -3   80.19    5.00
  -4   0  -3   59.49    8.30
   4   0   3   46.70    6.10
   4   0   3   55.49    5.70
  -4   0  -3   39.50    5.10
   5   0   3   -2.10    3.70
   5   0   3    3.40    4.20
  -5   0  -3    7.80    4.00
  -5   0  -3    5.80    6.20
   6   0   3   52.09    9.20
  -6   0  -3   64.89    9.60
   6   0   3   39.10    8.00
  -7   0  -3    7.30    7.70
   7   0   3    9.90    6.30
   7   0   3    4.80    7.20
   8   0   3   24.50    9.40
  -8   0  -3    0.80    9.90
  10  -1  -3    7.20    7.60
 -10  -1   3   -4.20   11.20
 -10   1   3   -2.90   11.60
  10   1  -3   -3.60    7.10
   9  -1  -3    6.90    6.20
  -9  -1   3    5.00    8.70
   9   1  -3   -4.50    6.00
  -9   1   3    4.20    8.20
  -8  -1   3    6.30    6.60
   8  -1  -3   -6.30    7.00
  -8   1   3    3.40    6.80
   8   1  -3    7.00    3.70
   8   1  -3   -4.20    5.60
   7  -1  -3    5.80    4.00
  -7  -1   3    9.40    5.40
   7   1  -3    9.70    4.20
   7   1  -3    7.00    2.50
   7   1  -3    7.20    3.80
  -7   1   3    4.50    5.10
  -6  -1   3  255.47   12.00
   6  -1  -3  255.37    7.70
   6  -1  -3  248.18    8.20
   6  -1  -3  243.18   11.60
   6   1  -3  241.78   11.60
   6   1  -3  246.78    9.20
  -6   1   3  254.87   11.90
   6   1  -3  247.78    8.20
   5  -1  -3  207.08    7.00
   5  -1  -3  192.78    6.50
   5  -1  -3  214.58    9.60
  -5  -1   3  222.08   10.10
   5   1  -3  206.48    9.60
   5   1  -3  191.68    7.00
   5   1  -3  219.18    8.00
  -5   1   3  228.78   10.10
   4  -1  -3  341.47   14.10
   4  -1  -3  325.57   11.90
  -4  -1   3  346.87   12.30
  -4  -1   3  381.06   12.40
  -4  -1   3  356.16   10.80
   4  -1  -3  366.76   12.20
   4  -1  -3  358.36   10.20
   4   1  -3  359.66   10.70
  -4   1   3  352.16   10.40
  -4   1   3  351.06   12.30
   4   1  -3  333.37   13.90
   4   1  -3  337.67   12.00
   4   1  -3  345.67   13.60
  -4   1   3  367.46   12.40
   3  -1  -3   43.50    3.10
  -3  -1   3   41.40    3.50
   3  -1  -3   44.20    3.70
  -3  -1   3   40.90    3.80
   3  -1  -3   59.29    4.80
   3   1  -3   47.40    3.60
  -3   1   3   38.70    3.80
   3   1  -3   42.00    5.30
   3   1  -3   58.29    4.80
   3   1  -3   41.70    3.30
  -3   1   3   36.50    3.20
  -2  -1   3  581.64   16.10
  -2  -1   3  602.64   16.50
  -2  -1   3  593.74   15.70
   2  -1  -3  590.84   16.00
   2  -1  -3  573.74   15.70
   2  -1  -3  579.84   16.50
   2   1  -3  593.84   16.60
   2   1  -3  573.94   15.90
  -2   1   3  593.44   16.50
   2   1  -3  587.14   15.70
   2   1  -3  590.84   15.50
  -2   1   3  579.24   15.80
  -2   1   3  577.34   15.80
  -1  -1   3  259.07    7.60
  -1  -1   3  258.17    8.40
   1  -1  -3  263.77    7.50
   1  -1  -3  279.97    8.30
  -1  -1   3  271.87    7.90
   1  -1  -3  256.47    8.40
   1  -1  -3  255.27    7.70
   1   1  -3  254.77    7.30
  -1   1   3  258.27    7.90
   1   1  -3  251.07    7.50
  -1   1   3  255.27    8.20
  -1   1   3  269.07    7.50
   1   1  -3  263.17    8.50
   1   1  -3  267.97    8.40
  -1   1   3  265.67    8.40
   0  -1  -3  187.68    6.20
   0  -1   3  187.28    5.80
   0  -1   3  187.48    5.60
   0  -1  -3  173.58    6.70
   0  -1   3  176.88    6.80
   0  -1  -3  186.88    5.80
   0   1  -3  175.08    6.60
   0   1   3  193.68    6.00
   0   1   3  175.58    6.70
   0   1  -3  185.28    5.90
   0   1   3  192.28    5.70
   0   1  -3  212.78    7.80
  -1  -1  -3  108.49    5.20
   1  -1   3  121.79    5.20
   1  -1   3  104.99    5.30
  -1  -1  -3  117.69    5.60
   1  -1   3  113.29    4.30
  -1  -1  -3  110.19    4.20
   1   1   3  111.59    4.20
   1   1   3   96.89    5.10
   1   1   3  119.69    5.20
  -1   1  -3  109.59    4.40
  -1   1  -3  115.59    5.60
  -1   1  -3   99.09    5.00
   2  -1   3  185.18    8.40
  -2  -1  -3  151.38    7.20
   2  -1   3  177.68    6.40
  -2  -1  -3  191.48    6.50
  -2  -1  -3  209.18    9.10
   2  -1   3  172.38    7.30
   2   1   3  157.98    9.70
  -2   1  -3  176.88    8.80
  -2   1  -3  188.68    6.80
  -2   1  -3  165.58    7.40
   2   1   3  187.18    6.40
   3  -1   3  260.67   10.20
   3  -1   3  264.37   14.20
   3  -1   3  251.47    9.70
  -3  -1  -3  242.88   11.90
  -3  -1  -3  249.68    8.90
  -3   1  -3  262.37   11.90
   3   1   3  264.67   10.30
  -3   1  -3  250.07   10.00
  -3   1  -3  255.67    9.10
   3   1   3  240.98    9.70
   3   1   3  242.38    8.70
  -4  -1  -3   11.40    4.70
  -4  -1  -3   16.90    3.40
   4  -1   3   12.50    3.60
   4  -1   3   16.20    3.50
   4   1   3   12.50    3.50
  -4   1  -3   27.40    8.30
  -4   1  -3   19.70    4.70
   4   1   3   14.30    3.80
   5  -1   3   89.69    8.80
  -5  -1  -3   97.79   11.90
   5  -1   3   79.09    7.40
  -5  -1  -3   92.39    8.10
   5   1   3   86.09    8.70
  -5   1  -3   93.39    7.90
   5   1   3  104.89    8.10
  -5   1  -3  102.79   12.50
  -6  -1  -3   53.19    9.20
   6  -1   3   37.90    7.70
  -6  -1  -3   37.80    9.50
   6  -1   3   46.30    9.80
   6   1   3   30.10    9.40
  -6   1  -3   41.00    9.60
   6   1   3   26.40    7.70
   7  -1   3    1.40    7.00
   7  -1   3    3.00    6.10
  -7  -1  -3    1.90    7.50
   7   1   3   -4.70    5.90
  -7   1  -3   -1.50    7.80
   7   1   3    9.20    7.20
  -8  -1  -3    0.10    9.50
   8  -1   3   -3.30    8.30
   8   1   3    0.70    8.80
  -8   1  -3   -2.50    9.60
 -10  -2   3   -0.90   11.20
  10  -2  -3   -7.20    7.60
  10   2  -3   -7.20    7.00
 -10   2   3    8.70   11.20
  -9  -2   3   11.80    9.00
   9  -2  -3   14.10    6.10
  -9   2   3   11.40    8.70
   9   2  -3    1.50    5.90
  -8  -2   3   -0.90    6.80
  -8   2   3    2.20    6.50
   8   2  -3    6.20    5.90
   8   2  -3    2.10    3.30
   7  -2  -3    1.20    3.60
  -7  -2   3    4.70    5.20
  -7   2   3    8.40    5.20
   7   2  -3   -4.60    3.70
   7   2  -3    3.80    2.50
   7   2  -3    5.10    4.40
   6  -2  -3   81.09    7.40
  -6  -2   3  114.99    8.60
  -6   2   3   92.79    8.30
   6   2  -3   94.79    5.00
   6   2  -3  102.29    6.60
   6   2  -3  102.79    7.80
   5  -2  -3  416.46   11.50
  -5  -2   3  420.46   14.80
   5  -2  -3  416.36   14.70
   5  -2  -3  415.56   11.20
   5   2  -3  437.56   13.00
   5   2  -3  416.96   12.30
  -5   2   3  411.46   14.90
   5   2  -3  433.76   14.80
  -4  -2   3  365.16   12.60
   4  -2  -3  364.36   12.60
  -4  -2   3  394.06   12.90
   4  -2  -3  357.96   12.70
  -4  -2   3  379.96   11.50
   4  -2  -3  373.06   10.30
   4   2  -3  387.76   11.40
  -4   2   3  365.16   12.70
  -4   2   3  364.26   10.50
  -4   2   3  340.37   12.40
   4   2  -3  362.96   14.40
   4   2  -3  378.06   12.70
   3  -2  -3  327.27   10.50
  -3  -2   3  310.77   10.00
  -3  -2   3  329.47   10.80
   3  -2  -3  323.37    9.20
  -3  -2   3  332.37   10.50
   3  -2  -3  322.07   10.80
   3   2  -3  320.67   10.80
  -3   2   3  324.77   10.60
  -3   2   3  323.67    9.40
   3   2  -3  322.97   10.40
  -3   2   3  314.87   10.90
   3   2  -3  309.87   11.40
   3   2  -3  332.67   10.10
  -2  -2   3   45.20    3.40
   2  -2  -3   44.60    2.90
  -2  -2   3   50.29    3.20
   2  -2  -3   56.79    4.10
  -2   2   3   46.50    3.00
  -2   2   3   46.80    3.30
   2   2  -3   51.09    3.10
   2   2  -3   51.39    3.50
  -1  -2   3   47.80    3.50
  -1  -2   3   60.89    2.70
  -1  -2   3   56.99    2.40
   1  -2  -3   58.89    3.20
   1  -2  -3   51.49    3.30
   1   2  -3   51.19    3.50
   1   2  -3   64.59    3.90
  -1   2   3   60.09    3.70
   1   2  -3   49.90    2.50
   1   2  -3   58.09    2.80
  -1   2   3   53.99    3.40
   0  -2   3  433.76   11.40
   0  -2  -3  442.76   12.30
   0  -2   3  432.16   13.00
   0  -2  -3  437.66   12.70
   0  -2  -3  447.96   11.70
   0  -2   3  438.26   11.90
   0   2  -3  431.26   11.90
   0   2   3  419.76   12.70
   0   2   3  449.46   12.10
   0   2  -3  430.26   11.70
   0   2   3  444.66   11.60
   0   2  -3  438.56   12.90
   1  -2   3  257.07    7.80
   1  -2   3  246.18    8.80
  -1  -2  -3  254.67    8.80
   1  -2   3  266.87    8.50
  -1  -2  -3  245.28    9.10
  -1  -2  -3  255.67    7.60
   1   2   3  260.17    8.60
   1   2   3  260.37    8.90
  -1   2  -3  252.77    8.70
   1   2   3  258.47    7.50
  -1   2  -3  261.07    9.00
  -1   2  -3  250.67    7.90
  -2  -2  -3  795.42   23.70
   2  -2   3  801.52   21.30
  -2  -2  -3  799.12   22.30
   2  -2   3  782.12   22.90
  -2  -2  -3  840.12   21.30
   2  -2   3  797.22   22.20
  -2   2  -3  807.12   22.20
  -2   2  -3  801.32   23.60
   2   2   3  792.92   22.90
   2   2   3  811.32   22.60
   2   2   3  800.32   21.00
   3  -2   3  140.99    7.10
  -3  -2  -3  144.59    6.30
  -3  -2  -3  136.49    8.90
   3  -2   3  133.29    9.80
   3  -2   3  141.09    7.50
  -3   2  -3  146.19    6.60
  -3   2  -3  151.18    9.20
  -3   2  -3  143.49    7.40
   3   2   3  131.79    6.00
   3   2   3  143.99    7.10
  -4  -2  -3   22.50    3.60
   4  -2   3   30.20    5.50
   4  -2   3   23.60    4.80
  -4  -2  -3   33.30    7.80
  -4   2  -3   20.40    5.20
  -4   2  -3   31.90    4.80
   4   2   3   19.00    5.50
   4   2   3   25.10    5.60
   5  -2   3   15.70    4.60
  -5  -2  -3   16.90    4.40
  -5  -2  -3    9.50    5.90
   5  -2   3   12.90    4.00
   5   2   3    9.70    4.00
   5   2   3   15.40    4.80
  -5   2  -3   28.50    6.50
   6  -2   3    3.90    5.30
   6  -2   3    8.10    5.00
  -6  -2  -3   12.10    5.70
  -6  -2  -3   12.10    8.10
   6   2   3    7.20    5.20
   6   2   3   10.80    5.00
  -6   2  -3    9.60    5.60
  -7  -2  -3    3.60    7.70
   7  -2   3    5.50    6.20
   7  -2   3    7.90    7.20
   7   2   3    1.10    6.20
   7   2   3  -11.10    5.80
   8  -2   3   -4.60    8.40
  -8  -2  -3   -1.90    9.30
   8   2   3    5.80    9.30
  -8   2  -3    5.20    9.70
 -10  -3   3    5.20   11.00
  10  -3  -3  -13.60    7.50
  10   3  -3  -12.50    7.60
 -10   3   3   18.30   11.40
  -9  -3   3  -10.30    8.20
   9  -3  -3   -7.00    5.90
  -9   3   3    0.30    8.10
   9   3  -3    1.10    6.30
  -8  -3   3   19.90    7.20
   8   3  -3   31.70    5.70
  -8   3   3   19.30    7.00
   8   3  -3    7.20    6.30
  -7  -3   3   10.60    5.60
   7  -3  -3   21.90    6.80
   7   3  -3   12.80    4.80
  -7   3   3   11.70    5.60
   7   3  -3    5.30    2.90
   7   3  -3    7.30    4.20
  -6  -3   3   81.49    8.20
   6  -3  -3   98.79    7.70
  -6   3   3  105.79    8.40
   6   3  -3   93.89    5.20
   6   3  -3   94.89    7.20
   6   3  -3  102.09    7.70
   5  -3  -3   46.90    5.70
  -5   3   3   45.40    6.00
   4  -3  -3  282.77    7.90
   4  -3  -3  282.17   10.40
  -4  -3   3  271.47   10.40
   4  -3  -3  247.48   11.70
  -4  -3   3  293.27    9.60
  -4  -3   3  286.67   10.60
  -4   3   3  266.07   10.70
   4   3  -3  284.97    9.40
  -4   3   3  251.87   10.30
   4   3  -3  283.57   10.60
   4   3  -3  285.47   12.20
   3  -3  -3   71.09    4.60
  -3  -3   3   71.19    4.20
   3  -3  -3   76.19    5.10
  -3  -3   3   63.19    4.20
   3  -3  -3   70.39    3.30
  -3   3   3   68.59    4.60
   3   3  -3   72.79    4.20
   3   3  -3   65.39    5.70
  -3   3   3   66.39    3.40
   3   3  -3   76.89    4.40
  -3   3   3   68.29    5.10
  -2  -3   3  362.66   10.10
   2  -3  -3  359.06   11.00
   2  -3  -3  356.96   10.90
  -2  -3   3  351.36   10.90
   2  -3  -3  346.77   10.10
  -2   3   3  362.16   11.00
   2   3  -3  348.77   10.70
   2   3  -3  351.36   11.00
   2   3  -3  346.67   10.00
   2   3  -3  353.76   10.80
   2   3  -3  352.86   10.00
  -2   3   3  340.27   10.20
  -2   3   3  359.46   10.70
   1  -3  -3  688.53   18.40
  -1  -3   3  691.93   17.80
  -1  -3   3  691.03   18.90
   1  -3  -3  707.53   17.70
   1  -3  -3  698.53   18.20
   1  -3  -3  687.63   18.30
  -1   3   3  683.93   18.40
   1   3  -3  655.73   18.60
  -1   3   3  717.23   18.40
   1   3  -3  677.63   17.80
   1   3  -3  679.53   18.70
  -1   3   3  690.63   18.40
   0  -3  -3  232.48    8.00
   0  -3  -3  243.68    6.90
   0  -3  -3  247.98    7.70
   0  -3   3  226.78    8.20
   0  -3   3  241.98    7.20
   0   3  -3  237.68    7.00
   0   3   3  239.98    6.80
   0   3  -3  231.48    7.20
   0   3  -3  233.38    8.10
   0   3   3  245.58    7.50
   0   3   3  233.38    8.00
   1  -3   3  221.48    7.50
   1  -3   3  214.28    6.90
   1  -3   3  211.28    7.90
  -1  -3  -3  205.28    6.50
   1  -3   3  216.08    7.00
  -1  -3  -3  217.88    8.30
  -1  -3  -3  198.48    7.60
  -1   3  -3  210.88    7.90
  -1   3  -3  207.08    6.90
   1   3   3  205.78    6.40
   1   3   3  213.88    7.60
   1   3   3  197.88    7.60
  -1   3  -3  218.68    7.80
  -2  -3  -3   91.29    4.30
  -2  -3  -3   89.09    6.80
  -2  -3  -3   85.09    5.40
   2  -3   3   93.19    5.30
   2  -3   3   82.89    4.40
   2   3   3   84.69    6.00
  -2   3  -3   94.09    7.00
   2   3   3   92.39    4.20
   2   3   3   92.69    5.40
  -2   3  -3   87.39    4.80
  -2   3  -3   82.39    5.40
   3  -3   3   31.40    4.60
   3  -3   3   45.70    7.40
  -3  -3  -3   44.10    6.50
   3  -3   3   36.90    5.00
  -3   3  -3   30.30    5.00
  -3   3  -3   37.70    4.30
  -3   3  -3   42.90    7.00
   3   3   3   38.40    4.00
   3   3   3   42.30    4.50
   4  -3   3   55.89    6.30
  -4  -3  -3   40.10    8.10
  -4  -3  -3   50.29    5.20
   4  -3   3   56.39    6.00
  -4   3  -3   48.40    8.80
   4   3   3   60.99    6.40
   4   3   3   59.09    6.20
  -4   3  -3   61.29    5.70
   5  -3   3   21.20    6.10
  -5  -3  -3   26.20    6.60
   5  -3   3   29.50    7.50
  -5  -3  -3   36.70   10.00
  -5   3  -3   25.10    6.40
   5   3   3   17.50    4.50
   5   3   3   20.60    5.20
   6  -3   3    5.80    4.90
  -6  -3  -3    4.40    8.70
   6  -3   3   13.40    5.90
  -6  -3  -3    7.80    5.80
   6   3   3    5.50    4.80
  -6   3  -3   13.20    5.80
   6   3   3    5.10    5.60
   7  -3   3   18.00    6.20
  -7  -3  -3   13.50    7.40
  -7  -3  -3   -0.60   10.90
   7  -3   3   21.10    7.70
   7   3   3   11.50    6.60
   7   3   3   18.60    6.90
  -7   3  -3   18.80    8.60
  -8  -3  -3   20.40   10.80
   8  -3   3   -5.70    9.00
   8   3   3   -5.20    8.80
  -8   3  -3   -8.60    9.40
 -10  -4   3    9.50   11.40
  10  -4  -3   -3.30    7.70
  10   4  -3   -1.10    7.60
 -10   4   3    8.40   11.70
   9  -4  -3    0.50    6.30
  -9  -4   3    3.30    8.70
   9   4  -3    0.00    6.40
  -9   4   3    3.50    8.60
   8  -4  -3    4.80    9.10
  -8  -4   3    4.20    6.50
   8   4  -3    5.60    8.10
  -8   4   3    7.80    7.00
   7  -4  -3   26.90    7.20
  -7  -4   3   16.10    5.80
   7   4  -3   25.20    4.80
   7   4  -3   16.50    4.90
  -7   4   3   37.70    8.90
   7   4  -3   20.00    5.40
   6  -4  -3   49.50    6.60
  -6  -4   3   41.40    7.60
   6   4  -3   43.60    4.30
  -6   4   3   49.10    7.20
   6   4  -3   41.70    6.60
   6   4  -3   50.19    6.70
  -5  -4   3  168.68    7.80
  -5  -4   3  158.28    8.70
   5  -4  -3  165.68    8.60
  -5   4   3  170.58    9.00
   5   4  -3  160.58    8.50
   5   4  -3  164.98    6.70
   5   4  -3  168.08    7.90
   4  -4  -3   41.00    4.70
   4  -4  -3   43.00    2.40
  -4  -4   3   57.59    5.30
  -4   4   3   31.30    5.00
  -4   4   3   40.50    5.00
  -4   4   3   39.70    2.80
   4   4  -3   54.79    5.80
   3  -4  -3   83.29    5.10
   3  -4  -3   86.09    3.50
  -3  -4   3   86.19    4.80
  -3  -4   3   81.69    4.70
   3  -4  -3   84.09    5.10
  -3  -4   3   80.39    5.20
   3   4  -3   88.29    5.60
  -3   4   3   82.09    5.30
   3   4  -3   77.49    4.50
  -3   4   3   77.49    3.60
   3   4  -3   86.09    4.70
   3   4  -3   79.59    5.80
  -3   4   3   86.79    5.00
  -2  -4   3  140.49    5.00
   2  -4  -3  136.79    6.00
   2  -4  -3  147.59    6.40
  -2  -4   3  132.89    5.80
   2  -4  -3  142.09    5.10
   2   4  -3  144.49    5.90
  -2   4   3  137.79    5.20
  -2   4   3  134.69    5.90
   2   4  -3  140.59    5.00
   2   4  -3  147.59    4.90
   2   4  -3  150.78    6.30
   2   4  -3  139.99    5.70
  -2   4   3  141.59    5.90
   1  -4  -3  155.28    4.90
   1  -4  -3  148.69    5.70
   1  -4  -3  172.68    6.10
  -1  -4   3  157.38    5.20
  -1  -4   3  144.89    6.10
   1  -4  -3  153.28    5.70
   1   4  -3  140.69    5.90
  -1   4   3  159.88    5.80
   1   4  -3  157.88    5.20
  -1   4   3  148.49    5.90
  -1   4   3  146.79    5.60
   0  -4  -3  478.35   13.60
   0  -4   3  472.45   12.80
   0  -4   3  458.55   13.90
   0  -4  -3  472.95   13.40
   0  -4  -3  468.05   13.00
   0  -4  -3  489.35   12.40
   0   4   3  475.55   12.30
   0   4   3  456.15   13.60
   0   4  -3  451.35   13.70
   0   4  -3  463.15   12.90
   0   4   3  484.25   13.20
   1  -4   3   58.69    4.00
   1  -4   3   48.80    3.20
   1  -4   3   42.60    3.80
   1  -4   3   50.69    3.30
  -1  -4  -3   45.00    3.70
  -1  -4  -3   50.39    2.70
  -1  -4  -3   58.89    4.20
  -1   4  -3   50.09    3.20
   1   4   3   55.19    3.90
   1   4   3   45.90    3.60
  -1   4  -3   49.10    4.30
   1   4   3   49.40    2.70
  -1   4  -3   42.70    3.70
   2  -4   3  130.99    6.30
   2  -4   3  119.89    9.10
   2  -4   3  133.29    5.60
   2  -4   3  135.49    7.40
  -2  -4  -3  136.49    5.20
  -2  -4  -3  138.29    6.60
   2   4   3  141.49    7.10
  -2   4  -3  141.19    5.90
  -2   4  -3  124.49    6.40
   2   4   3  141.39    6.60
  -2   4  -3  133.59    7.90
   2   4   3  138.99    5.20
   3  -4   3  110.39    6.50
  -3  -4  -3  103.49    5.80
   3  -4   3  109.59    6.30
  -3  -4  -3  114.19    8.40
   3  -4   3  107.69    9.00
  -3   4  -3  106.09    8.50
   3   4   3   97.99    5.30
  -3   4  -3  111.19    6.00
  -3   4  -3  108.59    6.70
   3   4   3  111.79    6.30
  -4  -4  -3   13.70    4.90
   4  -4   3   23.20    5.60
  -4  -4  -3   14.80    3.10
   4  -4   3   23.40    5.40
  -4   4  -3   20.50    5.00
   4   4   3   15.10    3.60
   4   4   3   10.80    3.70
  -5  -4  -3   24.70    6.10
   5  -4   3   29.40    8.20
  -5  -4  -3   36.10    9.90
   5  -4   3   17.90    4.20
  -5   4  -3   23.00    4.80
   5   4   3   27.40    6.80
   5   4   3   39.50    7.60
  -6  -4  -3   25.80    6.10
   6  -4   3   35.80    9.60
   6  -4   3   23.70    5.40
  -6  -4  -3   30.10    9.30
   6   4   3   21.30    5.30
  -6   4  -3   33.20    9.00
   6   4   3   20.90    6.00
   7  -4   3    3.80    6.30
   7  -4   3   -1.20    6.70
  -7  -4  -3    4.60   10.60
  -7  -4  -3    3.80    7.60
  -7   4  -3    6.20    7.90
   7   4   3    0.90    6.80
   7   4   3   16.20    6.60
   8  -4   3    6.40    8.50
  -8  -4  -3   14.40   10.20
   8   4   3   18.40    9.70
  -8   4  -3    2.30   10.10
 -10  -5   3   25.70   12.10
  10  -5  -3    6.00    8.30
  10   5  -3   10.70    8.30
 -10   5   3   12.60   11.80
   9  -5  -3   -0.20    6.00
  -9  -5   3   17.90    9.30
  -9   5   3   12.30    8.60
  -8  -5   3   17.00    7.20
   8  -5  -3   -1.50    6.00
   8   5  -3   11.30    3.70
  -8   5   3   19.20    7.00
   8   5  -3   12.20   10.00
  -7  -5   3   57.49    9.00
   7  -5  -3   39.40    7.90
   7   5  -3   34.00    9.00
   7   5  -3   31.10    6.30
   7   5  -3   37.90    7.40
  -7   5   3   41.20    8.50
   6  -5  -3    7.40    3.50
  -6  -5   3   14.40    4.30
   6   5  -3    3.50    3.40
  -6   5   3    4.50    4.10
   6   5  -3    4.40    4.10
   6   5  -3    6.60    2.70
  -5  -5   3   64.69    6.80
  -5  -5   3   73.49    5.90
   5  -5  -3   59.39    6.20
   5   5  -3   64.69    6.10
   5   5  -3   72.59    6.30
  -5   5   3   52.59    6.10
   5   5  -3   61.49    4.50
  -4  -5   3  107.99    5.90
  -4  -5   3  102.99    6.40
   4  -5  -3  107.49    6.40
   4   5  -3   98.79    7.90
   4   5  -3  103.19    5.10
   4   5  -3   90.49    6.70
  -4   5   3  103.69    6.60
   4   5  -3  112.29    6.20
  -4   5   3  100.89    6.80
   3  -5  -3  313.17   10.60
   3  -5  -3  306.07   10.40
  -3  -5   3  299.87   10.40
   3  -5  -3  334.27    8.70
  -3  -5   3  296.87   10.20
  -3   5   3  313.67    8.80
  -3   5   3  301.17   10.60
   3   5  -3  307.47   10.20
   3   5  -3  306.57   11.10
   3   5  -3  296.67    9.10
  -3   5   3  300.17   10.30
   3   5  -3  305.67    9.90
   3   5  -3  293.27   10.50
   2  -5  -3  133.69    6.20
  -2  -5   3  129.49    5.70
   2  -5  -3  112.29    5.70
   2  -5  -3  129.19    4.80
  -2  -5   3  140.99    5.80
  -2  -5   3  128.69    4.60
   2   5  -3  131.79    5.40
  -2   5   3  120.39    4.70
   2   5  -3  124.29    5.60
   2   5  -3  124.99    4.70
   2   5  -3  123.99    4.60
  -2   5   3  123.29    5.70
   2   5  -3  128.39    5.90
  -2   5   3  125.29    5.70
  -1  -5   3  511.95   15.30
   1  -5  -3  556.44   14.80
   1  -5  -3  524.15   14.80
   1  -5  -3  544.85   13.90
   1  -5  -3  539.35   14.70
  -1  -5   3  526.95   14.20
  -1   5   3  519.85   14.60
  -1   5   3  526.55   14.70
   1   5  -3  527.95   15.30
   1   5  -3  531.35   14.20
  -1   5   3  532.25   15.00
   0  -5  -3  521.85   13.30
   0  -5   3  502.95   15.00
   0  -5  -3  515.45   14.50
   0  -5  -3  514.35   13.90
   0  -5   3  492.45   13.80
   0  -5  -3  495.85   14.50
   0   5   3  521.95   13.20
   0   5   3  501.15   14.60
   0   5   3  515.35   14.30
   0   5  -3  513.05   13.90
   0   5  -3  509.15   14.80
   1  -5   3  341.97   10.20
   1  -5   3  343.07   10.40
  -1  -5  -3  376.56   11.40
   1  -5   3  354.86   10.90
  -1  -5  -3  351.36   11.70
  -1  -5  -3  358.16    9.70
   1  -5   3  346.37   11.50
  -1   5  -3  360.36   11.30
   1   5   3  360.26   11.40
   1   5   3  343.87   11.10
   1   5   3  361.56    9.70
  -1   5  -3  344.07   10.40
   2  -5   3  368.46   13.00
  -2  -5  -3  351.46   13.80
   2  -5   3  348.47   11.10
   2  -5   3  365.16   11.70
  -2  -5  -3  380.76   10.50
  -2  -5  -3  351.06   11.90
  -2   5  -3  377.76   11.40
   2   5   3  373.56   10.40
   2   5   3  361.76   12.60
  -2   5  -3  363.26   11.90
   2   5   3  365.16   12.10
  -3  -5  -3   53.79    7.10
  -3  -5  -3   56.29    4.20
   3  -5   3   61.99    8.30
   3  -5   3   66.09    5.70
   3  -5   3   62.89    5.20
  -3   5  -3   59.29    5.90
   3   5   3   63.69    5.30
  -3   5  -3   63.09    4.90
   3   5   3   57.19    4.30
  -4  -5  -3   37.10    4.70
  -4  -5  -3   28.30    7.90
   4  -5   3   23.50    5.50
   4  -5   3   30.30    6.40
  -4   5  -3   33.90    5.30
   4   5   3   30.60    5.40
  -5  -5  -3  201.78    9.90
   5  -5   3  192.58   10.00
   5  -5   3  206.78   11.50
  -5  -5  -3  194.88   14.00
   5   5   3  206.48   11.90
  -5   5  -3  199.98   10.30
   5   5   3  198.88   10.30
   6  -5   3   45.20    9.80
  -6  -5  -3   42.20    9.40
   6  -5   3   47.20    8.30
  -6  -5  -3   59.99   14.00
  -6   5  -3   50.59   10.20
   6   5   3   39.10   10.60
   6   5   3   39.40    8.70
   7  -5   3    8.20    7.00
  -7  -5  -3    4.50    7.30
   7  -5   3   20.40    6.70
  -7  -5  -3   14.00   11.40
   7   5   3   18.80    6.60
   7   5   3   18.80    7.80
  -7   5  -3   16.00    7.90
  -8  -5  -3    2.50   10.40
   8  -5   3  -12.90    8.10
   8   5   3    1.90    8.40
  -8   5  -3    5.10   10.10
 -10  -6   3   -2.70   12.00
  10  -6  -3   -5.00    8.10
  10   6  -3    5.90    7.90
 -10   6   3    0.30   11.80
  -9  -6   3    9.40    9.60
   9  -6  -3   -3.00    6.40
  -9   6   3   11.30    8.60
   9   6  -3   -3.10    6.50
   8  -6  -3   22.20    6.40
  -8  -6   3   34.90    7.90
  -8   6   3   32.80   11.30
   8   6  -3   38.40    6.20
   7  -6  -3   32.30    7.80
  -7  -6   3   37.50    8.70
   7   6  -3   29.10    6.30
  -7   6   3   30.30    6.40
   7   6  -3   28.90    7.90
   7   6  -3   33.60    5.30
  -6  -6   3    0.30    4.10
   6  -6  -3    5.90    3.50
  -6   6   3   -0.60    4.20
   6   6  -3   -2.70    4.30
   6   6  -3    4.80    3.40
   5  -6  -3  147.89    8.40
  -5  -6   3  151.28    8.40
  -5  -6   3  142.99    9.90
  -5  -6   3  163.68    8.20
   5   6  -3  156.18    8.10
   5   6  -3  141.69    6.50
   5   6  -3  136.09    8.10
  -5   6   3  149.88    8.60
  -4  -6   3  363.56   12.10
  -4  -6   3  365.66   12.20
   4  -6  -3  353.86   12.70
  -4   6   3  360.46   12.60
   4   6  -3  337.07   12.40
   4   6  -3  343.57   14.50
   4   6  -3  344.37   11.10
   4   6  -3  363.36   12.10
   4   6  -3  361.46   13.80
  -3  -6   3  653.13   19.10
   3  -6  -3  629.04   18.10
  -3  -6   3  629.84   18.30
  -3  -6   3  607.74   18.10
   3  -6  -3  629.04   18.50
   3  -6  -3  658.53   16.40
  -3   6   3  620.94   18.40
   3   6  -3  635.54   17.00
  -3   6   3  626.94   18.30
   3   6  -3  621.04   18.70
   3   6  -3  632.34   18.20
   3   6  -3  647.14   17.80
   3   6  -3  635.54   18.40
  -3   6   3  651.13   16.50
  -2  -6   3  294.67    9.30
  -2  -6   3  288.67    9.80
   2  -6  -3  282.67    9.40
   2  -6  -3  290.17    8.60
  -2  -6   3  289.67    8.50
   2  -6  -3  286.57   10.00
   2   6  -3  299.87    9.80
  -2   6   3  283.77    9.70
   2   6  -3  301.57    9.10
   2   6  -3  281.87    8.40
  -2   6   3  282.87    9.50
   2   6  -3  286.87    8.50
   2   6  -3  286.97    9.70
  -2   6   3  277.27    8.60
   1  -6  -3  358.96   10.70
   1  -6  -3  352.26    9.40
   1  -6  -3  352.66   10.40
  -1  -6   3  339.87   11.10
   1  -6  -3  333.67   10.20
  -1  -6   3  345.47    9.80
  -1   6   3  356.06   10.30
  -1   6   3  344.77   10.80
   1   6  -3  336.97   10.90
  -1   6   3  322.27   10.20
   1   6  -3  355.26    9.90
   0  -6  -3  433.76   12.00
   0  -6  -3  436.76   11.40
   0  -6   3  438.06   13.30
   0  -6  -3  416.86   12.70
   0  -6  -3  432.16   12.80
   0  -6   3  431.96   12.00
   0   6  -3  426.16   13.00
   0   6   3  450.45   11.40
   0   6   3  432.06   12.60
   0   6  -3  427.06   12.10
   0   6   3  439.06   12.90
   1  -6   3  927.61   24.60
  -1  -6  -3  938.41   26.20
   1  -6   3  952.40   25.90
  -1  -6  -3  976.10   25.70
  -1  -6  -3  972.70   23.80
   1  -6   3  948.51   25.10
   1  -6   3  945.61   24.40
   1   6   3  967.40   23.70
  -1   6  -3  940.91   25.60
   1   6   3  936.81   25.50
  -2  -6  -3  116.59    4.60
  -2  -6  -3  114.59    7.40
  -2  -6  -3  114.29    7.30
   2  -6   3  105.69    5.80
   2  -6   3  116.19    7.40
   2   6   3  110.29    4.40
   2   6   3  107.89    6.10
  -2   6  -3  103.29    6.00
   2   6   3  108.39    6.60
  -2   6  -3  106.99    5.50
   3  -6   3   43.60    5.10
  -3  -6  -3   52.19    6.70
   3  -6   3   50.99    5.20
  -3  -6  -3   53.89    4.20
   3  -6   3   53.89    7.90
  -3   6  -3   49.40    4.80
  -3   6  -3   41.80    5.70
   3   6   3   45.40    4.00
   3   6   3   50.99    4.80
  -4  -6  -3   17.60    3.40
   4  -6   3   23.40    5.90
  -4  -6  -3   27.50    7.90
   4  -6   3   20.50    5.20
   4   6   3   17.60    4.70
   4   6   3   12.80    3.40
  -4   6  -3   23.00    5.00
   5  -6   3  147.29    8.90
   5  -6   3  144.09   10.20
  -5  -6  -3  140.79   12.80
  -5  -6  -3  157.48    9.00
   5   6   3  159.38   10.60
   5   6   3  157.58    9.30
  -5   6  -3  144.49    9.10
  -6  -6  -3   72.69    9.40
   6  -6   3   85.09    9.90
   6  -6   3   85.69   10.60
  -6  -6  -3   90.49   14.30
   6   6   3   82.09   11.70
   6   6   3   90.19    9.30
  -6   6  -3   84.79   11.00
  -7  -6  -3   14.20   11.30
   7  -6   3   20.30    6.80
   7  -6   3   12.30    6.60
  -7  -6  -3   18.00    7.30
  -7   6  -3   25.00    7.50
   7   6   3   11.80    6.90
   7   6   3   16.90    7.50
   8  -6   3  -12.20    8.80
  -8  -6  -3  -25.60   13.80
   8   6   3   -2.70    8.50
  -8   6  -3   -1.30   10.10
 -10  -7   3  -12.70   11.90
  10  -7  -3   -7.70    7.70
 -10   7   3    4.40   11.30
  10   7  -3    2.40    8.30
   9  -7  -3   -4.70    6.10
  -9  -7   3   -8.40   11.70
  -9   7   3    8.10    8.30
   9   7  -3    2.60    6.40
   8  -7  -3   32.00    9.00
  -8  -7   3   39.90    8.40
   8   7  -3   47.60    6.40
  -7  -7   3   44.40    9.40
   7  -7  -3   38.20    8.30
   7   7  -3   39.00    8.10
  -7   7   3   44.20    8.50
   7   7  -3   38.60    5.40
  -6  -7   3  117.59    8.70
   6  -7  -3  134.99    8.90
  -6  -7   3  103.49   11.00
  -6   7   3  117.49    9.20
   6   7  -3  118.29    9.30
   6   7  -3  124.39    8.50
   6   7  -3  119.79    6.70
  -5  -7   3   70.49    6.90
   5  -7  -3   55.09    6.10
  -5  -7   3   76.99    8.10
  -5   7   3   62.29    6.50
   5   7  -3   58.89    7.00
   5   7  -3   61.39    6.00
  -4  -7   3  210.48    8.50
  -4  -7   3  186.18   11.30
  -4  -7   3  201.78    8.60
   4  -7  -3  170.18    8.60
  -4   7   3  162.38    8.40
   4   7  -3  202.88    8.70
   4   7  -3  189.58    8.90
   4   7  -3  174.48    9.00
   4   7  -3  193.58   10.30
   4   7  -3  192.88    7.50
   3  -7  -3  271.37    8.00
  -3  -7   3  296.37   10.60
  -3  -7   3  290.87    9.90
  -3  -7   3  293.77   10.10
   3  -7  -3  270.27    9.80
  -3   7   3  259.87    9.90
   3   7  -3  284.57   10.20
   3   7  -3  288.47    9.40
   3   7  -3  285.37   10.10
   3   7  -3  290.87   10.50
   3   7  -3  277.87    8.50
  -3   7   3  252.87   11.00
  -3   7   3  276.07    8.10
  -2  -7   3  918.51   23.60
   2  -7  -3  913.41   22.90
   2  -7  -3  901.21   24.40
   2  -7  -3  878.91   23.60
  -2  -7   3  880.71   24.40
  -2  -7   3  894.31   22.90
  -2   7   3  874.01   23.80
   2   7  -3  866.81   23.10
   2   7  -3  874.71   22.80
   2   7  -3  887.91   24.20
  -2   7   3  919.21   23.00
   2   7  -3  871.71   24.00
  -2   7   3  870.01   24.10
   2   7  -3  908.51   22.80
  -1  -7   3  250.57    8.80
   1  -7  -3  245.38    8.30
  -1  -7   3  233.68    7.40
   1  -7  -3  241.38    7.00
   1  -7  -3  246.68    8.00
   1  -7  -3  242.48    7.90
   1   7  -3  251.57    8.70
  -1   7   3  239.08    8.50
  -1   7   3  250.67    7.90
   1   7  -3  237.78    7.40
  -1   7   3  238.38    7.90
   0  -7  -3  345.87    9.20
   0  -7  -3  366.26   10.00
   0  -7   3  337.67   11.30
   0  -7   3  332.17   10.00
   0  -7  -3  356.16   10.80
   0  -7  -3  353.96   10.90
   0   7   3  361.66   11.00
   0   7   3  354.36    9.20
   0   7  -3  329.07   11.10
   0   7  -3  321.67   10.00
   0   7   3  339.57   10.70
   1  -7   3 1541.65   38.40
   1  -7   3 1574.44   39.20
   1  -7   3 1550.74   40.10
   1  -7   3 1529.65   38.80
  -1  -7  -3 1575.14   37.80
  -1  -7  -3 1522.15   39.70
  -1  -7  -3 1478.15   40.40
   1   7   3 1554.74   43.20
   1   7   3 1530.15   39.70
   1   7   3 1544.15   37.60
  -1   7  -3 1520.55   39.70
  -2  -7  -3   98.89    4.10
  -2  -7  -3   93.69    6.90
   2  -7   3   80.99    5.30
   2  -7   3   94.39    6.80
  -2   7  -3   84.79    4.80
   2   7   3   89.39    6.00
   2   7   3   90.09    3.80
   2   7   3   89.59    5.40
  -2   7  -3   75.59    5.60
  -3  -7  -3  121.39    5.50
   3  -7   3  114.59    7.00
  -3  -7  -3  105.29    8.80
   3  -7   3  111.59    6.80
   3  -7   3  108.79    9.30
  -3   7  -3  111.79    6.20
  -3   7  -3  103.79    6.80
   3   7   3  112.29    6.80
   3   7   3  112.69    5.10
   4  -7   3   46.30    6.30
  -4  -7  -3   36.00    8.20
   4  -7   3   32.20    5.90
  -4  -7  -3   39.60    5.00
   4   7   3   33.50    5.30
  -4   7  -3   43.30    5.50
   4   7   3   32.40    4.90
   5  -7   3   81.79    8.60
  -5  -7  -3   91.19    7.90
  -5  -7  -3   81.19   11.40
   5  -7   3   86.39    9.10
   5   7   3   84.59    9.00
   5   7   3   90.49    7.90
  -5   7  -3   68.99    7.70
   6  -7   3    4.90    6.00
   6  -7   3   20.00    5.50
  -6  -7  -3    5.50    8.00
  -6  -7  -3    7.50    5.60
  -6   7  -3    9.50    5.80
   6   7   3    4.70    5.00
   6   7   3   22.50    7.00
  -7  -7  -3   12.70   11.30
  -7  -7  -3   14.50    7.50
   7  -7   3   -7.20    6.70
   7  -7   3    6.70    8.80
   7   7   3    2.90    7.10
  -7   7  -3   19.70    8.40
   7   7   3    1.90    6.60
  -8  -7  -3   -7.00   14.70
   8  -7   3   11.10    8.20
   8   7   3    1.10    9.00
  -8   7  -3   -1.50    9.70
   8   7   3    1.50    8.90
  10  -8  -3   -2.90    7.60
 -10  -8   3   -2.40   11.80
  10   8  -3   -9.80    8.00
 -10   8   3    4.10   11.20
   9  -8  -3    0.00    6.10
  -9   8   3   12.80    8.60
   9   8  -3   12.10    6.90
  -8  -8   3    6.60    7.10
   8  -8  -3   10.40    5.70
  -8   8   3   11.50    7.60
   8   8  -3   15.10    4.00
   8   8  -3    9.50    8.80
   7  -8  -3  265.07   13.40
  -7  -8   3  267.17   13.80
   7   8  -3  273.87   13.80
   7   8  -3  264.87   10.80
  -7   8   3  269.97   14.20
   6  -8  -3    6.70    3.60
  -6  -8   3   15.50    4.70
  -6  -8   3   16.90    5.50
   6   8  -3    6.90    3.50
   6   8  -3    2.70    2.70
  -6   8   3    1.00    3.90
  -5  -8   3   70.69    6.70
  -5  -8   3   66.49    6.00
  -5  -8   3   73.49    8.00
   5  -8  -3   65.99    6.60
   5   8  -3   65.89    7.20
  -5   8   3   61.29    6.60
   5   8  -3   65.79    6.20
   5   8  -3   70.69    4.90
  -4  -8   3  385.46   14.70
  -4  -8   3  376.86   13.40
  -4  -8   3  374.06   12.60
   4  -8  -3  362.26   13.20
   4   8  -3  371.16   13.10
   4   8  -3  381.66   14.20
   4   8  -3  374.76   12.70
  -4   8   3  373.36   13.10
   4   8  -3  364.26   12.20
   4   8  -3  368.66   11.00
   4   8  -3  364.86   13.20
   3  -8  -3   58.19    6.70
  -3  -8   3   70.19    5.10
  -3  -8   3   74.79    5.20
   3  -8  -3   59.89    5.00
   3  -8  -3   60.69    3.10
  -3  -8   3   72.59    5.50
  -3   8   3   55.19    4.90
   3   8  -3   57.79    3.20
   3   8  -3   63.79    5.50
  -3   8   3   55.09    3.20
   3   8  -3   64.99    5.50
   3   8  -3   62.09    5.10
   3   8  -3   52.89    4.10
  -2  -8   3  330.27    9.90
   2  -8  -3  295.07    9.70
   2  -8  -3  302.37   10.50
  -2  -8   3  332.77   10.70
  -2  -8   3  307.17    8.90
   2  -8  -3  288.07    9.00
  -2   8   3  301.67   10.00
   2   8  -3  305.57    9.20
   2   8  -3  299.37    8.90
  -2   8   3  288.77    9.10
  -2   8   3  282.67   10.20
   2   8  -3  310.47   10.20
   2   8  -3  294.87   10.50
   2   8  -3  300.97    8.90
  -1  -8   3  654.23   19.20
  -1  -8   3  665.03   17.70
   1  -8  -3  668.53   18.70
   1  -8  -3  684.13   18.00
   1  -8  -3  687.63   18.30
   1   8  -3  661.03   17.70
  -1   8   3  683.63   18.40
  -1   8   3  668.83   18.80
  -1   8   3  671.73   18.00
   0  -8  -3  876.31   22.10
   0  -8  -3  851.71   21.50
   0  -8  -3  863.61   23.50
   0  -8   3  866.01   22.50
   0  -8   3  877.31   23.90
   0  -8  -3  867.91   23.20
   0   8   3  872.31   23.40
   0   8  -3  845.62   22.50
   0   8   3  858.11   23.20
   0   8  -3  862.41   23.70
   1  -8   3  614.24   16.50
  -1  -8  -3  580.04   18.60
  -1  -8  -3  625.74   15.70
   1  -8   3  600.34   16.90
   1  -8   3  640.84   18.30
  -1  -8  -3  599.54   17.70
   1  -8   3  641.14   17.50
   1   8   3  641.24   18.00
   1   8   3  596.94   17.80
  -1   8  -3  601.54   17.80
   1   8   3  619.64   15.60
  -1   8  -3  622.34   17.10
  -1   8  -3  612.04   16.50
  -2  -8  -3  348.87   13.50
   2  -8   3  369.56   11.50
  -2  -8  -3  358.26   10.00
   2  -8   3  351.66   12.90
  -2   8  -3  343.47   11.90
   2   8   3  354.66   12.10
  -2   8  -3  356.46   11.40
   2   8   3  351.56    9.80
  -3  -8  -3   19.40    3.50
   3  -8   3   15.40    4.60
   3  -8   3   25.70    7.80
  -3  -8  -3   12.90    4.00
   3  -8   3   15.80    3.20
  -3   8  -3   16.90    4.30
   3   8   3   13.20    3.30
   3   8   3   17.60    4.50
  -3   8  -3   10.90    3.40
  -4  -8  -3   37.80    8.20
   4  -8   3   29.70    6.40
   4  -8   3   41.50    6.20
  -4  -8  -3   32.60    6.00
   4   8   3   37.60    5.70
  -4   8  -3   38.10    5.70
   4   8   3   28.90    4.80
   5  -8   3  146.09    9.50
  -5  -8  -3  150.98   14.00
  -5  -8  -3  134.89    8.80
   5  -8   3  137.89   10.20
  -5   8  -3  147.79    9.60
   5   8   3  138.39   10.80
   5   8   3  142.09    9.40
   6  -8   3   65.49    9.40
  -6  -8  -3   59.69   17.90
  -6  -8  -3   50.79    9.40
   6  -8   3   37.00   10.00
  -6   8  -3   52.89   10.20
   6   8   3   63.09   18.00
   6   8   3   59.49    8.50
  -7  -8  -3   14.40    8.00
   7  -8   3   13.80    7.00
  -7   8  -3   20.80    8.30
   7   8   3   14.90    7.10
   7   8   3    5.60    7.50
  -8  -8  -3   20.90   15.80
   8  -8   3   12.00    9.30
   8   8   3    9.50    9.00
  -8   8  -3    8.10   10.50
   8   8   3    2.00    9.00
 -10  -9   3   14.60   11.90
  10  -9  -3   -1.00    8.40
  10   9  -3    9.70    8.60
 -10   9   3   16.00   11.30
   9  -9  -3    5.40    6.40
   9   9  -3    8.90    7.00
  -9   9   3   12.60    9.10
  -8  -9   3   27.90    7.70
   8  -9  -3   26.30    6.60
   8   9  -3   25.20    6.40
  -8   9   3   27.60    7.50
   8   9  -3   24.70    7.20
   7  -9  -3   77.79    9.30
  -7  -9   3   83.99   10.10
  -7  -9   3   93.19   12.70
   7   9  -3   83.89    9.10
  -7   9   3   71.19   10.00
   7   9  -3   85.19    6.80
  -6  -9   3   24.70    5.40
   6  -9  -3   28.30    6.80
  -6  -9   3   31.60    9.00
   6   9  -3   30.90    6.70
  -6   9   3   26.70    5.40
   6   9  -3   23.70    4.80
  -5  -9   3   14.00    3.70
  -5  -9   3    6.80    3.30
   5  -9  -3   16.50    5.40
  -5  -9   3   29.00    7.00
   5   9  -3   13.90    3.90
   5   9  -3    6.70    4.30
  -5   9   3    5.60    3.50
  -4  -9   3  233.58    9.20
  -4  -9   3  231.38   10.40
   4  -9  -3  213.48    9.80
  -4  -9   3  205.38   10.80
  -4   9   3  209.98    9.40
   4   9  -3  208.48    9.80
   4   9  -3  197.98   10.40
   4   9  -3  203.38    8.40
   4   9  -3  222.48    9.00
   4   9  -3  203.98    9.80
   4   9  -3  216.38    7.40
   3  -9  -3  165.48    7.30
  -3  -9   3  178.38    7.50
   3  -9  -3  181.68    8.40
  -3  -9   3  169.18    8.10
   3  -9  -3  171.28    5.60
  -3  -9   3  169.98    7.90
   3   9  -3  174.48    8.00
   3   9  -3  172.48    5.90
   3   9  -3  169.58    7.80
  -3   9   3  155.48    7.60
   3   9  -3  166.68    6.90
  -3   9   3  168.18    5.70
   3   9  -3  174.18    7.80
   2  -9  -3  743.03   20.80
  -2  -9   3  724.33   19.20
   2  -9  -3  753.22   19.40
  -2  -9   3  740.13   19.90
  -2  -9   3  739.13   21.00
   2  -9  -3  704.93   19.80
   2   9  -3  738.83   19.40
  -2   9   3  721.53   19.40
   2   9  -3  728.03   20.40
   2   9  -3  720.33   19.10
  -2   9   3  723.13   20.80
   2   9  -3  741.53   20.90
  -2   9   3  737.53   20.20
   1  -9  -3 1001.20   25.20
  -1  -9   3  975.70   25.00
  -1  -9   3  980.10   26.80
   1  -9  -3 1008.00   25.60
   1  -9  -3  978.80   26.10
  -1   9   3  965.00   26.20
   1   9  -3  855.91   24.20
   1   9  -3  975.80   25.00
  -1   9   3  989.30   25.30
   1   9  -3  993.30   26.60
  -1   9   3 1018.90   25.80
   0  -9   3   93.89    4.20
   0  -9   3  108.29    5.70
   0  -9   3   86.39    3.50
   0  -9  -3  113.69    4.60
   0  -9  -3   97.29    4.80
   0   9  -3   95.69    5.40
   0   9   3   94.49    4.80
   0   9  -3   86.99    4.30
   0   9   3   87.79    4.80
  -1  -9  -3  544.15   13.70
   1  -9   3  521.65   15.10
   1  -9   3  546.75   14.70
   1  -9   3  529.05   16.60
  -1  -9  -3  525.65   15.90
  -1  -9  -3  521.65   14.10
   1  -9   3  524.45   15.60
  -1   9  -3  541.45   14.80
   1   9   3  542.55   16.20
   1   9   3  543.75   13.60
   1   9   3  534.55   16.00
  -1   9  -3  541.35   15.30
  -1   9  -3  534.55   16.10
   2  -9   3   82.09    5.20
  -2  -9  -3   78.69    6.70
   2  -9   3   90.59    7.10
   2  -9   3   82.59    5.90
  -2  -9  -3   80.89    3.70
   2   9   3   83.09    5.60
   2   9   3   82.89    3.50
  -2   9  -3   79.29    5.40
  -2   9  -3   79.59    5.90
  -2   9  -3   76.59    4.90
  -3  -9  -3   41.10    3.80
   3  -9   3   44.40    8.40
  -3  -9  -3   31.20    6.70
   3  -9   3   36.10    5.20
   3  -9   3   41.80    5.40
   3   9   3   39.80    3.60
  -3   9  -3   42.60    6.00
   3   9   3   39.00    5.30
  -3   9  -3   40.90    4.80
   4  -9   3   87.29    7.50
   4  -9   3   88.69    7.10
  -4  -9  -3   86.19   10.20
   4   9   3   83.79    7.20
  -4   9  -3   96.99    7.30
   4   9   3   79.69    5.60
   5  -9   3   44.60    8.10
   5  -9   3   56.29    7.90
  -5  -9  -3   51.49    7.10
  -5  -9  -3   53.69   11.40
   5   9   3   56.59    7.40
  -5   9  -3   47.10    7.70
  -6  -9  -3   22.10    5.90
   6  -9   3   37.20    9.70
   6  -9   3   18.80    5.70
   6   9   3   36.70    8.30
  -6   9  -3   35.90    8.10
   6   9   3   19.80    8.10
   7  -9   3   44.10   11.50
  -7  -9  -3   36.30    8.20
  -7  -9  -3   28.00   10.90
   7   9   3   41.30   11.00
  -7   9  -3   39.90    9.20
   7   9   3   26.30    8.60
  -9 -10   3    3.30   10.90
  -9  10   3    0.30    8.70
   9  10  -3    3.90    7.40
  -8 -10   3   19.20    7.70
   8 -10  -3   -3.10    5.00
  -8  10   3   -2.40    6.90
   8  10  -3   -1.70    4.30
   8  10  -3   15.40    5.90
  -7 -10   3  127.29   11.20
  -7 -10   3  145.09   14.10
   7 -10  -3  118.99   10.10
   7  10  -3  126.59    8.00
   7  10  -3  123.79   10.40
  -7  10   3  140.79   11.50
  -6 -10   3   83.69    8.20
  -6 -10   3   99.09   10.70
   6 -10  -3   95.29    8.70
  -6  10   3   91.19    8.80
   6  10  -3   95.99    6.50
   6  10  -3   92.89    8.30
  -5 -10   3   83.69    7.40
  -5 -10   3   91.39    8.90
  -5 -10   3   79.29    6.70
   5 -10  -3   93.09    7.60
  -5  10   3   86.99    7.50
   5  10  -3   75.79    6.80
   5  10  -3   89.99    5.70
   4 -10  -3   56.69    6.10
  -4 -10   3   68.09    6.30
  -4 -10   3   69.39    5.70
  -4 -10   3   62.59    5.60
   4  10  -3   59.79    7.30
  -4  10   3   45.90    5.70
   4  10  -3   43.20    6.60
   4  10  -3   52.09    4.40
   4  10  -3   45.80    6.80
   4  10  -3   51.99    4.90
   4  10  -3   56.29    3.80
   3 -10  -3  597.04   18.40
   3 -10  -3  574.44   17.10
  -3 -10   3  581.34   17.10
  -3 -10   3  591.34   18.10
   3 -10  -3  598.64   15.50
   3  10  -3  577.14   18.00
   3  10  -3  587.54   15.90
   3  10  -3  585.64   17.40
  -3  10   3  557.34   17.70
   3  10  -3  607.64   17.60
  -3  10   3  599.44   15.60
  -3  10   3  553.84   18.90
  -2 -10   3  308.97    9.00
  -2 -10   3  303.07    9.80
   2 -10  -3  296.27    9.20
   2 -10  -3  288.07    9.70
   2 -10  -3  297.87   11.70
  -2 -10   3  314.17   11.30
   2  10  -3  315.07    9.20
   2  10  -3  318.87   10.40
  -2  10   3  286.37    9.20
  -2  10   3  297.47   10.00
   2  10  -3  300.27    9.00
  -2  10   3  285.57   10.60
   2  10  -3  295.97   10.70
   1 -10  -3  545.25   15.40
   1 -10  -3  541.95   15.90
  -1 -10   3  573.94   16.80
  -1 -10   3  535.75   14.20
  -1 -10   3  525.95   14.70
   1 -10  -3  541.05   14.90
   1  10  -3  536.55   14.80
   1  10  -3  543.25   14.00
   1  10  -3  534.35   16.40
[truncated: 630,856 more chars]
