# Supplementary material for: Crystal structure and conformational analysis of doxorubicin nitrate
Source: Acta Crystallogr E Crystallogr Commun. 2018 Feb 28;74(Pt 3):400–5. doi: 10.1107/S2056989018002955 (PMC5947812; doi:10.1107/S2056989018002955)
Supplement: Supplementary file 2 [file e-74-00400-Isup2.hkl]

data_I                                                                          
_shelx_title ' YG010L1_a.res in P2(1)'                                          
_shelx_refln_list_code          4                                               
_shelx_F_calc_maximum      218.40                                               
_exptl_crystal_F_000      1272.00                                               
_reflns_d_resolution_high  0.7984                                               
                                                                                
loop_                                                                           
 _space_group_symop_operation_xyz                                               
 'x, y, z'                                                                      
 '-x, y+1/2, -z'                                                                
                                                                                
_cell_length_a     8.3169                                                       
_cell_length_b    34.2797                                                       
_cell_length_c    10.1010                                                       
_cell_angle_alpha  90.000                                                       
_cell_angle_beta  114.293                                                       
_cell_angle_gamma  90.000                                                       
                                                                                
_shelx_F_squared_multiplier     1.000                                           
                                                                                
loop_                                                                           
 _refln_index_h                                                                 
 _refln_index_k                                                                 
 _refln_index_l                                                                 
 _refln_F_squared_calc                                                          
 _refln_F_squared_meas                                                          
 _refln_F_squared_sigma                                                         
 _refln_observed_status                                                         
   0 -42   0          8.46         64.71        50.21 o                         
   1 -42   0         22.48         63.21        38.41 o                         
   1 -41   0         15.71         47.30        34.21 o                         
   2 -41   0        104.17        307.62        62.41 o                         
   0 -40   0        122.78         76.10        47.11 o                         
   1 -40   0         72.87        105.68        34.52 o                         
   2 -40   0         43.33        101.46        50.73 o                         
   3 -40   0         10.17         44.41        36.06 o                         
   1 -39   0        418.21        467.72        77.65 o                         
   2 -39   0         72.03        162.68        57.98 o                         
   3 -39   0         18.82        -18.16        33.46 o                         
   0 -38   0        104.57         94.73        42.45 o                         
   1 -38   0        198.90        313.34        50.00 o                         
   2 -38   0        131.34        321.27        53.25 o                         
   3 -38   0         22.78         72.48        32.93 o                         
   4 -38   0         18.68         91.68        35.57 o                         
   1 -37   0        481.63        642.75        51.26 o                         
   2 -37   0        180.20        305.89        68.33 o                         
   3 -37   0         71.00        153.98       100.92 o                         
   4 -37   0         26.96         25.22        33.80 o                         
   0 -36   0        520.42        610.79        72.99 o                         
   1 -36   0        183.73        312.10        67.30 o                         
   2 -36   0        135.63        269.72        59.25 o                         
   3 -36   0         66.00        134.07        71.18 o                         
   4 -36   0         32.43         76.23        40.12 o                         
   5 -36   0          0.70        -16.58        98.87 o                         
   1 -35   0        144.53        180.21        87.72 o                         
   2 -35   0        106.85        131.61        32.21 o                         
   3 -35   0        148.59        206.02        64.16 o                         
   4 -35   0         36.97         47.56        30.80 o                         
   5 -35   0         82.62         94.73        72.21 o                         
   0 -34   0        709.36        857.15        68.33 o                         
   1 -34   0        421.93        412.11        59.79 o                         
   2 -34   0        383.40        413.85        42.81 o                         
   3 -34   0         52.99         93.70        41.41 o                         
   4 -34   0         18.36         29.17        50.21 o                         
   5 -34   0         72.13        101.19        71.18 o                         
   1 -33   0         52.59         63.22        20.83 o                         
   2 -33   0        278.35        282.60        39.82 o                         
   3 -33   0         84.39         64.93        25.25 o                         
   4 -33   0         51.96         74.20        30.00 o                         
   5 -33   0         91.14        270.69        70.40 o                         
   6 -33   0         27.73         -6.48        38.15 o                         
   0 -32   0          9.63          0.52        25.37 o                         
   1 -32   0        351.34        368.64        36.02 o                         
   2 -32   0        880.93        931.21        89.81 o                         
   3 -32   0         39.94         48.17        24.91 o                         
   4 -32   0         40.47         49.70        42.45 o                         
   5 -32   0         76.28         -7.06        30.84 o                         
   6 -32   0         11.49         33.32        69.11 o                         
   1 -31   0        198.22        230.20        32.48 o                         
   2 -31   0        125.20        143.54        74.80 o                         
   3 -31   0         46.71         49.44        22.92 o                         
   4 -31   0         32.36         27.68        31.06 o                         
   5 -31   0        207.23        190.69        76.85 o                         
   6 -31   0         18.63         22.82        48.40 o                         
   0 -30   0        198.82        170.31        42.45 o                         
   1 -30   0        112.20        156.16        30.32 o                         
   2 -30   0         83.13         61.08        31.32 o                         
   3 -30   0         76.22         62.21        23.55 o                         
   4 -30   0        156.08        250.63        89.27 o                         
   5 -30   0         34.94         39.05        28.48 o                         
   6 -30   0         37.29         45.57        60.31 o                         
   1 -29   0         76.79         84.00        23.52 o                         
   2 -29   0         52.80         72.02        17.89 o                         
   3 -29   0         87.80         97.97        22.09 o                         
   4 -29   0        170.35        158.59        42.19 o                         
   5 -29   0         41.00         16.39        44.52 o                         
   6 -29   0         23.70         38.77        64.71 o                         
   0 -28   0         91.32        109.82        21.87 o                         
   1 -28   0         66.57         91.60        13.79 o                         
   2 -28   0        152.58        157.69        27.91 o                         
   3 -28   0        185.43        241.63        35.52 o                         
   4 -28   0        131.88        142.31        30.95 o                         
   5 -28   0         36.32          3.87        28.73 o                         
   6 -28   0         10.10         43.48        32.42 o                         
   7 -28   0         35.10         20.10        38.98 o                         
   1 -27   0          3.53          8.55         9.72 o                         
   2 -27   0        128.52        136.67        22.79 o                         
   3 -27   0        136.46        140.87        32.01 o                         
   4 -27   0        130.26        101.21        23.95 o                         
   5 -27   0         99.62         58.21        31.58 o                         
   6 -27   0         66.68         45.55        33.02 o                         
   7 -27   0         11.99        -37.12        37.12 o                         
   0 -26   0         69.90         56.25        12.75 o                         
   1 -26   0        195.18        188.18        16.09 o                         
   2 -26   0        134.19        152.65        26.65 o                         
   3 -26   0        241.79        228.04        37.14 o                         
   4 -26   0        225.18        189.24        36.25 o                         
   5 -26   0         66.47         56.57        28.31 o                         
   6 -26   0         16.46        -29.18        29.18 o                         
   7 -26   0         57.93         -7.51        41.15 o                         
   1 -25   0        272.69        271.29        15.88 o                         
   2 -25   0        117.35        104.30        17.02 o                         
   3 -25   0         64.60         53.99        13.92 o                         
   4 -25   0        198.74        194.50        25.86 o                         
   5 -25   0         34.32         14.30        24.09 o                         
   6 -25   0        143.67        129.10        38.05 o                         
   7 -25   0        128.14         49.33        35.82 o                         
   0 -24   0        365.04        371.66        20.63 o                         
   1 -24   0        386.38        397.09        17.05 o                         
   2 -24   0        270.47        246.10        20.85 o                         
   3 -24   0         34.77         20.82        12.37 o                         
   4 -24   0        161.24        156.81        27.69 o                         
   5 -24   0        186.64        131.51        26.35 o                         
   6 -24   0        271.02        193.13        51.48 o                         
   7 -24   0         18.24          8.24        33.90 o                         
   1 -23   0        971.44        956.50        19.36 o                         
   2 -23   0        133.69        134.93        17.79 o                         
   3 -23   0        113.32        115.15        17.18 o                         
   4 -23   0        124.05        162.80        23.67 o                         
   5 -23   0        157.02        131.31        23.76 o                         
   6 -23   0        106.11         64.19        42.45 o                         
   7 -23   0        112.89         80.70        43.48 o                         
   8 -23   0         18.78        -57.46        58.50 o                         
   0 -22   0       1542.51       1554.14        38.29 o                         
   1 -22   0        312.59        325.78        11.57 o                         
   2 -22   0        161.76        155.22        17.71 o                         
   3 -22   0        717.22        715.02        27.27 o                         
   4 -22   0        288.37        300.95        35.50 o                         
   5 -22   0        232.71        190.20        24.48 o                         
   6 -22   0        169.33        104.24        28.95 o                         
   7 -22   0         42.29         46.94        32.87 o                         
   8 -22   0         13.86         -7.21        37.22 o                         
   1 -21   0       2488.68       2487.87        34.58 o                         
   2 -21   0        721.20        771.64        25.73 o                         
   3 -21   0        508.64        505.84        25.55 o                         
   4 -21   0         74.41         72.59        14.45 o                         
   5 -21   0         38.37         36.30        14.99 o                         
   6 -21   0        431.77        379.08        44.96 o                         
   7 -21   0         77.40         18.41        29.48 o                         
   8 -21   0         29.34         16.79        35.46 o                         
   0 -20   0        231.80        224.96        14.79 o                         
   1 -20   0        188.28        186.75         9.29 o                         
   2 -20   0        841.33        855.26        26.02 o                         
   3 -20   0        203.40        219.01        20.37 o                         
   4 -20   0        138.13        125.52        21.17 o                         
   5 -20   0         64.62         44.30        14.60 o                         
   6 -20   0        536.96        509.90        38.52 o                         
   7 -20   0         50.77         16.60        27.99 o                         
   8 -20   0         22.59        -27.20        48.40 o                         
   1 -19   0       2799.19       2875.98        38.04 o                         
   2 -19   0        594.16        611.83        27.82 o                         
   3 -19   0        456.48        455.06        22.30 o                         
   4 -19   0         19.26         21.65        12.17 o                         
   5 -19   0        130.22        121.72        19.93 o                         
   6 -19   0         40.32         30.28        23.14 o                         
   7 -19   0         38.48         15.51        27.36 o                         
   8 -19   0         42.13         62.64        54.87 o                         
   0 -18   0       2436.99       2254.56        40.22 o                         
   1 -18   0        261.73        244.51        12.02 o                         
   2 -18   0        297.53        310.81        17.36 o                         
   3 -18   0         72.80         62.76        11.53 o                         
   4 -18   0        333.56        329.38        22.02 o                         
   5 -18   0        586.89        564.75        28.76 o                         
   6 -18   0        175.62        141.52        21.70 o                         
   7 -18   0         19.12        -24.61        24.61 o                         
   8 -18   0         39.04         13.69        47.11 o                         
   1 -17   0         36.90         35.78         6.48 o                         
   2 -17   0       1730.16       1728.76        31.90 o                         
   3 -17   0        637.99        632.80        23.06 o                         
   4 -17   0        289.15        266.79        21.43 o                         
   5 -17   0       1359.87       1304.71        30.06 o                         
   6 -17   0        104.53         84.39        18.06 o                         
   7 -17   0         12.06          6.69        19.83 o                         
   8 -17   0         11.00        -16.63        28.48 o                         
   0 -16   0       1846.57       1965.84        36.07 o                         
   1 -16   0        434.71        394.47         9.82 o                         
   2 -16   0        486.18        452.93        14.75 o                         
   3 -16   0         91.32         86.92        15.27 o                         
   4 -16   0         66.66         87.11        11.26 o                         
   5 -16   0       1376.48       1307.25        29.77 o                         
   6 -16   0        120.97        106.66        17.35 o                         
   7 -16   0         49.28         17.25        19.13 o                         
   8 -16   0         77.66         70.17        40.90 o                         
   1 -15   0       1197.46       1197.27        16.94 o                         
   2 -15   0        269.40        286.58        12.27 o                         
   3 -15   0        159.61        190.56        15.75 o                         
   4 -15   0        601.21        602.25        18.67 o                         
   5 -15   0        536.42        539.47        21.07 o                         
   6 -15   0        221.95        196.90        29.21 o                         
   7 -15   0         39.14         29.18        21.35 o                         
   8 -15   0         26.74         54.28        62.12 o                         
   0 -14   0      11635.22      11333.29       163.08 o                         
   1 -14   0       1137.19       1107.97        15.53 o                         
   2 -14   0       1467.66       1432.14        25.12 o                         
   3 -14   0       1940.89       1882.06        31.58 o                         
   4 -14   0        667.37        621.59        18.78 o                         
   5 -14   0        448.80        411.80        18.94 o                         
   6 -14   0        349.99        357.56        28.78 o                         
   7 -14   0         40.53         37.06        33.13 o                         
   8 -14   0         12.47         19.21        53.58 o                         
   1 -13   0        199.27        194.52         6.16 o                         
   2 -13   0       1916.89       2031.12        31.87 o                         
   3 -13   0        462.85        498.10        14.65 o                         
   4 -13   0        638.70        671.21        18.49 o                         
   5 -13   0        204.88        213.74        15.88 o                         
   6 -13   0        364.60        396.73        27.79 o                         
   7 -13   0        221.59        245.90        33.10 o                         
   8 -13   0         42.67         69.67        24.32 o                         
   9 -13   0        142.80        167.94       158.38 o                         
   0 -12   0       1484.82       1356.20        24.65 o                         
   1 -12   0       1646.46       1578.07        24.50 o                         
   2 -12   0       4053.41       4140.29        51.44 o                         
   3 -12   0        362.48        358.00        11.65 o                         
   4 -12   0        678.47        687.27        18.63 o                         
   5 -12   0        210.09        231.22        17.55 o                         
   6 -12   0        295.57        265.13        25.68 o                         
   7 -12   0        128.95        120.98        27.61 o                         
   8 -12   0         19.05          1.15        22.97 o                         
   9 -12   0        143.90        179.54        64.68 o                         
   1 -11   0        793.33        766.36        11.66 o                         
   2 -11   0       4380.07       4506.14        54.70 o                         
   3 -11   0       1487.92       1458.67        22.82 o                         
   4 -11   0        145.20        141.56        12.04 o                         
   5 -11   0        594.84        555.55        26.93 o                         
   6 -11   0        210.21        235.33        31.78 o                         
   7 -11   0         44.00         51.36        25.35 o                         
   8 -11   0         14.99         14.63        27.79 o                         
   9 -11   0         72.87         51.08        36.75 o                         
   0 -10   0       1237.71       1269.74        19.50 o                         
   1 -10   0       7324.93       7640.86        86.29 o                         
   2 -10   0       1457.19       1342.20        20.36 o                         
   3 -10   0       2590.65       2608.70        31.77 o                         
   4 -10   0        934.27        909.76        20.36 o                         
   5 -10   0        477.97        489.03        17.82 o                         
   6 -10   0        168.61        132.20        20.88 o                         
   7 -10   0         87.34         94.91        22.09 o                         
   8 -10   0         43.34         27.95        22.76 o                         
   9 -10   0         25.73         -6.88        36.03 o                         
   1  -9   0       1016.02       1032.81        13.53 o                         
   2  -9   0       1843.47       1713.75        21.89 o                         
   3  -9   0       1455.15       1432.84        21.71 o                         
   4  -9   0        733.06        745.60        16.18 o                         
   5  -9   0        400.69        410.34        22.38 o                         
   6  -9   0        689.60        731.51        26.34 o                         
   7  -9   0        116.36        132.70        30.30 o                         
   8  -9   0          3.44          1.17        22.52 o                         
   9  -9   0         17.85        -25.88        41.41 o                         
   0  -8   0      16276.71      16395.28       200.23 o                         
   1  -8   0       2111.64       1974.75        22.66 o                         
   2  -8   0       1689.89       1644.52        20.79 o                         
   3  -8   0        371.28        355.85         9.90 o                         
   4  -8   0        746.97        711.56        15.63 o                         
   5  -8   0        308.16        320.34        15.03 o                         
   6  -8   0        229.00        235.22        17.43 o                         
   7  -8   0         82.06        122.24        35.98 o                         
   8  -8   0         24.73         22.01        23.65 o                         
   9  -8   0         16.16         33.74        35.62 o                         
   1  -7   0       6187.15       6520.48        73.19 o                         
   2  -7   0       1712.51       1707.80        21.36 o                         
   3  -7   0       1041.30       1001.73        16.27 o                         
   4  -7   0        378.56        375.03        11.98 o                         
   5  -7   0        225.02        209.29        12.75 o                         
   6  -7   0       1039.56        990.17        31.31 o                         
   7  -7   0        206.92        228.48        28.24 o                         
   8  -7   0         51.09         65.52        38.50 o                         
   9  -7   0         27.17         56.13        34.17 o                         
   0  -6   0      11843.66      13226.28       186.76 o                         
   1  -6   0       1748.44       1652.62        31.48 o                         
   2  -6   0       3583.69       3485.56        38.06 o                         
   3  -6   0       1773.37       1662.15        22.66 o                         
   4  -6   0       1413.31       1531.80        24.20 o                         
   5  -6   0        531.81        517.17        15.68 o                         
   6  -6   0        250.73        220.07        18.77 o                         
   7  -6   0        397.12        428.49        42.07 o                         
   8  -6   0         51.09         66.32        31.58 o                         
   9  -6   0         14.47         42.78        32.04 o                         
   1  -5   0       1772.59       1767.01        26.27 o                         
   2  -5   0       2497.86       2504.35        28.23 o                         
   3  -5   0        815.34        859.41        13.69 o                         
   4  -5   0        689.28        733.38        15.28 o                         
   5  -5   0        331.23        349.78        13.45 o                         
   6  -5   0        627.93        659.19        22.19 o                         
   7  -5   0         93.78         78.58        13.80 o                         
   8  -5   0         94.73         75.00        42.45 o                         
   9  -5   0         62.13        163.19       131.20 o                         
   1  -4   0       3611.00       3374.77        35.16 o                         
   2  -4   0       2946.86       3014.63        32.79 o                         
   3  -4   0        463.31        436.66         9.03 o                         
   4  -4   0       1010.50       1085.24        19.28 o                         
   5  -4   0        135.28        136.89        11.41 o                         
   6  -4   0        556.23        595.84        19.58 o                         
   7  -4   0        187.53        177.44        24.88 o                         
   8  -4   0        140.20         76.87        25.80 o                         
   9  -4   0          7.51        -25.40        34.94 o                         
   1  -3   0      12759.99      12282.60       123.07 o                         
   2  -3   0       3679.36       3826.77        38.16 o                         
   3  -3   0        397.69        411.19         8.52 o                         
   4  -3   0       1254.31       1316.38        21.53 o                         
   5  -3   0        204.74        216.86        12.03 o                         
   6  -3   0        741.19        738.04        20.26 o                         
   7  -3   0        157.95        142.35        18.33 o                         
   8  -3   0        174.81        174.31        32.25 o                         
   9  -3   0         17.73        -22.69        28.72 o                         
   1  -2   0       2078.10       2281.08       126.54 o                         
   2  -2   0       1534.93       1627.51        47.62 o                         
   3  -2   0       1837.92       1757.86        24.96 o                         
   4  -2   0       2478.30       2716.22        38.68 o                         
   5  -2   0        105.16        110.22        10.19 o                         
   6  -2   0        588.90        586.19        18.78 o                         
   7  -2   0        448.06        469.50        26.69 o                         
   8  -2   0         58.03         64.12        24.46 o                         
   9  -2   0          8.52        -10.06        29.60 o                         
   2  -1   0       2924.83       2922.01        29.93 o                         
   3  -1   0        213.05        201.00         6.66 o                         
   4  -1   0        303.93        317.80        10.51 o                         
   5  -1   0        392.31        396.07        13.63 o                         
   6  -1   0       1257.72       1275.48        35.18 o                         
   7  -1   0        623.91        680.87        40.78 o                         
   8  -1   0         78.11         47.30        24.24 o                         
   9  -1   0         10.79         64.73        30.59 o                         
   2   0   0       2387.83       2378.22        23.70 o                         
   3   0   0       1497.07       1378.24        17.58 o                         
   4   0   0        968.40       1070.87        17.18 o                         
   5   0   0         92.08         80.42         9.77 o                         
   6   0   0        345.12        333.12        21.74 o                         
   7   0   0       1307.34       1405.69        38.38 o                         
   8   0   0         45.48         40.49        23.72 o                         
   9   0   0         18.44         11.80        30.97 o                         
   2   1   0       2923.71       2914.06        28.07 o                         
   3   1   0        212.25        210.41         6.27 o                         
   4   1   0        304.12        293.69         9.88 o                         
   5   1   0        392.30        409.48        14.40 o                         
   6   1   0       1258.08       1225.91        33.45 o                         
   7   1   0        623.67        636.55        28.58 o                         
   8   1   0         77.87         88.02        26.84 o                         
   9   1   0         10.77        -18.67        29.72 o                         
   1   2   0       2080.84       2267.92        35.14 o                         
   2   2   0       1534.05       1629.06        33.38 o                         
   3   2   0       1836.05       1744.63        22.44 o                         
   4   2   0       2477.33       2728.29        35.64 o                         
   5   2   0        104.90        112.42        10.50 o                         
   6   2   0        588.50        546.35        36.39 o                         
   7   2   0        447.92        469.59        26.36 o                         
   8   2   0         57.96         29.40        19.65 o                         
   9   2   0          8.55          2.66        49.95 o                         
   1   3   0      12769.79      12597.81       123.38 o                         
   2   3   0       3677.60       3837.70        45.50 o                         
   3   3   0        398.07        392.96         8.23 o                         
   4   3   0       1254.13       1310.31        20.59 o                         
   5   3   0        205.13        201.74        12.34 o                         
   6   3   0        742.21        687.89        18.90 o                         
   7   3   0        158.34        221.25        23.27 o                         
   8   3   0        175.30        149.44        24.82 o                         
   9   3   0         17.65         27.17        30.70 o                         
   1   4   0       3609.56       3397.43        38.40 o                         
   2   4   0       2946.54       2970.34        36.32 o                         
   3   4   0        463.09        446.75         9.07 o                         
   4   4   0       1010.62       1096.89        18.31 o                         
   5   4   0        135.65        112.54        12.92 o                         
   6   4   0        556.17        576.15        31.07 o                         
   7   4   0        187.43        151.76        20.71 o                         
   8   4   0        140.21        145.78        22.81 o                         
   9   4   0          7.45        -24.28        30.29 o                         
   1   5   0       1772.02       1730.03        28.45 o                         
   2   5   0       2500.35       2500.02        31.20 o                         
   3   5   0        815.17        838.21        17.17 o                         
   4   5   0        689.52        703.62        25.24 o                         
   5   5   0        331.96        330.37        13.51 o                         
   6   5   0        628.01        629.42        32.80 o                         
   7   5   0         93.69         76.53        14.65 o                         
   8   5   0         94.69        111.96        22.58 o                         
   9   5   0         62.40         39.91        33.32 o                         
   0   6   0      11844.36      13385.52       185.96 o                         
   1   6   0       1750.24       1608.84        15.84 o                         
   2   6   0       3584.39       3519.48        37.94 o                         
   3   6   0       1773.13       1641.19        29.47 o                         
   4   6   0       1413.07       1549.17        22.98 o                         
   5   6   0        531.41        558.98        15.53 o                         
   6   6   0        250.64        240.67        15.16 o                         
   7   6   0        397.30        449.90        31.14 o                         
   8   6   0         50.97         49.49        18.84 o                         
   9   6   0         14.52        -13.65        32.32 o                         
   1   7   0       6184.74       6499.50        57.32 o                         
   2   7   0       1714.57       1706.25        19.29 o                         
   3   7   0       1041.15       1014.13        16.40 o                         
   4   7   0        379.38        383.96        12.99 o                         
   5   7   0        224.75        229.07        11.32 o                         
   6   7   0       1038.88       1024.28        32.23 o                         
   7   7   0        206.68        215.40        23.93 o                         
   8   7   0         51.11         64.21        19.27 o                         
   9   7   0         27.15         46.63        33.28 o                         
   0   8   0      16277.20      16647.29       253.06 o                         
   1   8   0       2110.20       1964.36        20.53 o                         
   2   8   0       1692.18       1677.90        19.12 o                         
   3   8   0        372.23        357.55         8.39 o                         
   4   8   0        746.58        714.28        14.52 o                         
   5   8   0        307.80        315.96        12.07 o                         
   6   8   0        229.03        216.99        19.79 o                         
   7   8   0         82.12         63.24        15.64 o                         
   8   8   0         24.74         35.72        21.47 o                         
   9   8   0         16.14         36.12        32.18 o                         
   1   9   0       1015.62       1019.49        11.15 o                         
   2   9   0       1845.12       1707.99        19.80 o                         
   3   9   0       1453.66       1461.30        18.59 o                         
   4   9   0        733.46        737.91        15.16 o                         
   5   9   0        400.33        391.73        12.90 o                         
   6   9   0        689.26        712.94        33.71 o                         
   7   9   0        116.08         98.13        17.21 o                         
   8   9   0          3.47          8.15        18.55 o                         
   9   9   0         17.85         50.13        45.55 o                         
   0  10   0       1238.09       1279.13        19.86 o                         
   1  10   0       7328.09       7616.46        67.82 o                         
   2  10   0       1457.92       1351.41        16.79 o                         
   3  10   0       2588.56       2622.84        31.65 o                         
   4  10   0        933.75        915.66        18.13 o                         
   5  10   0        477.55        476.86        18.53 o                         
   6  10   0        168.61        165.75        20.65 o                         
   7  10   0         87.33        116.02        47.37 o                         
   8  10   0         43.27         13.17        19.45 o                         
   9  10   0         25.70         36.11        33.95 o                         
   1  11   0        793.55        790.95        11.53 o                         
   2  11   0       4379.88       4529.72        45.73 o                         
   3  11   0       1484.66       1454.54        20.32 o                         
   4  11   0        144.77        139.19        10.98 o                         
   5  11   0        594.93        605.11        16.36 o                         
   6  11   0        210.61        230.06        22.15 o                         
   7  11   0         43.71         49.47        17.66 o                         
   8  11   0         14.97          7.38        20.01 o                         
   9  11   0         72.86        130.24        36.32 o                         
   0  12   0       1485.23       1370.81        21.80 o                         
   1  12   0       1645.59       1579.86        19.20 o                         
   2  12   0       4051.47       4200.01        46.13 o                         
   3  12   0        361.38        348.42         9.89 o                         
   4  12   0        679.05        710.01        16.36 o                         
   5  12   0        209.86        212.09        12.76 o                         
   6  12   0        295.82        327.83        24.01 o                         
   7  12   0        129.21        158.85        32.61 o                         
   8  12   0         19.08         15.59        21.51 o                         
   9  12   0        143.70        186.99        38.98 o                         
   1  13   0        199.03        195.79         5.69 o                         
   2  13   0       1918.29       2015.63        23.58 o                         
   3  13   0        462.87        500.41        11.25 o                         
   4  13   0        639.20        627.29        16.12 o                         
   5  13   0        204.89        190.08        12.91 o                         
   6  13   0        364.44        360.69        25.25 o                         
   7  13   0        221.47        284.09        29.04 o                         
   8  13   0         42.64         27.41        21.28 o                         
   9  13   0        142.57        219.68        40.71 o                         
   0  14   0      11634.88      11318.62       141.64 o                         
   1  14   0       1137.74       1109.67        18.09 o                         
   2  14   0       1466.00       1418.23        16.81 o                         
   3  14   0       1940.22       1941.30        25.91 o                         
   4  14   0        667.44        640.41        16.49 o                         
   5  14   0        448.98        447.51        16.51 o                         
   6  14   0        349.67        367.73        28.86 o                         
   7  14   0         40.53         64.03        27.73 o                         
   8  14   0         12.60         14.24        21.96 o                         
   1  15   0       1198.13       1209.23        15.20 o                         
   2  15   0        269.81        274.42         7.58 o                         
   3  15   0        159.55        177.49         9.58 o                         
   4  15   0        600.87        604.13        13.54 o                         
   5  15   0        536.63        507.40        17.04 o                         
   6  15   0        222.30        195.83        28.84 o                         
   7  15   0         39.15         49.11        18.12 o                         
   8  15   0         26.63         25.81        22.77 o                         
   0  16   0       1845.90       1985.48        41.71 o                         
   1  16   0        434.84        398.36         9.94 o                         
   2  16   0        486.38        469.14         9.17 o                         
   3  16   0         91.25         87.05         6.64 o                         
   4  16   0         66.90         62.55         7.94 o                         
   5  16   0       1375.37       1353.74        32.12 o                         
   6  16   0        120.82        115.09        20.27 o                         
   7  16   0         49.22         60.61        18.92 o                         
   8  16   0         77.71        107.13        25.19 o                         
   1  17   0         36.80         44.46         6.43 o                         
   2  17   0       1730.44       1706.47        20.79 o                         
   3  17   0        637.99        654.81        12.00 o                         
   4  17   0        289.28        288.27        12.38 o                         
   5  17   0       1359.08       1337.76        20.44 o                         
   6  17   0        104.49        104.60        19.76 o                         
   7  17   0         12.06         17.68        18.85 o                         
   8  17   0         11.00         17.10        27.69 o                         
   0  18   0       2438.19       2246.66        35.32 o                         
   1  18   0        261.24        270.13        17.43 o                         
   2  18   0        296.95        314.47         8.95 o                         
   3  18   0         72.98         78.88        13.60 o                         
   4  18   0        333.48        329.77        10.39 o                         
   5  18   0        586.90        532.95        13.39 o                         
   6  18   0        175.77        204.84        18.89 o                         
   7  18   0         19.09         25.97        19.04 o                         
   8  18   0         38.92         36.87        24.53 o                         
   1  19   0       2800.36       2884.78        39.85 o                         
   2  19   0        595.52        576.51        12.67 o                         
   3  19   0        455.76        447.52        13.42 o                         
   4  19   0         19.24         19.36         5.58 o                         
   5  19   0        130.22        142.59        11.88 o                         
   6  19   0         40.43         42.59        21.81 o                         
   7  19   0         38.45         10.04        20.11 o                         
   8  19   0         42.17         22.85        32.84 o                         
   0  20   0        231.99        240.52        15.17 o                         
   1  20   0        188.39        235.78        12.65 o                         
   2  20   0        840.62        843.35        20.99 o                         
   3  20   0        203.16        224.28        15.05 o                         
   4  20   0        138.07        143.65        13.70 o                         
   5  20   0         64.47         57.62         8.60 o                         
   6  20   0        536.78        503.70        24.10 o                         
   7  20   0         50.82         60.02        29.79 o                         
   8  20   0         22.57          9.86        25.43 o                         
   1  21   0       2490.03       2521.67        38.11 o                         
   2  21   0        720.77        738.36        14.19 o                         
   3  21   0        508.09        523.57        17.89 o                         
   4  21   0         74.19         60.85        10.21 o                         
   5  21   0         38.39         39.75        12.69 o                         
   6  21   0        431.85        441.38        39.01 o                         
   7  21   0         77.42         66.00        27.38 o                         
   8  21   0         29.30         32.63        26.93 o                         
   0  22   0       1542.53       1594.90        39.26 o                         
   1  22   0        312.70        345.22        12.85 o                         
   2  22   0        161.51        143.97         9.55 o                         
   3  22   0        717.12        678.60        21.17 o                         
   4  22   0        288.41        262.94        21.71 o                         
   5  22   0        232.95        247.93        28.55 o                         
   6  22   0        168.99         95.77        23.26 o                         
   7  22   0         42.29         56.86        27.22 o                         
   8  22   0         13.91         20.87        27.15 o                         
   1  23   0        971.92        974.04        27.47 o                         
   2  23   0        133.74        152.69         9.78 o                         
   3  23   0        113.64        117.53        18.05 o                         
   4  23   0        124.06        111.51        14.06 o                         
   5  23   0        157.31        121.08        17.55 o                         
   6  23   0        105.97        114.92        42.45 o                         
   7  23   0        112.84        149.98        36.95 o                         
   0  24   0        365.26        398.94        21.50 o                         
   1  24   0        386.33        409.29        20.70 o                         
   2  24   0        270.12        265.13        11.54 o                         
   3  24   0         34.79         26.56        10.87 o                         
   4  24   0        161.14        124.31        15.31 o                         
   5  24   0        186.83        151.09        28.01 o                         
   6  24   0        271.02        307.32        37.54 o                         
   7  24   0         18.10         -6.03        27.77 o                         
   1  25   0        272.60        316.29        14.40 o                         
   2  25   0        117.33        120.11        10.77 o                         
   3  25   0         64.46         99.08        14.76 o                         
   4  25   0        198.54        195.22        20.81 o                         
   5  25   0         34.33         49.29        32.85 o                         
   6  25   0        143.86        164.96        32.61 o                         
   7  25   0        128.02        162.53        33.54 o                         
   0  26   0         69.83         49.23        22.78 o                         
   1  26   0        194.82        258.83        23.97 o                         
   2  26   0        134.32        138.16        12.09 o                         
   3  26   0        241.62        265.55        21.75 o                         
   4  26   0        225.33        234.92        22.97 o                         
   5  26   0         66.19         53.84        37.27 o                         
   6  26   0         16.44         -3.45        24.13 o                         
   7  26   0         57.98         48.27        31.76 o                         
   1  27   0          3.54         14.45        12.78 o                         
   2  27   0        128.72        144.05        16.09 o                         
   3  27   0        136.47        180.26        21.38 o                         
   4  27   0        130.32        178.59        23.06 o                         
   5  27   0         99.63        169.79        39.78 o                         
   6  27   0         66.69         53.65        39.34 o                         
   7  27   0         11.99         20.21        32.17 o                         
   0  28   0         91.21         75.26        14.55 o                         
   1  28   0         66.47        115.18        17.26 o                         
   2  28   0        152.31        181.86        18.65 o                         
   3  28   0        185.04        216.74        23.63 o                         
   4  28   0        131.98        212.49        47.37 o                         
   5  28   0         36.28         55.93        32.35 o                         
   6  28   0         10.03         24.56        28.24 o                         
   7  28   0         35.16         28.43        34.00 o                         
   1  29   0         76.83         70.33        11.41 o                         
   2  29   0         52.66         68.19        13.08 o                         
   3  29   0         87.84        115.33        53.54 o                         
   4  29   0        170.38        152.61        27.42 o                         
   5  29   0         40.87         14.82        25.74 o                         
   6  29   0         23.64          7.76        28.15 o                         
   0  30   0        198.88        197.80        24.54 o                         
   1  30   0        112.23         97.04        12.57 o                         
   2  30   0         83.18        111.53        17.70 o                         
   3  30   0         76.13         99.44        33.93 o                         
   4  30   0        156.06        171.28        28.29 o                         
   5  30   0         34.94         41.09        30.28 o                         
   6  30   0         37.23         54.85        31.41 o                         
   1  31   0        198.17        248.30        21.42 o                         
   2  31   0        125.41        135.86        19.76 o                         
   3  31   0         46.62         55.32        17.81 o                         
   4  31   0         32.24         45.10        20.36 o                         
   5  31   0        207.33        204.64        35.29 o                         
   6  31   0         18.67         22.51        31.69 o                         
   0  32   0          9.67         31.97        17.54 o                         
   1  32   0        351.35        372.66        43.44 o                         
   2  32   0        881.08        978.29        40.50 o                         
   3  32   0         39.89         56.38        18.80 o                         
   4  32   0         40.60         37.52        19.97 o                         
   5  32   0         76.29        120.82        32.87 o                         
   6  32   0         11.59         -3.38        33.12 o                         
   1  33   0         52.62         92.06        26.88 o                         
   2  33   0        278.10        334.61        32.02 o                         
   3  33   0         84.41         90.54        19.68 o                         
   4  33   0         51.95         85.69        28.23 o                         
   5  33   0         91.37        193.09        56.43 o                         
   6  33   0         27.76          2.14        33.79 o                         
   0  34   0        709.43        759.60        39.80 o                         
   1  34   0        422.51        435.90        28.08 o                         
   2  34   0        383.44        412.53        32.50 o                         
   3  34   0         52.96         97.02        50.32 o                         
   4  34   0         18.29         13.85        21.72 o                         
   5  34   0         72.16        117.90        35.72 o                         
   1  35   0        144.60        109.67        18.23 o                         
   2  35   0        107.13        164.54        24.65 o                         
   3  35   0        148.52        163.85        36.30 o                         
   4  35   0         36.98         45.46        23.82 o                         
   5  35   0         82.56         43.62        45.30 o                         
   0  36   0        519.98        546.19        40.30 o                         
   1  36   0        183.96        199.11        30.43 o                         
   2  36   0        135.37        150.81        31.89 o                         
   3  36   0         66.13        100.60        24.50 o                         
   4  36   0         32.44         42.11        31.21 o                         
   5  36   0          0.69        -24.42        33.63 o                         
   1  37   0        481.58        463.29        36.63 o                         
   2  37   0        180.29        142.16        24.30 o                         
   3  37   0         71.07         58.83        25.66 o                         
   4  37   0         27.01         79.89        35.72 o                         
   0  38   0        104.49         81.79        43.48 o                         
   1  38   0        199.34        261.38        34.95 o                         
   2  38   0        131.89        137.23        28.03 o                         
   3  38   0         22.73         36.12        26.38 o                         
   4  38   0         18.77         32.07        61.08 o                         
   1  39   0        418.00        430.27        40.18 o                         
   2  39   0         72.04         77.10        27.38 o                         
   3  39   0         18.87         -4.27        33.06 o                         
   0  40   0        122.85        153.75        48.14 o                         
   1  40   0         72.73        129.93        34.55 o                         
   2  40   0         43.36         87.07        29.38 o                         
   3  40   0         10.18         26.06        28.29 o                         
   1  41   0         15.70         71.96        34.77 o                         
   2  41   0        103.96        105.28        30.48 o                         
   0  42   0          8.46          5.69        50.73 o                         
   1  42   0         22.58         18.24        36.95 o                         
  -2 -42   1         20.87         52.28        56.94 o                         
  -1 -42   1         32.16         79.31        38.55 o                         
   0 -42   1         13.30         52.50        38.24 o                         
   1 -42   1        105.61        234.53        60.28 o                         
  -2 -41   1         65.36        116.99        55.39 o                         
  -1 -41   1         11.11         42.78        43.22 o                         
   0 -41   1        169.85        267.97        61.05 o                         
   1 -41   1         84.50        112.64        35.52 o                         
   2 -41   1         17.61        188.83        98.85 o                         
  -3 -40   1         27.04        -16.57        51.25 o                         
  -2 -40   1        128.27        160.48        52.28 o                         
  -1 -40   1         74.60         63.91        34.11 o                         
   0 -40   1        133.06        131.75        35.69 o                         
   1 -40   1         41.50         44.58        35.32 o                         
   2 -40   1         32.34         76.84        34.71 o                         
  -4 -39   1         62.13        108.76        38.46 o                         
  -3 -39   1         85.27        111.16        35.58 o                         
  -2 -39   1         74.36        184.65        59.79 o                         
  -1 -39   1        372.02        392.09        53.04 o                         
   0 -39   1          5.49         13.85        31.69 o                         
   1 -39   1        119.33        113.32        34.15 o                         
   2 -39   1         20.29         55.11        32.58 o                         
   3 -39   1         49.30         92.61        37.50 o                         
  -4 -38   1         18.63         17.17        45.81 o                         
  -3 -38   1        107.01        134.97        36.19 o                         
  -2 -38   1         90.52        225.70        72.99 o                         
  -1 -38   1        295.04        428.39        53.08 o                         
   0 -38   1         58.41         74.03        44.52 o                         
   1 -38   1         65.20        107.60        35.14 o                         
   2 -38   1         21.89        114.88        92.92 o                         
   3 -38   1          8.91         42.74        34.63 o                         
  -5 -37   1         76.20         87.99        40.97 o                         
  -4 -37   1         49.35         78.06        32.35 o                         
  -3 -37   1        166.73        232.54        86.42 o                         
  -2 -37   1        383.35        539.66        79.98 o                         
  -1 -37   1        520.13        674.73        97.58 o                         
   0 -37   1        270.85        321.87        47.35 o                         
   1 -37   1         26.02         77.79        27.81 o                         
   2 -37   1         59.96         97.84        44.52 o                         
   3 -37   1         38.23        167.43        95.22 o                         
   4 -37   1         12.61         25.50        35.22 o                         
  -5 -36   1         30.09         58.96        38.42 o                         
  -4 -36   1         44.67         31.94        30.28 o                         
  -3 -36   1         16.67         85.52        50.47 o                         
  -2 -36   1        506.83        708.78        74.03 o                         
  -1 -36   1        294.29        455.37        47.11 o                         
   0 -36   1        208.16        283.38        44.29 o                         
   1 -36   1        127.02        233.08        42.59 o                         
   2 -36   1         71.98        138.43        53.06 o                         
   3 -36   1        118.17        171.38        64.71 o                         
   4 -36   1         47.01         63.61        35.32 o                         
  -5 -35   1          7.88         22.77        36.25 o                         
  -4 -35   1         17.84         36.10        29.99 o                         
  -3 -35   1         61.38        142.77        82.57 o                         
  -2 -35   1        465.08        528.06        46.67 o                         
  -1 -35   1         78.14         74.54        32.61 o                         
   0 -35   1         81.56        210.17        49.18 o                         
   1 -35   1        179.69        312.74        40.63 o                         
   2 -35   1        160.83        192.77        35.11 o                         
   3 -35   1         45.17         92.66        46.07 o                         
   4 -35   1         37.44         10.05        34.41 o                         
   5 -35   1         47.20        -42.98        61.86 o                         
  -6 -34   1         61.96        129.00        38.98 o                         
  -5 -34   1         39.58         22.29        34.71 o                         
  -4 -34   1        136.67        136.08        31.42 o                         
  -3 -34   1         24.38         40.32        26.52 o                         
  -2 -34   1         26.23         29.10        22.09 o                         
  -1 -34   1        445.26        435.76        40.81 o                         
   0 -34   1        193.99        330.66        40.90 o                         
   1 -34   1        329.31        322.97        54.35 o                         
   2 -34   1         61.00         44.56        23.81 o                         
   3 -34   1         44.73         66.72        26.24 o                         
   4 -34   1         90.08         93.12        33.96 o                         
   5 -34   1         23.01         31.90        83.08 o                         
  -6 -33   1         27.54         58.52        42.97 o                         
  -5 -33   1         50.74        152.66        74.28 o                         
  -4 -33   1        103.45         81.84        29.46 o                         
  -3 -33   1         60.98         77.65        38.82 o                         
  -2 -33   1        126.58        125.20        46.59 o                         
  -1 -33   1        100.46        187.42        35.94 o                         
   0 -33   1        133.39        186.77        35.20 o                         
   1 -33   1        281.26        393.90        50.73 o                         
   2 -33   1         14.02         26.76        21.56 o                         
   3 -33   1        123.88        113.18        22.27 o                         
   4 -33   1         89.95         94.16        33.99 o                         
   5 -33   1         57.73         47.61        73.77 o                         
  -6 -32   1         39.51         69.92        56.43 o                         
  -5 -32   1        190.72        231.08        42.28 o                         
  -4 -32   1         99.05        124.41        67.56 o                         
  -3 -32   1         21.96         29.97        22.55 o                         
  -2 -32   1        104.11        100.73        22.66 o                         
  -1 -32   1        295.82        342.29        56.94 o                         
   0 -32   1        172.86        166.56        25.75 o                         
   1 -32   1        657.20        727.01        38.24 o                         
   2 -32   1        546.17        578.73        51.38 o                         
   3 -32   1        343.93        358.31        35.24 o                         
   4 -32   1         51.47         14.56        23.01 o                         
   5 -32   1         17.15        -34.05        34.05 o                         
  -6 -31   1         35.74         52.85        33.83 o                         
  -5 -31   1        435.09        411.78        52.10 o                         
  -4 -31   1        104.77        207.58        60.05 o                         
  -3 -31   1         71.31         84.71        23.24 o                         
  -2 -31   1         27.13         25.16        18.85 o                         
  -1 -31   1        197.02        246.99        32.21 o                         
   0 -31   1        263.27        300.96        71.15 o                         
   1 -31   1        652.10        754.64        34.73 o                         
   2 -31   1        377.27        390.27        33.07 o                         
   3 -31   1        402.70        417.45        34.53 o                         
   4 -31   1         39.68         66.62        22.02 o                         
   5 -31   1         12.43         18.02        43.48 o                         
   6 -31   1         16.66         41.99        48.40 o                         
  -7 -30   1         23.14         -3.80        39.86 o                         
  -6 -30   1        103.80         33.09        32.95 o                         
  -5 -30   1        309.81        307.65        48.11 o                         
  -4 -30   1         91.03         55.52        25.59 o                         
  -3 -30   1         90.08        133.51        34.68 o                         
  -2 -30   1         52.18         39.48        17.73 o                         
  -1 -30   1        197.16        231.89        30.37 o                         
   0 -30   1          0.51          0.73        12.44 o                         
   1 -30   1        543.31        560.71        30.16 o                         
   2 -30   1        343.25        387.79        28.98 o                         
   3 -30   1         56.95         87.64        19.38 o                         
   4 -30   1         20.95         38.24        20.21 o                         
   5 -30   1         64.49         56.63        31.71 o                         
   6 -30   1         99.23         37.82        38.18 o                         
  -7 -29   1         21.73        -29.56        36.93 o                         
  -6 -29   1        264.80        256.14        74.52 o                         
  -5 -29   1        147.60        137.29        39.60 o                         
  -4 -29   1         39.82         25.84        30.80 o                         
  -3 -29   1         73.04         55.18        21.35 o                         
  -2 -29   1         51.64         42.69        13.06 o                         
  -1 -29   1         36.75         57.98        17.02 o                         
   0 -29   1        109.95        104.37        12.95 o                         
   1 -29   1        507.93        527.18        28.10 o                         
   2 -29   1        224.42        243.31        31.95 o                         
   3 -29   1        201.29        219.74        28.06 o                         
   4 -29   1         12.12         30.05        18.86 o                         
   5 -29   1         11.18         46.59        46.59 o                         
   6 -29   1          9.25          8.71        70.14 o                         
  -7 -28   1         20.36         -4.07        35.82 o                         
  -6 -28   1         19.64        -16.85        29.47 o                         
  -4 -28   1        188.94        211.18        37.88 o                         
  -3 -28   1         26.82         35.20        19.40 o                         
  -2 -28   1         48.76         21.36        10.85 o                         
  -1 -28   1         79.54        115.56        27.30 o                         
   0 -28   1         98.05        106.29        13.49 o                         
   1 -28   1        172.50        182.91        22.97 o                         
   2 -28   1        208.22        208.99        25.16 o                         
   3 -28   1        295.45        322.28        30.42 o                         
   4 -28   1        272.63        274.59        32.15 o                         
   5 -28   1         10.73          4.89        24.71 o                         
   6 -28   1        192.02        203.91        70.89 o                         
  -7 -27   1         30.21         12.91        44.00 o                         
  -6 -27   1        104.98         76.80        31.47 o                         
  -5 -27   1        112.22         98.04        26.23 o                         
  -4 -27   1        187.78        241.64        36.11 o                         
  -3 -27   1         43.01         50.29        17.92 o                         
  -2 -27   1        221.42        255.01        18.20 o                         
  -1 -27   1          7.98         11.63        10.38 o                         
   0 -27   1         87.04         85.14        20.85 o                         
   1 -27   1        399.72        375.42        15.45 o                         
   2 -27   1        191.56        174.63        27.78 o                         
   3 -27   1         73.32         92.53        22.54 o                         
   4 -27   1        183.99        203.45        26.98 o                         
   5 -27   1        145.12        129.95        22.32 o                         
   6 -27   1         29.13         28.15        34.55 o                         
  -7 -26   1          3.89        -13.86        45.81 o                         
  -6 -26   1         61.65         39.82        28.74 o                         
  -5 -26   1        156.66         90.98        27.44 o                         
  -4 -26   1        170.63        250.30        56.40 o                         
  -3 -26   1         53.46         45.18        18.29 o                         
  -2 -26   1         69.99         70.66        11.95 o                         
  -1 -26   1        128.59        138.79        12.27 o                         
   0 -26   1        196.55        217.13        15.11 o                         
   1 -26   1        327.94        295.50        16.37 o                         
   2 -26   1        197.44        213.54        23.28 o                         
   3 -26   1        239.29        251.48        26.22 o                         
   4 -26   1         39.44         58.15        17.22 o                         
   5 -26   1         60.05         79.35        46.52 o                         
   6 -26   1        123.19         75.96        33.70 o                         
   7 -26   1         81.43          0.03        39.85 o                         
  -8 -25   1         17.37        -10.35        60.05 o                         
  -7 -25   1         34.54          0.18        57.20 o                         
  -6 -25   1         40.00         45.02        27.70 o                         
  -5 -25   1         27.05         38.41        23.19 o                         
  -4 -25   1         76.58        106.27        32.35 o                         
  -3 -25   1         54.21         54.67        16.58 o                         
  -2 -25   1        262.82        244.34        16.60 o                         
  -1 -25   1        175.36        157.53        12.22 o                         
   0 -25   1        200.35        224.01        14.43 o                         
   1 -25   1        165.52        177.25        18.88 o                         
   2 -25   1        128.56        152.62        20.40 o                         
   3 -25   1        325.32        344.83        26.05 o                         
   4 -25   1         61.61         54.91        16.97 o                         
   5 -25   1        130.09        133.15        23.10 o                         
   6 -25   1        209.14        147.60        35.93 o                         
   7 -25   1        102.29         56.51        39.13 o                         
  -8 -24   1          9.84        -36.00        36.25 o                         
  -7 -24   1         14.14        -29.96        29.96 o                         
  -6 -24   1        100.09         41.76        26.89 o                         
  -5 -24   1        138.06        112.82        24.98 o                         
  -4 -24   1        143.21        160.21        62.90 o                         
  -3 -24   1         78.42         65.69        17.02 o                         
  -2 -24   1         47.48         44.17         9.16 o                         
  -1 -24   1        677.68        654.04        16.90 o                         
   0 -24   1        406.66        414.01        14.26 o                         
   1 -24   1        288.54        280.08        12.26 o                         
   2 -24   1       1129.21       1086.17        33.13 o                         
   3 -24   1        185.05        182.50        22.31 o                         
   4 -24   1         43.39         92.31        22.98 o                         
   5 -24   1        137.53        136.49        22.82 o                         
   6 -24   1         59.49         30.19        32.56 o                         
   7 -24   1         33.24         -4.03        65.48 o                         
  -8 -23   1          3.47        -28.17        35.15 o                         
  -7 -23   1         47.31          5.25        30.46 o                         
  -6 -23   1         84.42         85.41        57.98 o                         
  -5 -23   1         36.12         43.42        22.32 o                         
  -4 -23   1         31.17         72.28        71.70 o                         
  -3 -23   1        188.32        183.58        27.39 o                         
  -2 -23   1        559.05        549.55        19.41 o                         
  -1 -23   1        720.16        697.07        16.59 o                         
   0 -23   1        677.29        664.73        15.89 o                         
   1 -23   1        177.35        198.37        18.20 o                         
   2 -23   1        464.83        495.47        24.80 o                         
   3 -23   1        293.85        300.99        24.25 o                         
   4 -23   1         92.99        136.76        28.53 o                         
   5 -23   1         74.58         39.55        20.71 o                         
   6 -23   1         94.89         47.63        47.63 o                         
   7 -23   1         50.75         -1.56        38.31 o                         
  -8 -22   1         31.05        -20.21        34.27 o                         
  -7 -22   1        145.17        111.50        32.71 o                         
  -6 -22   1        258.88        207.59        60.02 o                         
  -5 -22   1        191.01        179.09        47.63 o                         
  -4 -22   1        217.27        251.06        33.37 o                         
  -3 -22   1        137.77        136.14        25.19 o                         
  -2 -22   1        945.54        966.69        24.77 o                         
  -1 -22   1        260.90        272.21        12.51 o                         
   0 -22   1        832.64        764.25        16.27 o                         
   1 -22   1        278.52        269.74        17.97 o                         
   2 -22   1        336.74        334.83        20.79 o                         
   3 -22   1        219.66        202.42        21.82 o                         
   4 -22   1        232.15        254.72        36.10 o                         
   5 -22   1         54.18         24.21        16.49 o                         
   6 -22   1         22.19         -2.89        27.86 o                         
   7 -22   1          3.76         12.06        32.50 o                         
  -8 -21   1         78.10         50.60        34.07 o                         
  -7 -21   1        119.93        122.67        30.33 o                         
  -6 -21   1        364.11        355.81        43.18 o                         
  -5 -21   1        462.69        413.16        45.81 o                         
  -4 -21   1        269.94        278.78        32.72 o                         
  -3 -21   1        115.72        139.25        30.02 o                         
  -2 -21   1         64.39         53.84         9.57 o                         
  -1 -21   1       3032.11       3068.31        41.55 o                         
   0 -21   1         68.17         68.82         7.69 o                         
   1 -21   1        332.76        325.24        17.98 o                         
   2 -21   1        227.46        210.91        18.43 o                         
   3 -21   1         24.70         26.11        11.83 o                         
   4 -21   1        283.41        300.43        25.13 o                         
   5 -21   1        370.29        348.12        28.23 o                         
   6 -21   1         34.94         28.89        26.73 o                         
   7 -21   1          9.17        -16.13        31.39 o                         
  -8 -20   1         14.22         -1.08        31.93 o                         
  -7 -20   1        418.88        425.07        48.12 o                         
  -6 -20   1        485.88        442.86        31.93 o                         
  -5 -20   1        974.36        986.59        47.55 o                         
  -4 -20   1         66.78         60.83        18.67 o                         
  -3 -20   1         67.77         32.49        13.78 o                         
  -2 -20   1        132.86        138.35        10.38 o                         
  -1 -20   1        282.63        309.58        10.90 o                         
   0 -20   1        371.27        372.23        11.25 o                         
   1 -20   1        396.07        386.99        18.17 o                         
   2 -20   1        222.97        207.56        18.20 o                         
   3 -20   1        187.04        185.09        20.92 o                         
   4 -20   1        204.58        200.08        31.54 o                         
   5 -20   1        153.13        143.33        29.17 o                         
   6 -20   1        182.65        119.77        28.36 o                         
   7 -20   1         13.12         20.14        34.94 o                         
   8 -20   1          4.35        -36.84        36.84 o                         
  -8 -19   1         95.42         84.86        33.46 o                         
  -7 -19   1        144.51        122.31        22.28 o                         
  -6 -19   1        642.29        601.62        37.30 o                         
  -5 -19   1        442.27        464.53        37.45 o                         
  -4 -19   1         92.75         85.77        18.09 o                         
  -3 -19   1        344.99        304.09        26.02 o                         
  -2 -19   1        528.69        495.56        13.27 o                         
  -1 -19   1       4154.01       4130.08        51.86 o                         
   0 -19   1       1672.11       1575.33        24.27 o                         
   1 -19   1         77.45         85.09         9.51 o                         
   2 -19   1        464.40        440.86        20.29 o                         
   3 -19   1        261.85        259.68        20.30 o                         
   4 -19   1        353.86        361.69        35.28 o                         
   5 -19   1        134.63        132.85        29.36 o                         
   6 -19   1         29.52         35.21        33.91 o                         
   7 -19   1         17.07        -13.05        29.59 o                         
   8 -19   1         16.98        -17.08        56.94 o                         
  -8 -18   1         50.96        -32.69        52.03 o                         
  -7 -18   1        376.86        279.38        34.10 o                         
  -6 -18   1        351.20        367.66        29.87 o                         
  -5 -18   1        552.60        560.72        28.46 o                         
  -4 -18   1         60.17         76.01        17.19 o                         
  -3 -18   1        881.03        912.27        36.05 o                         
  -2 -18   1       1311.78       1231.60        21.07 o                         
  -1 -18   1        181.54        171.32         8.85 o                         
   0 -18   1        933.02        871.67        14.71 o                         
   1 -18   1       1639.00       1607.81        44.63 o                         
   2 -18   1        223.93        244.26        21.76 o                         
   3 -18   1        220.18        246.50        27.42 o                         
   4 -18   1        309.76        283.67        24.13 o                         
   5 -18   1          4.74         18.21        12.33 o                         
   6 -18   1        389.92        319.24        34.91 o                         
   7 -18   1         12.67          1.33        27.33 o                         
   8 -18   1         38.34          8.22        35.01 o                         
  -9 -17   1         77.76         21.13        38.64 o                         
  -8 -17   1         21.35         -0.19        28.52 o                         
  -7 -17   1        163.61        107.75        21.56 o                         
  -6 -17   1        790.34        796.65        34.23 o                         
  -5 -17   1        483.28        465.47        27.14 o                         
  -4 -17   1         88.48         95.67        19.36 o                         
  -3 -17   1        285.45        301.81        24.61 o                         
  -2 -17   1        994.56       1025.34        18.46 o                         
  -1 -17   1         73.05         79.98         6.69 o                         
   0 -17   1        344.19        325.55         8.52 o                         
   1 -17   1       2556.29       2470.83        45.32 o                         
   2 -17   1        766.13        771.02        24.40 o                         
   3 -17   1        443.12        430.01        21.40 o                         
   4 -17   1         96.04         92.92        15.36 o                         
   5 -17   1         17.54         20.05        11.90 o                         
   6 -17   1        163.71        152.56        24.87 o                         
   7 -17   1         38.75         23.68        31.84 o                         
   8 -17   1        100.51         71.31        34.83 o                         
  -9 -16   1        136.72         80.70        40.13 o                         
  -8 -16   1        162.83        157.06        55.31 o                         
  -7 -16   1        196.35        220.30        38.61 o                         
  -6 -16   1        380.04        322.60        28.33 o                         
  -5 -16   1         76.41         51.04        14.52 o                         
  -4 -16   1        206.02        198.43        19.37 o                         
  -3 -16   1        777.36        787.45        32.57 o                         
  -2 -16   1       4615.45       5107.79        62.45 o                         
  -1 -16   1        378.58        389.44         9.42 o                         
   0 -16   1        263.01        261.56         8.86 o                         
   1 -16   1       1280.00       1260.92        25.51 o                         
   2 -16   1        216.13        221.64        16.12 o                         
   3 -16   1        126.23        154.70        17.96 o                         
   4 -16   1        351.28        382.70        17.65 o                         
   5 -16   1        386.33        374.60        21.42 o                         
   6 -16   1         70.33         58.10        14.26 o                         
   7 -16   1         16.84        -19.33        25.50 o                         
   8 -16   1          9.45        -32.84        32.84 o                         
  -9 -15   1        136.90        171.28       150.87 o                         
  -8 -15   1         32.07         23.24        27.32 o                         
  -7 -15   1         77.14         83.75        22.09 o                         
  -6 -15   1        140.62        123.18        21.13 o                         
  -5 -15   1         71.94         53.48        15.99 o                         
  -4 -15   1        246.94        271.89        19.34 o                         
  -3 -15   1        127.55        167.17        20.46 o                         
  -2 -15   1       5298.41       5374.60        71.34 o                         
  -1 -15   1       1978.25       1936.51        26.64 o                         
   0 -15   1        116.69        120.24         6.30 o                         
   1 -15   1       2428.21       2461.78        33.38 o                         
   2 -15   1        961.97        973.90        36.75 o                         
   3 -15   1        109.59        127.56        15.83 o                         
   4 -15   1       1206.68       1221.62        26.71 o                         
   5 -15   1        296.05        269.38        29.64 o                         
   6 -15   1         46.81         44.21        13.38 o                         
   7 -15   1         56.13         50.23        27.94 o                         
   8 -15   1         45.95          7.19        32.35 o                         
  -9 -14   1         28.49         71.44        65.74 o                         
  -8 -14   1         16.17          3.71        41.59 o                         
  -7 -14   1         82.81         71.96        21.35 o                         
  -6 -14   1         65.67         69.55        15.23 o                         
  -5 -14   1        132.09        126.37        25.57 o                         
  -4 -14   1         94.40        115.54        19.01 o                         
  -3 -14   1        735.15        810.83        31.85 o                         
  -2 -14   1        304.67        274.64        15.80 o                         
  -1 -14   1        505.04        496.22         9.73 o                         
   0 -14   1        587.02        586.34        10.25 o                         
   1 -14   1       1932.22       1943.12        28.44 o                         
   2 -14   1       1881.18       1872.16        37.57 o                         
   3 -14   1        373.35        353.06        18.47 o                         
   4 -14   1        597.58        583.91        22.58 o                         
   5 -14   1        985.82        904.65        25.86 o                         
   6 -14   1         10.47          0.31        12.92 o                         
   7 -14   1         25.25         18.15        20.23 o                         
   8 -14   1         48.82         29.92        31.69 o                         
  -9 -13   1         26.24          9.46        47.37 o                         
  -8 -13   1         35.01         67.67        31.34 o                         
  -7 -13   1         86.08         73.65        18.67 o                         
  -6 -13   1         94.72         80.01        15.03 o                         
  -5 -13   1         71.73         67.61        15.67 o                         
  -4 -13   1         38.99         35.27         9.88 o                         
  -3 -13   1       2603.84       2627.73        48.15 o                         
  -2 -13   1       3458.20       3344.24        67.16 o                         
  -1 -13   1        409.80        409.77         8.66 o                         
   0 -13   1       2715.68       2547.56        29.33 o                         
   1 -13   1       1332.47       1280.72        20.38 o                         
   2 -13   1        714.96        738.47        15.65 o                         
   3 -13   1        104.12        111.10        11.41 o                         
   4 -13   1         60.92         60.13         9.92 o                         
   5 -13   1        667.71        718.66        23.31 o                         
   6 -13   1        272.71        268.74        22.60 o                         
   7 -13   1         30.30         22.90        21.51 o                         
   8 -13   1          1.98         30.71        38.82 o                         
  -9 -12   1         53.44         22.60        28.66 o                         
  -8 -12   1         41.37         53.25        23.31 o                         
  -7 -12   1         19.33         22.81        17.24 o                         
  -6 -12   1        465.63        469.41        28.31 o                         
  -5 -12   1        102.76         98.49        13.82 o                         
  -4 -12   1       1038.21       1028.95        27.80 o                         
  -3 -12   1         98.65        133.53        15.38 o                         
  -2 -12   1       3423.73       3295.90        47.78 o                         
  -1 -12   1       3315.91       3261.37        36.27 o                         
   0 -12   1        669.64        662.21        10.48 o                         
   1 -12   1       1363.60       1314.63        20.19 o                         
   2 -12   1       2464.81       2409.84        47.55 o                         
   3 -12   1        308.26        345.74        13.14 o                         
   4 -12   1        333.22        317.23        15.63 o                         
   5 -12   1       1878.82       1858.71        42.58 o                         
   6 -12   1        312.21        335.00        22.39 o                         
   7 -12   1         90.60         89.32        26.45 o                         
   8 -12   1         20.56         64.51        46.59 o                         
  -9 -11   1          2.85        -32.61        32.61 o                         
  -8 -11   1         44.84         73.61        24.92 o                         
  -7 -11   1         72.41        116.74        27.88 o                         
  -6 -11   1        461.71        489.37        36.05 o                         
  -5 -11   1        498.82        509.59        23.93 o                         
  -4 -11   1        462.68        468.17        17.32 o                         
  -3 -11   1        137.61        129.25         9.48 o                         
  -2 -11   1       1427.36       1435.69        24.81 o                         
  -1 -11   1        695.85        732.00        11.24 o                         
   0 -11   1       3139.74       3046.66        33.59 o                         
   1 -11   1       4862.67       4590.83        54.88 o                         
   2 -11   1        297.77        262.77         9.57 o                         
   3 -11   1        564.82        525.40        14.94 o                         
   4 -11   1        205.52        183.55        13.92 o                         
   5 -11   1       1488.95       1488.03        37.48 o                         
   6 -11   1       1074.14       1076.98        29.87 o                         
   7 -11   1         63.92         70.01        25.24 o                         
   8 -11   1         20.03         -6.37        27.13 o                         
  -9 -10   1         13.98          5.35        71.44 o                         
  -8 -10   1         34.42         44.45        22.38 o                         
  -7 -10   1        114.05         94.65        21.59 o                         
  -6 -10   1        480.36        485.86        27.11 o                         
  -5 -10   1        428.24        452.16        30.45 o                         
  -4 -10   1        162.33        176.21        13.36 o                         
  -3 -10   1        690.42        699.26        16.14 o                         
  -2 -10   1       2856.53       2826.92        41.39 o                         
  -1 -10   1       6913.17       7043.90        72.34 o                         
   0 -10   1       3406.65       3221.94        38.94 o                         
   1 -10   1        546.73        567.24        11.50 o                         
   2 -10   1       3113.82       3022.98        42.81 o                         
   3 -10   1        520.10        485.97        12.85 o                         
   4 -10   1        452.99        474.68        16.54 o                         
   5 -10   1        104.97        108.44        13.97 o                         
   6 -10   1         86.59         71.68        12.86 o                         
   7 -10   1        139.88        161.43        23.81 o                         
   8 -10   1         10.95         20.66        25.49 o                         
  -9  -9   1         12.08        -23.86        31.60 o                         
  -8  -9   1         44.32         26.84        21.83 o                         
  -7  -9   1         32.47         29.06        17.03 o                         
  -6  -9   1        336.40        369.34        25.46 o                         
  -5  -9   1        140.21        152.86        18.36 o                         
  -4  -9   1       1542.31       1574.03        29.74 o                         
  -3  -9   1        332.63        336.35        14.12 o                         
  -2  -9   1        415.06        400.85        14.10 o                         
  -1  -9   1       1243.87       1243.82        15.68 o                         
   0  -9   1       3785.14       3705.61        82.71 o                         
   1  -9   1        608.71        624.89        11.81 o                         
   2  -9   1       5203.94       5252.11        56.55 o                         
   3  -9   1       1624.48       1695.14        34.75 o                         
   4  -9   1        375.22        386.07        15.24 o                         
   5  -9   1         76.01         86.48        12.23 o                         
   6  -9   1        141.06        151.19        20.46 o                         
   7  -9   1        258.43        323.48        38.31 o                         
   8  -9   1        113.93        161.29        29.23 o                         
  -9  -8   1         26.97         -9.32        38.31 o                         
  -8  -8   1         37.97         17.78        21.16 o                         
  -7  -8   1        113.80         90.97        17.86 o                         
  -6  -8   1        322.60        341.25        24.31 o                         
  -5  -8   1        125.29        116.28        13.00 o                         
  -4  -8   1       1693.57       1763.92        31.42 o                         
  -3  -8   1       2357.71       2317.63        33.04 o                         
  -2  -8   1       2112.90       1921.46        26.09 o                         
  -1  -8   1       1819.04       1628.39        19.37 o                         
   0  -8   1       5469.66       5519.10        56.74 o                         
   1  -8   1       1365.29       1311.28        18.65 o                         
   2  -8   1       2417.65       2505.20        32.76 o                         
   3  -8   1       1304.72       1365.60        22.55 o                         
   4  -8   1        818.21        779.01        19.72 o                         
   5  -8   1         31.47         13.28         9.18 o                         
   6  -8   1        145.74        129.86        15.66 o                         
   7  -8   1        230.14        286.75        47.74 o                         
   8  -8   1         64.13         75.28        25.69 o                         
  -9  -7   1         14.23         -3.11        37.79 o                         
  -8  -7   1        130.30        134.61        26.59 o                         
  -7  -7   1        301.70        308.11        30.05 o                         
  -6  -7   1        358.51        383.39        24.55 o                         
  -5  -7   1        188.82        193.83        14.81 o                         
  -4  -7   1        544.09        552.82        16.67 o                         
  -3  -7   1       3251.72       3283.87        41.80 o                         
  -2  -7   1       1138.40       1175.72        20.73 o                         
  -1  -7   1       6747.25       7194.17        73.24 o                         
   0  -7   1       2563.08       2673.17        31.51 o                         
   1  -7   1        505.00        448.05        13.70 o                         
   2  -7   1       2300.35       2220.37        40.48 o                         
   3  -7   1        492.55        483.82        11.38 o                         
   4  -7   1        132.97        125.54        12.81 o                         
   5  -7   1        170.71        172.26        15.41 o                         
   6  -7   1        251.68        253.22        24.94 o                         
   7  -7   1         60.91         62.34        21.42 o                         
   8  -7   1        103.47        122.52        37.30 o                         
  -9  -6   1         21.97         35.47        29.55 o                         
  -8  -6   1         37.13         51.61        22.96 o                         
  -7  -6   1        324.62        342.80        29.34 o                         
  -6  -6   1        467.24        463.94        21.12 o                         
  -5  -6   1         40.56         67.05        13.90 o                         
  -4  -6   1       3329.20       3484.54        51.59 o                         
  -3  -6   1        226.31        206.07         8.91 o                         
  -2  -6   1      14591.28      14614.41       161.88 o                         
  -1  -6   1       2924.60       2717.45        29.47 o                         
   0  -6   1        957.75        873.49        10.81 o                         
   1  -6   1        973.67        958.05        17.17 o                         
   2  -6   1       2585.49       2480.56        26.92 o                         
   3  -6   1        555.18        549.96        11.33 o                         
   4  -6   1        772.15        753.79        17.09 o                         
   5  -6   1        272.55        283.56        21.83 o                         
   6  -6   1         98.60         79.17        21.29 o                         
   7  -6   1        573.35        523.06        38.59 o                         
   8  -6   1         75.16         43.15        26.59 o                         
   9  -6   1         14.46         18.45        35.07 o                         
  -9  -5   1         12.86         55.99        29.49 o                         
  -8  -5   1         48.85         51.64        22.39 o                         
  -7  -5   1        234.65        224.25        31.11 o                         
  -6  -5   1        451.16        405.79        20.42 o                         
  -5  -5   1        156.54        132.02        15.25 o                         
  -4  -5   1        674.58        717.71        18.13 o                         
  -3  -5   1        255.97        246.10         9.03 o                         
  -2  -5   1       1708.76       1674.94        22.87 o                         
  -1  -5   1       2848.66       2941.78        34.92 o                         
   0  -5   1       1762.99       1735.58        18.98 o                         
   1  -5   1       6839.73       6855.70       125.56 o                         
   2  -5   1       1488.98       1459.91        17.59 o                         
   3  -5   1        423.27        392.62         9.50 o                         
   4  -5   1        796.43        803.56        17.71 o                         
   5  -5   1        288.21        302.11        22.48 o                         
   6  -5   1        115.83        140.74        21.37 o                         
   7  -5   1        435.14        516.26        28.24 o                         
   8  -5   1         59.98         33.22        26.35 o                         
   9  -5   1          7.73          7.28        32.79 o                         
  -9  -4   1          7.03          4.22        27.68 o                         
  -8  -4   1         40.05         21.06        32.35 o                         
  -7  -4   1        463.14        461.39        28.59 o                         
  -6  -4   1        193.83        180.07        14.00 o                         
  -5  -4   1        475.20        443.12        13.43 o                         
  -4  -4   1        231.81        222.77        10.36 o                         
  -3  -4   1       1392.59       1471.84        22.23 o                         
  -2  -4   1       4360.39       4297.95        50.71 o                         
  -1  -4   1       2691.09       2550.99        29.27 o                         
   0  -4   1       2674.60       2723.08        28.12 o                         
   1  -4   1      20200.16      21095.07       208.77 o                         
   2  -4   1        642.52        659.08        10.15 o                         
   3  -4   1        449.66        440.77         9.77 o                         
   4  -4   1        741.19        725.58        19.04 o                         
   5  -4   1        528.48        544.42        19.28 o                         
   6  -4   1         99.16        128.91        26.85 o                         
   7  -4   1        604.63        639.23        29.16 o                         
   8  -4   1         41.91         56.09        26.82 o                         
   9  -4   1          5.15        -38.51        59.27 o                         
  -9  -3   1         55.45         68.70        28.58 o                         
  -8  -3   1        156.99        134.34        24.85 o                         
  -7  -3   1        712.35        698.36        29.88 o                         
  -6  -3   1        554.58        535.41        15.17 o                         
  -5  -3   1       1069.90       1043.38        17.15 o                         
  -4  -3   1       1155.35       1170.41        15.63 o                         
  -3  -3   1       4598.19       4677.87        75.81 o                         
  -2  -3   1       5155.63       5102.84        59.81 o                         
  -1  -3   1       8949.45       8210.61       115.74 o                         
   1  -3   1       2335.03       2491.48        24.91 o                         
   2  -3   1       2662.49       2696.77        28.59 o                         
   3  -3   1        225.72        207.28         7.87 o                         
   4  -3   1       1119.94       1160.50        23.60 o                         
   5  -3   1        177.46        205.69        15.65 o                         
   6  -3   1        297.21        302.64        26.56 o                         
   7  -3   1        640.62        690.86        30.12 o                         
   8  -3   1         28.15         24.87        26.08 o                         
   9  -3   1         18.81        -33.53        33.53 o                         
  -9  -2   1         50.06         76.39        72.99 o                         
  -8  -2   1        155.01        118.93        24.74 o                         
  -7  -2   1        315.89        311.85        19.95 o                         
  -6  -2   1        156.34        110.99        12.72 o                         
  -5  -2   1       1350.96       1370.59        20.67 o                         
  -4  -2   1        952.53        974.26        21.91 o                         
  -3  -2   1       1079.14       1106.22        20.31 o                         
  -2  -2   1      26126.49      28191.18       306.62 o                         
  -1  -2   1       1654.62       1658.44        41.41 o                         
   1  -2   1       6171.10       6314.23        61.43 o                         
   2  -2   1        147.97        134.11        12.21 o                         
   3  -2   1        715.11        699.50        12.80 o                         
   4  -2   1        397.62        405.53        12.79 o                         
   5  -2   1        165.22        152.43        13.44 o                         
   6  -2   1        309.48        309.36        29.81 o                         
   7  -2   1        237.56        300.12        26.13 o                         
   8  -2   1         46.95         41.38        29.77 o                         
   9  -2   1          5.18        -10.78        32.84 o                         
  -9  -1   1         45.57         20.25        39.60 o                         
  -8  -1   1        344.28        302.68        40.14 o                         
  -7  -1   1       1144.72       1175.73        29.09 o                         
  -6  -1   1        288.66        277.26        13.06 o                         
  -5  -1   1       1175.40       1204.20        20.04 o                         
  -4  -1   1       1922.74       2093.14        24.82 o                         
  -3  -1   1       1180.05       1077.69        12.46 o                         
  -2  -1   1       9090.69       9480.31        78.18 o                         
   1  -1   1       5722.25       5654.15        53.96 o                         
   2  -1   1       5162.72       5377.86        63.56 o                         
   3  -1   1        523.23        533.74        10.49 o                         
   4  -1   1        861.41        895.38        18.18 o                         
   5  -1   1        309.92        309.31        16.76 o                         
   6  -1   1        751.39        779.63        37.94 o                         
   7  -1   1        138.69        119.17        27.60 o                         
   8  -1   1          8.11         28.39        28.35 o                         
   9  -1   1         12.79        -15.97        33.70 o                         
  -9   0   1          1.85         -0.90        27.93 o                         
  -8   0   1          8.08        -13.83        21.19 o                         
  -7   0   1        298.84        332.87        22.79 o                         
  -6   0   1        452.29        416.70        23.71 o                         
  -5   0   1        618.25        549.41        13.36 o                         
  -4   0   1       1427.28       1496.29        18.39 o                         
  -3   0   1       1119.79       1052.10        12.94 o                         
  -2   0   1       3759.64       3979.24        36.30 o                         
   1   0   1       2967.80       3084.20        39.28 o                         
   2   0   1        971.33        927.46        12.51 o                         
   3   0   1        777.86        706.89        15.99 o                         
   4   0   1        646.09        607.54        18.75 o                         
   5   0   1        457.22        461.24        18.86 o                         
   6   0   1        230.68        252.59        19.10 o                         
   7   0   1         56.21         72.92        21.95 o                         
   8   0   1         15.50         62.64        36.75 o                         
   9   0   1         17.09        -29.09        34.63 o                         
  -9   1   1         45.53         28.38        28.10 o                         
  -8   1   1        344.12        272.71        39.93 o                         
  -7   1   1       1143.66       1215.74        29.64 o                         
  -6   1   1        289.08        283.62        21.58 o                         
  -5   1   1       1175.65       1220.35        21.76 o                         
  -4   1   1       1921.66       2073.32        23.09 o                         
  -3   1   1       1176.54       1068.02        13.83 o                         
  -2   1   1       9089.85       9503.35        93.34 o                         
   1   1   1       5722.18       5750.31        58.17 o                         
   2   1   1       5162.69       5419.44        58.41 o                         
   3   1   1        524.15        520.33        10.94 o                         
   4   1   1        861.51        866.34        16.00 o                         
   5   1   1        310.70        300.62        15.41 o                         
   6   1   1        750.58        730.35        35.12 o                         
   7   1   1        138.61        110.71        19.60 o                         
   8   1   1          8.12         18.78        26.53 o                         
   9   1   1         12.74        -33.20        33.20 o                         
  -9   2   1         50.05         55.72        30.54 o                         
  -8   2   1        155.36        141.83        22.50 o                         
  -7   2   1        315.94        293.69        27.28 o                         
  -6   2   1        156.19        141.92        11.34 o                         
  -5   2   1       1349.67       1393.00        22.26 o                         
  -4   2   1        954.02        976.83        14.65 o                         
  -3   2   1       1077.34       1114.47        15.51 o                         
  -2   2   1      26127.14      28510.34       258.97 o                         
  -1   2   1       1652.79       1597.10        31.66 o                         
   1   2   1       6175.87       6271.88        59.50 o                         
   2   2   1        147.49        141.69         7.55 o                         
   3   2   1        715.70        705.95        12.75 o                         
   4   2   1        398.23        389.81        15.68 o                         
   5   2   1        165.44        160.59        13.35 o                         
   6   2   1        309.21        338.00        18.65 o                         
   7   2   1        237.86        255.88        28.82 o                         
   8   2   1         46.96         77.57        23.83 o                         
   9   2   1          5.15        -33.42        33.42 o                         
  -9   3   1         55.35         55.48        30.95 o                         
  -8   3   1        156.91        123.32        20.15 o                         
  -7   3   1        712.06        692.63        24.99 o                         
  -6   3   1        555.39        543.09        15.56 o                         
  -5   3   1       1070.05       1054.28        18.69 o                         
  -4   3   1       1155.60       1171.61        16.66 o                         
  -3   3   1       4600.56       4681.23        47.31 o                         
  -2   3   1       5156.25       5121.47        49.65 o                         
  -1   3   1       8942.53       8202.52        76.35 o                         
   0   3   1       3480.13       3737.17        92.14 o                         
   1   3   1       2334.28       2443.78        32.31 o                         
   2   3   1       2663.57       2722.55        30.42 o                         
   3   3   1        225.53        211.71        10.04 o                         
   4   3   1       1121.24       1131.10        19.79 o                         
   5   3   1        177.05        186.52        13.72 o                         
   6   3   1        297.68        323.75        18.77 o                         
   7   3   1        640.59        631.14        32.96 o                         
   8   3   1         28.22         45.89        29.61 o                         
   9   3   1         18.76         73.10        36.80 o                         
  -9   4   1          6.97        -10.96        28.48 o                         
  -8   4   1         39.93        -11.26        16.85 o                         
  -7   4   1        463.08        445.70        22.77 o                         
  -6   4   1        194.23        185.10        20.37 o                         
  -5   4   1        475.69        473.17        15.76 o                         
  -4   4   1        231.80        223.57        11.48 o                         
  -3   4   1       1394.37       1442.33        18.30 o                         
  -2   4   1       4359.06       4343.01        46.11 o                         
  -1   4   1       2689.71       2505.47        24.89 o                         
   0   4   1       2674.93       2684.32        28.12 o                         
   1   4   1      20191.85      21246.96       208.74 o                         
   2   4   1        643.67        667.29        10.57 o                         
   3   4   1        449.40        447.24        14.54 o                         
   4   4   1        741.15        795.86        17.77 o                         
   5   4   1        528.58        531.55        17.88 o                         
   6   4   1         99.42        103.62        18.11 o                         
   7   4   1        604.70        629.60        78.68 o                         
   8   4   1         41.95         43.54        24.88 o                         
   9   4   1          5.12         17.21        35.60 o                         
  -9   5   1         12.80         -8.44        29.08 o                         
  -8   5   1         48.85         44.21        17.08 o                         
  -7   5   1        235.09        233.20        21.76 o                         
  -6   5   1        451.59        406.22        23.24 o                         
  -5   5   1        156.49        128.51        11.54 o                         
  -4   5   1        674.56        710.79        18.06 o                         
  -3   5   1        254.75        244.12         8.32 o                         
  -2   5   1       1709.21       1698.33        20.71 o                         
  -1   5   1       2850.96       2933.16        30.87 o                         
   0   5   1       1762.80       1740.67        18.98 o                         
   1   5   1       6838.29       6851.36       145.02 o                         
   2   5   1       1487.79       1479.10        18.54 o                         
   3   5   1        421.32        386.60         9.46 o                         
   4   5   1        795.64        828.54        16.35 o                         
   5   5   1        288.48        321.04        15.34 o                         
   6   5   1        115.84        134.18        14.55 o                         
   7   5   1        434.68        538.72        35.57 o                         
   8   5   1         59.97         62.30        20.15 o                         
   9   5   1          7.76        -14.20        35.21 o                         
  -9   6   1         22.12         15.82        63.93 o                         
  -8   6   1         37.12          4.59        20.51 o                         
  -7   6   1        324.87        363.75        24.11 o                         
  -6   6   1        467.05        471.45        20.55 o                         
  -5   6   1         40.63         39.14         9.29 o                         
  -4   6   1       3329.50       3506.40        45.04 o                         
  -3   6   1        227.07        195.81         7.92 o                         
  -2   6   1      14588.25      14790.70       127.18 o                         
  -1   6   1       2921.34       2764.87        27.38 o                         
   0   6   1        957.86        872.42        11.97 o                         
   1   6   1        972.17        947.33        14.03 o                         
   2   6   1       2582.95       2477.00        28.46 o                         
   3   6   1        555.34        558.94        15.16 o                         
   4   6   1        771.07        759.41        17.00 o                         
   5   6   1        272.60        274.82        15.13 o                         
   6   6   1         98.67         85.86        11.63 o                         
   7   6   1        573.52        611.43        32.46 o                         
   8   6   1         75.08         80.14        21.72 o                         
   9   6   1         14.43         11.59        62.64 o                         
  -9   7   1         14.28        -18.46        28.81 o                         
  -8   7   1        130.38        159.62        24.79 o                         
  -7   7   1        301.81        315.99        24.30 o                         
  -6   7   1        358.60        337.35        20.00 o                         
  -5   7   1        189.03        185.49        12.84 o                         
  -4   7   1        544.11        546.12        14.23 o                         
  -3   7   1       3250.82       3285.02        38.26 o                         
  -2   7   1       1139.37       1183.00        12.30 o                         
  -1   7   1       6747.80       7235.11        79.94 o                         
   0   7   1       2563.23       2679.59        31.34 o                         
   1   7   1        505.24        450.08         8.95 o                         
   2   7   1       2301.52       2201.85        28.16 o                         
   3   7   1        492.96        509.05        10.92 o                         
   4   7   1        132.86        130.23        10.27 o                         
   5   7   1        170.76        177.48        17.19 o                         
   6   7   1        251.58        255.88        18.45 o                         
   7   7   1         60.86         58.91        16.82 o                         
   8   7   1        103.46        125.23        25.02 o                         
  -9   8   1         27.00         49.32        30.57 o                         
  -8   8   1         38.03         43.55        17.21 o                         
  -7   8   1        113.90        125.53        18.27 o                         
  -6   8   1        321.91        316.17        20.45 o                         
  -5   8   1        124.81        119.53        11.16 o                         
  -4   8   1       1692.11       1755.27        29.99 o                         
  -3   8   1       2357.09       2325.73        32.01 o                         
  -2   8   1       2112.36       1931.44        18.51 o                         
  -1   8   1       1820.34       1667.68        18.06 o                         
   0   8   1       5470.36       5543.49        56.89 o                         
   1   8   1       1363.61       1299.16        18.45 o                         
   2   8   1       2416.47       2510.99        28.98 o                         
   3   8   1       1304.54       1401.25        23.04 o                         
   4   8   1        819.47        810.29        17.76 o                         
   5   8   1         31.32         29.32         7.47 o                         
   6   8   1        145.43        159.13        18.12 o                         
   7   8   1        230.04        250.82        28.24 o                         
   8   8   1         64.22         90.42        26.07 o                         
  -9   9   1         12.11          9.23        57.46 o                         
  -8   9   1         44.39         37.81        16.63 o                         
  -7   9   1         32.43         33.05        14.04 o                         
  -6   9   1        335.89        358.22        21.16 o                         
  -5   9   1        140.23        156.18        17.14 o                         
  -4   9   1       1543.21       1604.95        33.37 o                         
  -3   9   1        333.50        347.23        10.91 o                         
  -2   9   1        414.81        387.49         6.45 o                         
  -1   9   1       1243.54       1245.65        13.78 o                         
   0   9   1       3785.34       3812.31        39.96 o                         
   1   9   1        606.93        611.76        11.34 o                         
   2   9   1       5204.65       5292.63        56.35 o                         
   3   9   1       1624.35       1651.68        23.98 o                         
   4   9   1        375.32        387.52        13.29 o                         
   5   9   1         76.09         60.71         8.69 o                         
   6   9   1        140.89        160.19        20.04 o                         
   7   9   1        258.14        299.95        81.25 o                         
   8   9   1        113.71        127.80        31.46 o                         
  -9  10   1         14.05        -16.38        63.15 o                         
  -8  10   1         34.43         53.70        18.37 o                         
  -7  10   1        114.05        101.94        15.54 o                         
  -6  10   1        480.30        535.55        24.14 o                         
  -5  10   1        428.33        413.30        17.15 o                         
  -4  10   1        162.84        173.79        14.27 o                         
  -3  10   1        691.08        696.59        10.38 o                         
  -2  10   1       2856.25       2840.59        26.21 o                         
  -1  10   1       6910.53       7001.84        62.73 o                         
   0  10   1       3406.55       3225.42        35.11 o                         
   1  10   1        546.36        569.61        11.83 o                         
   2  10   1       3114.73       3030.77        43.69 o                         
   3  10   1        520.56        502.54        12.78 o                         
   4  10   1        452.66        441.69        14.29 o                         
   5  10   1        104.79        104.10        12.24 o                         
   6  10   1         86.58        108.10        18.53 o                         
   7  10   1        139.67        163.45        27.73 o                         
   8  10   1         10.88        -21.32        21.32 o                         
  -9  11   1          2.82          1.31        85.93 o                         
  -8  11   1         44.84         55.50        18.60 o                         
  -7  11   1         72.40         86.18        16.18 o                         
  -6  11   1        461.52        461.78        26.58 o                         
  -5  11   1        499.16        499.96        21.00 o                         
  -4  11   1        462.41        462.43        16.72 o                         
  -3  11   1        137.55        130.58         8.19 o                         
  -2  11   1       1428.31       1420.70        15.18 o                         
  -1  11   1        695.77        727.03        10.48 o                         
   0  11   1       3138.55       3045.53        33.84 o                         
   1  11   1       4862.37       4599.71        54.57 o                         
   2  11   1        297.38        265.01        11.30 o                         
   3  11   1        563.49        533.95        12.16 o                         
   4  11   1        205.42        190.60        11.43 o                         
   5  11   1       1489.87       1494.61        41.54 o                         
   6  11   1       1074.28       1183.52        36.60 o                         
   7  11   1         64.02         95.20        19.09 o                         
   8  11   1         20.06         -4.86        22.06 o                         
  -9  12   1         53.25         76.89        33.49 o                         
  -8  12   1         41.27         43.82        20.06 o                         
  -7  12   1         19.36          9.88        22.07 o                         
  -6  12   1        465.88        475.45        33.13 o                         
  -5  12   1        102.71         99.04        13.89 o                         
  -4  12   1       1036.76       1004.10        25.31 o                         
  -3  12   1         98.98        105.71         6.63 o                         
  -2  12   1       3423.38       3310.77        32.07 o                         
  -1  12   1       3317.29       3252.35        31.66 o                         
   0  12   1        669.73        669.09        10.59 o                         
   1  12   1       1363.48       1310.94        19.78 o                         
   2  12   1       2465.15       2408.00        32.83 o                         
   3  12   1        308.03        338.96        11.02 o                         
   4  12   1        332.62        323.62        13.06 o                         
   5  12   1       1878.76       1886.18        33.29 o                         
   6  12   1        312.83        360.85        25.01 o                         
   7  12   1         90.83        138.67        37.81 o                         
   8  12   1         20.55          6.92        22.53 o                         
  -9  13   1         26.19         26.13        34.54 o                         
  -8  13   1         34.96         41.79        20.03 o                         
  -7  13   1         86.00        103.48        20.29 o                         
  -6  13   1         94.81         83.86        19.15 o                         
  -5  13   1         71.52         61.25        10.85 o                         
  -4  13   1         38.74         29.69         4.98 o                         
  -3  13   1       2603.21       2683.20        27.58 o                         
  -2  13   1       3458.63       3366.22        32.90 o                         
  -1  13   1        410.30        416.72         7.87 o                         
   0  13   1       2715.88       2553.70        27.60 o                         
   1  13   1       1332.27       1300.03        22.34 o                         
   2  13   1        714.92        755.28        17.10 o                         
   3  13   1        104.01        103.58        11.24 o                         
   4  13   1         60.67         65.01         7.98 o                         
   5  13   1        667.00        696.88        22.71 o                         
   6  13   1        272.55        231.81        26.20 o                         
   7  13   1         30.46         37.85        19.51 o                         
   8  13   1          2.00        -15.52        23.65 o                         
  -9  14   1         28.45         46.39        28.94 o                         
  -8  14   1         16.20         23.67        20.45 o                         
  -7  14   1         82.79         52.28        24.33 o                         
  -6  14   1         65.61         67.35        18.41 o                         
  -5  14   1        132.00        143.57        17.18 o                         
  -4  14   1         94.54         90.69         8.39 o                         
  -3  14   1        733.59        792.30        13.11 o                         
  -2  14   1        304.00        299.40         7.01 o                         
  -1  14   1        504.76        490.96         8.91 o                         
   0  14   1        587.24        560.09        10.66 o                         
   1  14   1       1930.47       1976.28        25.86 o                         
   2  14   1       1878.90       1905.62        30.97 o                         
   3  14   1        373.42        364.05        15.93 o                         
   4  14   1        597.63        570.15        17.11 o                         
   5  14   1        985.83        927.63        22.97 o                         
   6  14   1         10.47         27.72        18.53 o                         
   7  14   1         25.20         18.70        22.31 o                         
   8  14   1         48.85         39.49        28.53 o                         
  -9  15   1        137.01        202.09        29.35 o                         
  -8  15   1         32.17         18.20        21.60 o                         
  -7  15   1         76.97         91.32        18.98 o                         
  -6  15   1        140.48        119.33        16.94 o                         
  -5  15   1         72.11         80.83        12.30 o                         
  -4  15   1        247.03        217.80         8.85 o                         
  -3  15   1        127.84        132.43         7.28 o                         
  -2  15   1       5297.94       5328.60        47.73 o                         
  -1  15   1       1977.20       1930.92        21.51 o                         
   0  15   1        116.88        115.24         5.75 o                         
   1  15   1       2427.62       2406.56        30.96 o                         
   2  15   1        961.12        948.38        20.29 o                         
   3  15   1        109.40        110.16        14.62 o                         
   4  15   1       1208.29       1235.43        23.83 o                         
   5  15   1        295.89        271.08        16.31 o                         
   6  15   1         46.92         57.41        18.52 o                         
   7  15   1         55.97         91.00        35.85 o                         
   8  15   1         45.98         49.25        25.74 o                         
  -9  16   1        136.76        143.66        31.01 o                         
  -8  16   1        162.74        212.92        77.38 o                         
  -7  16   1        196.06        218.44        24.73 o                         
  -6  16   1        379.67        364.91        30.25 o                         
  -5  16   1         76.84         60.89        10.38 o                         
  -4  16   1        206.04        210.13         9.69 o                         
  -3  16   1        778.53        775.76        13.57 o                         
  -2  16   1       4616.34       5121.37        52.32 o                         
  -1  16   1        378.72        382.67         8.54 o                         
   0  16   1        263.11        253.83         7.98 o                         
   1  16   1       1280.57       1281.81        25.76 o                         
   2  16   1        216.17        226.10        12.48 o                         
   3  16   1        126.42        117.49        13.82 o                         
   4  16   1        351.69        349.33        14.02 o                         
   5  16   1        386.47        348.79        17.22 o                         
   6  16   1         70.01         57.58        21.01 o                         
   7  16   1         16.86         26.80        21.26 o                         
   8  16   1          9.44         63.44        27.01 o                         
  -9  17   1         77.84         62.12        85.41 o                         
  -8  17   1         21.43         21.89        23.64 o                         
  -7  17   1        164.16        287.25        60.05 o                         
  -6  17   1        790.11        768.27        27.28 o                         
  -5  17   1        482.92        451.99        17.02 o                         
  -4  17   1         88.42         80.52         7.52 o                         
  -3  17   1        285.28        293.62         9.57 o                         
  -2  17   1        994.23       1022.44        15.18 o                         
  -1  17   1         73.20         84.10         8.65 o                         
   0  17   1        343.80        309.16         8.20 o                         
   1  17   1       2557.05       2552.31        39.20 o                         
   2  17   1        766.21        777.88        19.68 o                         
   3  17   1        443.89        438.16        20.68 o                         
   4  17   1         96.17         91.78        12.94 o                         
   5  17   1         17.51         17.98         9.85 o                         
   6  17   1        163.66        123.20        29.51 o                         
   7  17   1         38.76         74.89        21.10 o                         
   8  17   1        100.45        107.62        33.45 o                         
  -8  18   1         50.90         87.27        24.84 o                         
  -7  18   1        376.78        344.63        21.65 o                         
  -6  18   1        350.86        321.39        20.21 o                         
  -5  18   1        552.36        505.40        17.46 o                         
  -4  18   1         60.52         65.03         6.83 o                         
  -3  18   1        880.39        869.71        15.39 o                         
  -2  18   1       1312.65       1243.01        17.55 o                         
  -1  18   1        181.64        194.82         8.74 o                         
   0  18   1        932.77        882.96        14.81 o                         
   1  18   1       1638.90       1640.69        26.13 o                         
   2  18   1        223.62        221.66        13.45 o                         
   3  18   1        220.17        230.40        16.39 o                         
   4  18   1        309.90        317.73        19.52 o                         
   5  18   1          4.74         15.72         8.26 o                         
   6  18   1        390.16        386.35        35.79 o                         
   7  18   1         12.69         10.59        39.60 o                         
   8  18   1         38.34         44.99        28.24 o                         
  -8  19   1         95.56        144.01        37.24 o                         
  -7  19   1        144.36        157.11        24.81 o                         
  -6  19   1        642.14        636.47        24.46 o                         
  -5  19   1        441.81        386.10        14.89 o                         
  -4  19   1         92.29         87.70         8.57 o                         
  -3  19   1        345.61        339.90        10.74 o                         
  -2  19   1        529.05        508.65        11.89 o                         
  -1  19   1       4152.01       4167.18        47.55 o                         
   0  19   1       1672.35       1611.55        24.27 o                         
   1  19   1         77.67         86.22         9.71 o                         
   2  19   1        465.11        411.00        18.20 o                         
   3  19   1        261.73        247.34        25.46 o                         
   4  19   1        353.83        338.88        21.30 o                         
   5  19   1        134.27        136.80        31.32 o                         
   6  19   1         29.51         42.94        21.52 o                         
   7  19   1         16.99         38.60        24.58 o                         
   8  19   1         16.98         27.78        28.58 o                         
  -8  20   1         14.13         14.62        24.24 o                         
  -7  20   1        419.03        432.05        23.12 o                         
  -6  20   1        486.47        462.20        22.95 o                         
  -5  20   1        975.07        967.25        17.72 o                         
  -4  20   1         67.17         68.80         7.79 o                         
  -3  20   1         67.73         65.50         6.97 o                         
  -2  20   1        132.96        161.34        11.07 o                         
  -1  20   1        282.12        325.69        11.76 o                         
   0  20   1        371.22        363.02        13.62 o                         
   1  20   1        395.33        375.29        18.60 o                         
   2  20   1        223.47        223.72        16.61 o                         
   3  20   1        186.87        170.19        17.65 o                         
   4  20   1        204.87        207.42        20.37 o                         
   5  20   1        153.28        157.90        31.84 o                         
   6  20   1        182.64        182.25        26.65 o                         
   7  20   1         13.08         22.10        28.36 o                         
   8  20   1          4.38         -0.45        40.54 o                         
  -8  21   1         78.00         38.29        25.12 o                         
  -7  21   1        120.32        114.57        22.42 o                         
  -6  21   1        364.30        339.04        21.87 o                         
  -5  21   1        463.27        401.68        18.32 o                         
  -4  21   1        269.79        288.42        11.83 o                         
  -3  21   1        115.94        125.50        11.15 o                         
  -2  21   1         64.26         74.15         8.80 o                         
  -1  21   1       3031.69       3145.37        45.68 o                         
   0  21   1         68.27         66.10         8.13 o                         
   1  21   1        333.12        334.19        15.40 o                         
   2  21   1        227.69        206.26        15.40 o                         
   3  21   1         24.60         26.30        19.41 o                         
   4  21   1        283.87        279.35        22.24 o                         
   5  21   1        371.19        369.74        32.79 o                         
   6  21   1         34.99         28.99        36.75 o                         
   7  21   1          9.17         29.65        28.58 o                         
  -8  22   1         31.01         29.16        25.53 o                         
  -7  22   1        145.10        132.47        27.10 o                         
  -6  22   1        258.96        231.58        31.27 o                         
  -5  22   1        191.26        176.96        14.36 o                         
  -4  22   1        217.22        215.70        11.75 o                         
  -3  22   1        137.59        166.92        11.11 o                         
  -2  22   1        946.21        997.39        18.81 o                         
  -1  22   1        260.67        281.25        12.58 o                         
   0  22   1        832.84        781.74        18.27 o                         
   1  22   1        278.40        294.01        16.01 o                         
   2  22   1        336.41        323.13        17.41 o                         
   3  22   1        219.37        216.40        18.33 o                         
   4  22   1        231.61        206.02        41.67 o                         
   5  22   1         54.30         35.29        18.52 o                         
   6  22   1         22.17         47.24        24.87 o                         
   7  22   1          3.74          3.86        28.42 o                         
  -8  23   1          3.45          0.87        26.14 o                         
  -7  23   1         47.08         47.31        26.70 o                         
  -6  23   1         84.46         94.97        24.50 o                         
  -5  23   1         36.07         51.92        13.60 o                         
  -4  23   1         31.25         41.50         8.65 o                         
  -3  23   1        188.24        196.61        11.65 o                         
  -2  23   1        558.68        582.87        15.13 o                         
  -1  23   1        720.00        710.78        21.01 o                         
   0  23   1        677.22        677.75        17.45 o                         
   1  23   1        176.99        199.04        14.98 o                         
   2  23   1        464.61        471.59        20.31 o                         
   3  23   1        293.76        273.19        19.28 o                         
   4  23   1         93.06         74.76        13.48 o                         
   5  23   1         74.51         53.60        18.89 o                         
   6  23   1         94.99        103.02        25.65 o                         
   7  23   1         50.86         63.27        30.63 o                         
  -8  24   1          9.80        -32.60        38.43 o                         
  -7  24   1         14.17         -4.04        25.79 o                         
  -6  24   1        100.08        107.16        42.45 o                         
  -5  24   1        137.93        126.60        13.82 o                         
  -4  24   1        143.41        161.28        12.26 o                         
  -3  24   1         78.53         72.12         8.52 o                         
  -2  24   1         47.59         85.86        16.25 o                         
  -1  24   1        677.97        698.85        19.20 o                         
   0  24   1        406.42        406.53        15.02 o                         
   1  24   1        288.15        309.89        20.65 o                         
   2  24   1       1128.86       1172.72        30.56 o                         
   3  24   1        185.14        154.72        17.36 o                         
   4  24   1         43.71         39.29        13.17 o                         
   5  24   1        137.61        181.72        22.51 o                         
   6  24   1         59.41         73.85        25.12 o                         
   7  24   1         33.25         35.04        31.44 o                         
  -7  25   1         34.53        -25.95        25.95 o                         
  -6  25   1         39.97         53.33        25.17 o                         
  -5  25   1         27.09         28.82        10.42 o                         
  -4  25   1         76.66         75.21         8.78 o                         
  -3  25   1         54.34         79.95        23.37 o                         
  -2  25   1        262.69        281.47        13.50 o                         
  -1  25   1        175.39        168.67        16.21 o                         
   0  25   1        200.42        216.16        13.32 o                         
   1  25   1        165.30        160.02        16.56 o                         
   2  25   1        128.48        138.52        16.89 o                         
   3  25   1        325.74        345.08        36.57 o                         
   4  25   1         61.50         47.49        20.77 o                         
   5  25   1        130.14        116.73        16.73 o                         
   6  25   1        209.36        212.00        36.25 o                         
   7  25   1        102.21         94.00        33.43 o                         
  -7  26   1          3.89        -28.29        28.29 o                         
  -6  26   1         61.66         75.22        26.35 o                         
  -5  26   1        156.63        123.30        24.63 o                         
  -4  26   1        171.56        175.02        15.64 o                         
  -3  26   1         53.54         46.54         8.69 o                         
  -2  26   1         69.93         66.13         8.59 o                         
  -1  26   1        128.70        139.58        13.21 o                         
   0  26   1        196.67        204.12        14.52 o                         
   1  26   1        328.35        317.89        19.09 o                         
   2  26   1        197.72        179.20        19.28 o                         
   3  26   1        240.14        220.35        31.30 o                         
   4  26   1         39.40         26.82        22.84 o                         
   5  26   1         60.00         37.14        16.62 o                         
   6  26   1        123.37        119.80        29.47 o                         
   7  26   1         81.41         46.35        42.19 o                         
  -7  27   1         30.12        -20.92        29.16 o                         
  -6  27   1        104.84         84.55        28.14 o                         
  -5  27   1        112.08        150.30        21.56 o                         
  -4  27   1        187.53        197.03        20.69 o                         
  -3  27   1         42.99         52.96         9.58 o                         
  -2  27   1        221.40        248.25        14.94 o                         
  -1  27   1          7.96          3.90         8.49 o                         
   0  27   1         87.08        108.41        12.60 o                         
   1  27   1        399.18        393.98        43.09 o                         
   2  27   1        191.82        182.04        19.90 o                         
   3  27   1         73.56         27.76        17.74 o                         
   4  27   1        183.91        215.07        52.00 o                         
   5  27   1        145.18        142.71        26.62 o                         
   6  27   1         29.22         42.59        31.84 o                         
  -7  28   1         20.31        -25.86        38.57 o                         
  -6  28   1         19.62         32.29        38.31 o                         
  -5  28   1        152.22        123.72        34.68 o                         
  -4  28   1        188.98        214.47        23.73 o                         
  -3  28   1         26.74         35.50        10.58 o                         
  -2  28   1         48.74         53.49         9.93 o                         
  -1  28   1         79.80        100.86        12.45 o                         
   0  28   1         98.10        121.21        13.61 o                         
   1  28   1        172.31        170.07        19.11 o                         
   2  28   1        207.84        234.44        21.29 o                         
   3  28   1        294.36        327.47        29.25 o                         
   4  28   1        272.87        272.59        30.78 o                         
   5  28   1         10.72        -26.06        31.32 o                         
   6  28   1        191.63        244.32        40.51 o                         
  -7  29   1         21.69        -29.16        32.17 o                         
  -6  29   1        264.24        362.47        49.13 o                         
  -5  29   1        147.28        159.97        41.15 o                         
  -4  29   1         39.53         45.35        20.15 o                         
  -3  29   1         72.70         44.95        11.11 o                         
  -2  29   1         51.66         60.09        21.75 o                         
  -1  29   1         36.72         55.73        20.72 o                         
   0  29   1        110.00        111.99        13.42 o                         
   1  29   1        507.68        507.80        19.97 o                         
   2  29   1        224.50        233.11        22.84 o                         
   3  29   1        201.26        187.26        22.06 o                         
   4  29   1         12.13         11.20        28.11 o                         
   5  29   1         11.16         37.97        25.98 o                         
   6  29   1          9.26         58.64        45.81 o                         
  -7  30   1         23.16        -23.51        33.85 o                         
  -6  30   1        103.56        122.26        32.45 o                         
  -5  30   1        309.51        310.63        43.27 o                         
  -4  30   1         90.57         91.58        18.60 o                         
  -3  30   1         90.28        109.11        15.65 o                         
  -2  30   1         52.25         26.86        14.78 o                         
  -1  30   1        197.03        207.92        17.50 o                         
   0  30   1          0.49          3.86        12.58 o                         
   1  30   1        544.05        493.02        24.21 o                         
   2  30   1        343.36        353.52        25.30 o                         
   3  30   1         56.96         35.07        16.02 o                         
   4  30   1         20.87          3.88        43.74 o                         
   5  30   1         64.49         52.21        26.20 o                         
   6  30   1         99.38        115.28        59.79 o                         
  -6  31   1         35.73         44.85        49.44 o                         
  -5  31   1        435.45        461.01        45.96 o                         
  -4  31   1        104.38        118.45        22.87 o                         
  -3  31   1         71.12         74.78        22.71 o                         
  -2  31   1         27.10         26.32        14.64 o                         
  -1  31   1        197.12        242.90        19.33 o                         
   0  31   1        263.51        333.39        47.19 o                         
   1  31   1        651.60        746.05        30.15 o                         
   2  31   1        377.24        375.10        30.91 o                         
   3  31   1        402.94        461.31        29.69 o                         
   4  31   1         39.54         16.40        21.80 o                         
   5  31   1         12.35         23.95        26.03 o                         
   6  31   1         16.69         49.76        34.25 o                         
  -6  32   1         39.61        -24.74        33.66 o                         
  -5  32   1        190.93        175.21        32.33 o                         
  -4  32   1         99.03         92.73        20.12 o                         
  -3  32   1         22.02         43.77        18.19 o                         
  -2  32   1        104.24        114.13        14.71 o                         
  -1  32   1        295.71        339.10        21.13 o                         
   0  32   1        173.02        199.95        23.87 o                         
   1  32   1        656.91        707.41        31.92 o                         
   2  32   1        545.13        564.94        30.38 o                         
   3  32   1        343.89        405.88        29.78 o                         
   4  32   1         51.52         41.20        32.26 o                         
   5  32   1         17.29          7.28        28.14 o                         
  -6  33   1         27.51          3.05        37.01 o                         
  -5  33   1         50.86         73.96        30.63 o                         
  -4  33   1        103.45        102.82        21.23 o                         
  -3  33   1         60.70         86.99        20.49 o                         
  -2  33   1        126.72        159.47        31.16 o                         
  -1  33   1        100.51        178.68        26.81 o                         
   0  33   1        133.22        148.52        28.75 o                         
   1  33   1        281.13        348.74        29.62 o                         
   2  33   1         13.96         18.15        17.53 o                         
   3  33   1        123.82        139.40        21.56 o                         
   4  33   1         89.63         67.27        48.19 o                         
   5  33   1         57.53          1.46        29.38 o                         
  -6  34   1         62.07         37.24        78.17 o                         
  -5  34   1         39.48         59.34        36.75 o                         
  -4  34   1        136.92        141.43        26.22 o                         
  -3  34   1         24.28         11.31        20.36 o                         
  -2  34   1         26.25         35.24        14.76 o                         
  -1  34   1        444.82        410.94        27.25 o                         
   0  34   1        193.99        248.05        29.65 o                         
   1  34   1        329.05        376.28        38.80 o                         
   2  34   1         61.22         46.82        18.92 o                         
   3  34   1         44.88         61.81        27.53 o                         
   4  34   1         89.88        142.51        57.86 o                         
   5  34   1         23.08          5.24        31.93 o                         
  -5  35   1          7.91        -10.87        34.66 o                         
  -4  35   1         17.94         15.10        23.13 o                         
  -3  35   1         61.35         60.75        22.47 o                         
  -2  35   1        465.15        417.47        34.96 o                         
  -1  35   1         78.06        114.68        30.12 o                         
   0  35   1         81.65        147.54        46.85 o                         
   1  35   1        179.84        285.17        67.20 o                         
   2  35   1        160.83        190.73        51.17 o                         
   3  35   1         45.01         88.54        45.76 o                         
   4  35   1         37.44         26.46        30.08 o                         
   5  35   1         47.20        100.73        35.81 o                         
  -5  36   1         30.03         14.37        36.57 o                         
  -4  36   1         44.84         36.05        32.35 o                         
  -3  36   1         16.71         25.01        24.93 o                         
  -2  36   1        506.60        572.60        38.61 o                         
  -1  36   1        294.18        374.64        35.39 o                         
   0  36   1        208.01        234.73        45.67 o                         
   1  36   1        127.29        100.44        24.03 o                         
   2  36   1         72.01        133.19        67.13 o                         
   3  36   1        118.15         83.22        29.91 o                         
   4  36   1         47.14          4.32        30.83 o                         
  -5  37   1         76.24         57.29        41.15 o                         
  -4  37   1         49.23         83.17        38.57 o                         
  -3  37   1        166.93        221.88        29.14 o                         
  -2  37   1        383.36        425.02        37.69 o                         
  -1  37   1        519.85        555.03        33.54 o                         
   0  37   1        271.00        248.94        52.26 o                         
   1  37   1         26.13         27.94        22.21 o                         
   2  37   1         59.77         55.37        31.06 o                         
   3  37   1         38.19         75.28        93.87 o                         
   4  37   1         12.60        -12.91        33.39 o                         
  -4  38   1         18.64          8.80        36.69 o                         
  -3  38   1        106.79        153.02        45.83 o                         
  -2  38   1         90.44        114.97        34.11 o                         
  -1  38   1        294.31        353.47        47.45 o                         
   0  38   1         58.51         49.37        25.33 o                         
   1  38   1         65.24         82.03        23.96 o                         
   2  38   1         21.90         33.43        31.58 o                         
   3  38   1          8.89        -31.95        31.95 o                         
  -4  39   1         62.00         78.29        39.91 o                         
  -3  39   1         85.23         69.37        49.70 o                         
  -2  39   1         74.30         39.60        39.23 o                         
  -1  39   1        372.36        314.42        42.30 o                         
   0  39   1          5.53         32.30        26.16 o                         
   1  39   1        119.10        156.81        43.94 o                         
   2  39   1         20.37         73.47        26.66 o                         
   3  39   1         49.45         67.20        31.75 o                         
  -3  40   1         26.99         42.02        29.46 o                         
  -2  40   1        128.36         85.71        55.91 o                         
  -1  40   1         74.75         84.76        33.80 o                         
   0  40   1        133.13        141.49        37.53 o                         
   1  40   1         41.41         47.82        26.41 o                         
   2  40   1         32.38         28.89        29.63 o                         
  -2  41   1         65.33         98.40        35.52 o                         
  -1  41   1         11.11         18.17        32.94 o                         
   0  41   1        169.87        178.86        37.59 o                         
   1  41   1         84.55        134.07        72.83 o                         
   2  41   1         17.60         -0.25        36.90 o                         
  -2  42   1         20.81          1.16        36.83 o                         
  -1  42   1         32.09         27.81        37.66 o                         
   0  42   1         13.33         -5.49        35.94 o                         
   1  42   1        105.43        123.88        39.77 o                         
  -1 -42   2         98.28        240.06       145.18 o                         
   0 -42   2         61.00        101.22        39.41 o                         
  -2 -41   2         53.49        108.63        37.33 o                         
  -1 -41   2         59.12        181.47       101.95 o                         
   0 -41   2          5.02         64.18        36.62 o                         
   1 -41   2        110.31        180.43        52.28 o                         
  -3 -40   2         28.21         44.00        53.84 o                         
  -2 -40   2         41.88        103.13        35.99 o                         
  -1 -40   2         77.27        171.91       115.15 o                         
   0 -40   2         43.61         89.58        34.47 o                         
   1 -40   2         20.91         52.08        34.63 o                         
   2 -40   2          6.37         61.60        57.98 o                         
  -4 -39   2         38.63        261.37       119.30 o                         
  -3 -39   2         54.36          8.28        53.32 o                         
  -2 -39   2        148.97        127.86        49.70 o                         
  -1 -39   2         70.40         99.39        48.66 o                         
   0 -39   2         69.89         60.83        35.87 o                         
   1 -39   2         15.02         26.40        49.70 o                         
   2 -39   2         18.86         95.15        34.41 o                         
  -4 -38   2        104.44        344.94        59.01 o                         
  -3 -38   2         86.05         77.72        32.72 o                         
  -2 -38   2         96.00        129.93        47.11 o                         
  -1 -38   2         79.40         47.19        29.73 o                         
   0 -38   2          0.35         -9.53        28.58 o                         
   1 -38   2        151.18        201.98        36.49 o                         
   2 -38   2         10.51         35.03        67.81 o                         
   3 -38   2         11.17          3.14        32.83 o                         
  -5 -37   2         71.20        131.09       156.05 o                         
  -4 -37   2         54.61        115.27        34.18 o                         
  -3 -37   2         98.47        126.72        87.23 o                         
  -2 -37   2        399.34        484.21        63.41 o                         
  -1 -37   2         28.34         29.57        53.84 o                         
   0 -37   2          5.56        -26.22        26.22 o                         
   1 -37   2         48.04        112.36        44.54 o                         
   2 -37   2         33.02         31.23        33.13 o                         
   3 -37   2          9.07         36.78        31.27 o                         
  -5 -36   2        200.63        305.65        74.52 o                         
  -4 -36   2         38.28         89.89        32.08 o                         
  -3 -36   2         13.45        210.17        67.30 o                         
  -2 -36   2         71.96         89.56        38.31 o                         
  -1 -36   2         85.05        188.16        82.28 o                         
   0 -36   2         60.26         59.23        23.12 o                         
   1 -36   2         11.81         44.28        23.85 o                         
   2 -36   2         22.62         59.82        26.96 o                         
   3 -36   2          9.42         10.91        33.37 o                         
   4 -36   2         24.95         40.17        37.68 o                         
  -5 -35   2        115.18        192.36        66.49 o                         
  -4 -35   2         64.28        101.02        31.62 o                         
  -3 -35   2         72.48         88.00        39.86 o                         
  -2 -35   2         84.51         88.52        36.24 o                         
  -1 -35   2         98.21        145.98        34.68 o                         
   0 -35   2          5.48         13.45        21.23 o                         
   1 -35   2         52.19        131.91        33.77 o                         
   2 -35   2         11.07         13.18        21.86 o                         
   3 -35   2         39.63         68.79        24.71 o                         
   4 -35   2         10.07         14.98        30.77 o                         
  -6 -34   2         21.64         36.77        59.79 o                         
  -5 -34   2         24.61         65.20        32.52 o                         
  -4 -34   2        140.46        183.52        44.98 o                         
  -3 -34   2         21.44        -15.01        34.17 o                         
  -2 -34   2        347.74        424.43        57.46 o                         
  -1 -34   2        195.68        246.01        33.45 o                         
   0 -34   2        146.76        189.44        28.44 o                         
   1 -34   2         11.62         49.00        18.59 o                         
   2 -34   2         50.42         64.82        20.95 o                         
   3 -34   2         20.81         36.94        23.14 o                         
   4 -34   2          4.80         30.35        27.54 o                         
  -6 -33   2         32.45         61.99        35.32 o                         
  -5 -33   2          7.12         17.58        32.61 o                         
  -4 -33   2         65.40        126.69        61.34 o                         
  -3 -33   2         54.93        128.30        62.90 o                         
  -2 -33   2        149.77        240.12        40.30 o                         
  -1 -33   2        437.52        462.66        46.96 o                         
   0 -33   2        238.18        304.69        37.04 o                         
   1 -33   2        142.58        188.61        27.74 o                         
   2 -33   2        102.34        122.85        24.70 o                         
   3 -33   2         68.75         74.74        23.99 o                         
   4 -33   2         23.35         18.51        32.69 o                         
   5 -33   2         34.58         49.14        41.94 o                         
  -6 -32   2         83.51         37.69        34.68 o                         
  -5 -32   2         20.44         51.56        42.97 o                         
  -4 -32   2        116.90        195.49        48.40 o                         
  -3 -32   2         28.90         29.51        32.10 o                         
  -2 -32   2        397.08        443.56        38.61 o                         
  -1 -32   2        651.44        687.91        34.93 o                         
   0 -32   2         86.84        112.78        40.13 o                         
   1 -32   2        168.84        165.01        26.37 o                         
   2 -32   2         21.68         49.58        19.18 o                         
   3 -32   2        140.25        162.63        31.25 o                         
   4 -32   2         75.91         82.11        25.71 o                         
   5 -32   2          1.23        -37.56        37.56 o                         
  -7 -31   2         27.11        -32.57        36.02 o                         
  -6 -31   2         35.67         32.25        31.49 o                         
  -5 -31   2        104.57        166.36        62.12 o                         
  -4 -31   2         34.29         84.10        25.20 o                         
  -3 -31   2         89.94         75.35        21.56 o                         
  -2 -31   2        101.86        128.39        53.32 o                         
  -1 -31   2        796.79        833.51        35.65 o                         
   0 -31   2        258.62        310.42        28.15 o                         
   1 -31   2         76.70        125.87        32.96 o                         
   2 -31   2         45.32         50.83        19.00 o                         
   3 -31   2         72.16         69.19        20.66 o                         
   4 -31   2         21.46         68.04        23.60 o                         
   5 -31   2         50.11         12.02        37.19 o                         
  -7 -30   2         26.20         -8.45        35.89 o                         
  -6 -30   2        103.92         87.09        32.42 o                         
  -5 -30   2        257.58        283.11        56.94 o                         
  -4 -30   2        154.65        294.94        48.30 o                         
  -3 -30   2         44.60         65.68        20.12 o                         
  -2 -30   2        100.62         96.68        26.32 o                         
  -1 -30   2        747.77        751.12        33.56 o                         
   0 -30   2        500.52        516.38        30.36 o                         
   1 -30   2        342.18        427.29        28.72 o                         
   2 -30   2        361.22        381.09        30.90 o                         
   3 -30   2         68.45         68.00        19.64 o                         
   4 -30   2        132.05        171.46        41.01 o                         
   5 -30   2          1.45         21.64        34.58 o                         
  -7 -29   2         18.03        -33.38        33.38 o                         
  -6 -29   2         62.66         34.71        28.85 o                         
  -5 -29   2        117.93        106.36        33.91 o                         
  -4 -29   2         39.95         72.24        23.72 o                         
  -3 -29   2        144.16        118.80        32.87 o                         
  -2 -29   2         87.27        102.53        23.31 o                         
  -1 -29   2        300.04        342.00        20.17 o                         
   0 -29   2        163.06        183.41        23.68 o                         
   1 -29   2        757.87        768.41        31.91 o                         
   2 -29   2        578.10        593.45        31.94 o                         
   3 -29   2        149.61        190.31        30.72 o                         
   4 -29   2         67.77         71.66        21.55 o                         
   5 -29   2          7.25         25.37        53.84 o                         
   6 -29   2        299.36        410.83        71.91 o                         
  -7 -28   2         19.52         13.45        33.83 o                         
  -6 -28   2        138.55         66.64        29.92 o                         
  -5 -28   2        159.72         92.27        26.35 o                         
  -4 -28   2        143.55        156.51        29.49 o                         
  -3 -28   2         13.32         -8.28        17.20 o                         
  -2 -28   2        296.21        319.93        28.32 o                         
  -1 -28   2        178.59        184.41        18.53 o                         
   0 -28   2        366.13        405.20        18.12 o                         
   1 -28   2        724.48        687.59        30.33 o                         
   2 -28   2        113.34        104.45        16.80 o                         
   3 -28   2        207.14        251.34        31.65 o                         
   4 -28   2         25.96         38.66        19.61 o                         
   5 -28   2         49.27        -15.29        33.09 o                         
   6 -28   2         71.85         78.37        40.32 o                         
  -7 -27   2         77.85         87.95        33.94 o                         
  -6 -27   2         59.42         30.86        28.81 o                         
  -5 -27   2        178.37        191.98        61.32 o                         
  -4 -27   2         23.14         26.00        19.38 o                         
  -3 -27   2         54.83         30.54        18.67 o                         
  -2 -27   2        195.90        192.58        20.61 o                         
  -1 -27   2        430.54        428.13        19.83 o                         
   0 -27   2        161.46        190.42        15.15 o                         
   1 -27   2        796.17        780.75        30.71 o                         
   2 -27   2        176.18        160.02        22.15 o                         
   3 -27   2        110.43        112.76        27.19 o                         
   4 -27   2         44.55         22.48        22.75 o                         
   5 -27   2         56.28         44.70        23.80 o                         
   6 -27   2         66.07         50.51        45.55 o                         
  -8 -26   2          2.42        -11.37        37.20 o                         
  -7 -26   2         40.01         -1.92        31.10 o                         
  -6 -26   2        286.61        216.02        70.12 o                         
  -5 -26   2        916.06        887.82        50.69 o                         
  -4 -26   2         35.33         42.76        20.25 o                         
  -3 -26   2         33.13         30.84        16.57 o                         
  -2 -26   2         63.07         74.15        13.63 o                         
  -1 -26   2        167.79        183.57        16.51 o                         
   0 -26   2        103.43        128.06        12.95 o                         
   1 -26   2        783.81        792.62        29.56 o                         
   2 -26   2        858.57        867.54        33.43 o                         
   3 -26   2        319.69        293.68        28.28 o                         
   4 -26   2         32.38         16.70        19.03 o                         
   5 -26   2         72.30         31.26        22.38 o                         
   6 -26   2         33.43         41.51        37.53 o                         
  -8 -25   2          6.49        -38.57        38.57 o                         
  -7 -25   2         23.89        -29.22        29.22 o                         
  -6 -25   2        115.30         96.29        37.27 o                         
  -5 -25   2        163.24        111.34        24.98 o                         
  -4 -25   2        123.77        116.00        22.92 o                         
  -3 -25   2         41.56         39.19        13.75 o                         
  -2 -25   2         98.83         94.13        12.26 o                         
  -1 -25   2        209.93        215.02        15.40 o                         
   0 -25   2        132.34        138.74        12.05 o                         
   1 -25   2        332.21        348.43        22.84 o                         
   2 -25   2       1729.31       1794.58        45.63 o                         
   3 -25   2        163.38        166.67        20.49 o                         
   4 -25   2         47.37         31.13        21.50 o                         
   5 -25   2         22.24         24.03        20.73 o                         
   6 -25   2        112.53         27.85        36.19 o                         
  -8 -24   2         19.93        -10.07        53.06 o                         
  -7 -24   2          4.73        -28.73        28.73 o                         
  -6 -24   2         26.22          9.51        25.37 o                         
  -5 -24   2       1254.10       1205.69        53.99 o                         
  -4 -24   2         43.07         34.97        19.31 o                         
  -3 -24   2        156.67        137.35        19.44 o                         
  -2 -24   2        314.43        297.62        16.02 o                         
  -1 -24   2        148.42        159.20        13.94 o                         
   0 -24   2        111.26        121.68        11.67 o                         
   1 -24   2        194.27        178.51        19.12 o                         
   2 -24   2        330.11        333.02        24.08 o                         
   3 -24   2         73.84         55.80        14.95 o                         
   4 -24   2        327.55        314.49        39.47 o                         
   5 -24   2         57.56         23.18        20.92 o                         
   6 -24   2         18.02        -18.59        33.30 o                         
   7 -24   2          6.81         27.22        42.55 o                         
  -8 -23   2         53.12         16.46        53.32 o                         
  -7 -23   2         59.88         35.91        29.96 o                         
  -6 -23   2        138.85        126.31        35.72 o                         
  -5 -23   2         84.10         82.18        21.60 o                         
  -4 -23   2         86.52         54.15        18.29 o                         
  -3 -23   2        157.41        171.09        28.49 o                         
  -2 -23   2        230.64        229.57        14.99 o                         
  -1 -23   2         97.76        109.59        10.52 o                         
   0 -23   2        171.55        180.31        11.90 o                         
   1 -23   2        230.15        231.51        23.44 o                         
   2 -23   2        336.09        311.61        22.83 o                         
   3 -23   2        202.50        195.60        25.00 o                         
   4 -23   2         47.44         70.38        18.12 o                         
   5 -23   2         27.83         16.77        19.69 o                         
   6 -23   2         46.76          6.40        34.55 o                         
   7 -23   2          5.38          7.24        38.29 o                         
  -8 -22   2         12.10         -6.14        32.96 o                         
  -7 -22   2         86.50         96.77        29.85 o                         
  -6 -22   2        528.39        459.49        46.64 o                         
  -5 -22   2        177.80        238.81        42.68 o                         
  -4 -22   2        197.57        191.23        30.18 o                         
  -3 -22   2        110.62        102.40        15.30 o                         
  -2 -22   2        161.94        187.81        12.37 o                         
  -1 -22   2        519.00        443.68        13.71 o                         
   0 -22   2        134.52        137.21        10.76 o                         
   1 -22   2        658.41        627.19        23.49 o                         
   2 -22   2         46.33         42.91        12.04 o                         
   3 -22   2        153.17        144.57        20.79 o                         
   4 -22   2        382.41        410.46        41.24 o                         
   5 -22   2         72.22         52.99        19.26 o                         
   6 -22   2         56.01         -9.84        47.63 o                         
   7 -22   2          7.46         12.60        37.19 o                         
  -8 -21   2         35.11         14.41        31.59 o                         
  -7 -21   2         56.38         46.62        22.82 o                         
  -6 -21   2        708.19        630.19        46.70 o                         
  -5 -21   2        697.27        679.38        42.81 o                         
  -4 -21   2          8.35         -4.08        15.84 o                         
  -3 -21   2        182.28        173.38        19.56 o                         
  -2 -21   2        820.53        804.99        16.67 o                         
  -1 -21   2        563.79        515.49        14.12 o                         
   0 -21   2        128.79        132.18        11.36 o                         
   1 -21   2         48.46         40.62        10.38 o                         
   2 -21   2        203.04        182.15        19.91 o                         
   3 -21   2        224.54        213.86        23.74 o                         
   4 -21   2         52.58         43.89        18.03 o                         
   5 -21   2         76.26         79.39        31.77 o                         
   6 -21   2         62.32         13.12        29.23 o                         
   7 -21   2         15.57        -33.01        37.81 o                         
  -8 -20   2          3.08          3.05        29.00 o                         
  -7 -20   2         66.71         23.07        20.29 o                         
  -6 -20   2        319.68        306.12        29.98 o                         
  -5 -20   2          8.44          8.69        19.02 o                         
  -4 -20   2        331.86        326.99        33.13 o                         
  -3 -20   2        102.17         80.79        15.50 o                         
  -2 -20   2        589.34        551.82        17.48 o                         
  -1 -20   2        300.49        256.64        12.07 o                         
   0 -20   2        884.60        865.83        21.31 o                         
   1 -20   2        174.56        165.64        16.07 o                         
   2 -20   2        162.83        172.20        18.67 o                         
   3 -20   2        325.16        345.68        24.61 o                         
   4 -20   2        365.34        316.80        27.42 o                         
   5 -20   2         18.00         16.46        19.36 o                         
   6 -20   2         37.49         26.88        27.36 o                         
   7 -20   2         30.02          2.90        33.76 o                         
  -9 -19   2         59.76        -18.22        37.92 o                         
  -8 -19   2         67.20         26.82        48.40 o                         
  -7 -19   2        124.81        106.43        21.30 o                         
  -6 -19   2         86.71         77.86        17.39 o                         
  -5 -19   2         23.11         21.38        18.09 o                         
  -4 -19   2         10.03          5.68        14.22 o                         
  -3 -19   2        155.12        178.62        18.62 o                         
  -2 -19   2        413.05        430.92        12.01 o                         
  -1 -19   2        173.15        162.28         9.06 o                         
   0 -19   2         75.55         71.89         6.86 o                         
   1 -19   2         84.70         82.76        15.05 o                         
   2 -19   2        163.90        186.17        17.80 o                         
   3 -19   2         80.38         68.31        13.09 o                         
   4 -19   2         66.28         65.70        29.64 o                         
   5 -19   2        252.93        229.71        42.48 o                         
   6 -19   2         35.03        -24.13        32.61 o                         
   7 -19   2         33.08         -0.67        32.30 o                         
  -9 -18   2         89.64         40.31        38.29 o                         
  -8 -18   2         27.86         12.57        29.49 o                         
  -7 -18   2        113.69         85.03        24.34 o                         
  -6 -18   2        283.11        238.21        28.15 o                         
  -5 -18   2        143.16        159.01        20.88 o                         
  -4 -18   2         73.47         30.12        15.40 o                         
  -3 -18   2       1922.55       1876.67        42.64 o                         
  -2 -18   2        286.74        297.45        16.19 o                         
  -1 -18   2       1588.35       1590.08        22.21 o                         
   0 -18   2        425.39        427.13        10.70 o                         
   1 -18   2         53.58         70.51        12.23 o                         
   2 -18   2         93.44        119.33        16.43 o                         
   3 -18   2        159.84        173.85        20.36 o                         
   4 -18   2        272.98        291.89        24.56 o                         
   5 -18   2         98.89         47.67        20.61 o                         
   6 -18   2         23.81          9.13        19.76 o                         
   7 -18   2         15.98         -2.96        29.93 o                         
  -9 -17   2         66.12         23.48        74.28 o                         
  -8 -17   2         97.05         64.98        36.66 o                         
  -7 -17   2        240.71        236.67        43.94 o                         
  -6 -17   2        590.24        653.37        31.98 o                         
  -5 -17   2        136.98        107.18        14.46 o                         
  -4 -17   2        291.17        286.91        27.91 o                         
  -3 -17   2        553.70        578.78        26.58 o                         
  -2 -17   2       1293.07       1270.86        19.52 o                         
  -1 -17   2       1531.47       1511.86        21.01 o                         
   0 -17   2         54.13         62.38         6.73 o                         
   1 -17   2         76.95         63.52        10.27 o                         
   2 -17   2         91.78        103.81        13.99 o                         
   3 -17   2         95.35        116.21        16.16 o                         
   4 -17   2        596.25        605.19        27.92 o                         
   5 -17   2         33.45         51.50        21.66 o                         
   6 -17   2        127.34        100.63        19.42 o                         
   7 -17   2         29.97         20.22        30.79 o                         
  -9 -16   2         11.96         17.34        77.13 o                         
  -8 -16   2         91.75         75.06        27.57 o                         
  -7 -16   2        189.55        151.96        27.63 o                         
  -6 -16   2        777.88        781.86        33.08 o                         
  -5 -16   2        124.40        121.73        17.67 o                         
  -4 -16   2         63.75         79.13        38.82 o                         
  -3 -16   2        413.19        408.06        19.95 o                         
  -2 -16   2        525.89        536.52        11.74 o                         
  -1 -16   2       1371.68       1389.77        19.57 o                         
   0 -16   2         30.07         43.21         6.13 o                         
   1 -16   2        147.55        139.37        13.53 o                         
   2 -16   2         90.36        128.58        18.57 o                         
   3 -16   2        361.48        375.36        21.11 o                         
   4 -16   2        198.29        159.70        21.00 o                         
   5 -16   2        145.35        144.06        17.10 o                         
   6 -16   2        119.13         88.54        19.09 o                         
   7 -16   2         43.47         21.74        50.21 o                         
   8 -16   2         19.49        -11.39        60.57 o                         
  -9 -15   2         24.49         45.94        28.04 o                         
  -8 -15   2        126.48        104.17        22.87 o                         
  -7 -15   2        290.44        307.19        31.54 o                         
  -6 -15   2        422.32        351.71        27.57 o                         
  -5 -15   2        136.21        160.77        20.97 o                         
  -4 -15   2        446.67        460.03        21.90 o                         
  -3 -15   2        192.08        193.45        16.23 o                         
  -2 -15   2        222.20        219.00         8.53 o                         
  -1 -15   2       3245.87       3336.24        38.16 o                         
   0 -15   2       1074.03       1106.83        15.95 o                         
   1 -15   2        115.99        123.47        12.37 o                         
   2 -15   2        368.85        383.52        24.49 o                         
   3 -15   2        110.53        114.39        17.33 o                         
   4 -15   2        640.49        636.35        20.87 o                         
   5 -15   2        386.52        342.14        27.05 o                         
   6 -15   2        555.07        486.15        33.40 o                         
   7 -15   2         20.98         -0.11        29.25 o                         
   8 -15   2         27.69         19.77        37.25 o                         
  -9 -14   2         39.04         21.83        26.60 o                         
  -8 -14   2         69.77         57.76        22.23 o                         
  -7 -14   2        203.35        208.22        29.17 o                         
  -6 -14   2        264.66        232.62        25.35 o                         
  -5 -14   2        138.89        159.42        20.69 o                         
  -4 -14   2        134.10        145.25        17.79 o                         
  -3 -14   2        834.78        832.47        22.18 o                         
  -2 -14   2       1370.00       1446.87        19.95 o                         
  -1 -14   2       1398.65       1422.72        19.58 o                         
   0 -14   2        643.95        632.70        11.59 o                         
   1 -14   2        850.65        843.75        17.36 o                         
   2 -14   2         27.28         36.33         9.32 o                         
   3 -14   2        399.94        384.79        25.61 o                         
   4 -14   2        483.15        467.57        18.88 o                         
   5 -14   2        273.29        257.39        20.29 o                         
   6 -14   2         29.66         43.65        15.11 o                         
   7 -14   2         24.59         -1.61        28.44 o                         
   8 -14   2         26.78         30.25        46.33 o                         
  -9 -13   2         24.75        -29.18        29.36 o                         
  -8 -13   2        128.78        117.90        23.68 o                         
  -7 -13   2         19.84         16.47        18.20 o                         
  -6 -13   2        283.77        319.04        25.53 o                         
  -5 -13   2         97.49        101.71        14.36 o                         
  -4 -13   2        110.54        107.74        16.00 o                         
  -3 -13   2       2189.39       2196.67        42.54 o                         
  -2 -13   2       2146.23       2391.95        29.27 o                         
  -1 -13   2        760.84        737.39        17.68 o                         
   0 -13   2         94.50         81.54         5.60 o                         
   1 -13   2       5847.98       5836.49        70.36 o                         
   2 -13   2        337.43        364.16        17.25 o                         
   3 -13   2        401.95        381.85        16.87 o                         
   4 -13   2        446.73        458.35        19.58 o                         
   5 -13   2        167.11        150.58        17.24 o                         
   6 -13   2          4.34         -2.64        14.49 o                         
   7 -13   2         33.05         17.85        27.60 o                         
   8 -13   2         23.55         49.77        41.15 o                         
  -9 -12   2         14.52        -24.18        39.60 o                         
  -8 -12   2        138.53        145.70        26.42 o                         
  -7 -12   2        108.50        105.46        41.70 o                         
  -6 -12   2        130.98        147.23        19.63 o                         
  -5 -12   2        405.22        404.69        21.81 o                         
  -4 -12   2         68.58         78.66        14.27 o                         
  -3 -12   2         74.44         74.84         8.18 o                         
  -2 -12   2       3781.72       3774.69        46.81 o                         
  -1 -12   2        829.23        815.08        15.97 o                         
   0 -12   2       1865.26       1876.91        22.95 o                         
   1 -12   2       3853.34       3968.54        49.14 o                         
   2 -12   2        278.98        306.99        15.81 o                         
   3 -12   2        210.79        239.80        12.67 o                         
   4 -12   2        386.63        421.38        20.58 o                         
   5 -12   2       1278.83       1221.71        36.61 o                         
   6 -12   2          7.76          2.62        13.44 o                         
   7 -12   2         48.33         78.44        22.20 o                         
   8 -12   2         36.97         23.20       101.46 o                         
  -9 -11   2         12.06        -20.07        28.44 o                         
  -8 -11   2         91.68         94.92        33.23 o                         
  -7 -11   2         48.26         35.25        16.40 o                         
  -6 -11   2        953.56        919.88        33.24 o                         
  -5 -11   2        536.84        494.36        23.22 o                         
  -4 -11   2       1266.62       1243.83        30.65 o                         
  -3 -11   2        302.13        283.90        12.84 o                         
  -2 -11   2       4361.16       4486.66        48.99 o                         
  -1 -11   2       2951.92       2779.53        31.62 o                         
   0 -11   2        643.57        652.83        10.69 o                         
   1 -11   2       3478.20       3552.53        49.20 o                         
   2 -11   2        573.70        599.55        19.08 o                         
   3 -11   2        699.08        687.28        19.66 o                         
   4 -11   2        191.92        220.53        21.71 o                         
   5 -11   2        372.09        365.48        20.37 o                         
   6 -11   2        179.59        154.90        18.71 o                         
   7 -11   2         28.76          9.62        20.84 o                         
   8 -11   2         28.75         28.54        84.12 o                         
  -9 -10   2         19.85        -11.82        27.96 o                         
  -8 -10   2         13.42        -19.12        19.12 o                         
  -7 -10   2         75.24         48.25        17.84 o                         
  -6 -10   2         55.73         59.54        13.96 o                         
  -5 -10   2        349.50        342.58        20.80 o                         
  -4 -10   2        135.99        126.14        15.40 o                         
  -3 -10   2        371.25        381.35        13.78 o                         
  -2 -10   2       1754.36       1658.91        21.16 o                         
  -1 -10   2        741.52        710.46        11.04 o                         
   0 -10   2      10860.93      11556.55       117.13 o                         
   1 -10   2       2780.06       2727.21        35.30 o                         
   2 -10   2       1048.24       1115.84        17.53 o                         
   3 -10   2        181.39        167.81        12.74 o                         
   4 -10   2        897.94        858.55        23.60 o                         
   5 -10   2        468.93        529.99        21.52 o                         
   6 -10   2        115.60         98.04        14.39 o                         
   7 -10   2         45.06         53.19        25.23 o                         
   8 -10   2         30.66         52.78        39.71 o                         
  -9  -9   2         30.21         43.13        29.63 o                         
  -8  -9   2          9.19         23.36        24.07 o                         
  -7  -9   2        365.44        394.33        46.14 o                         
  -6  -9   2        796.84        820.35        45.73 o                         
  -5  -9   2         43.37         20.01        10.08 o                         
  -4  -9   2        321.27        279.91        17.12 o                         
  -3  -9   2        356.22        342.31        11.67 o                         
  -2  -9   2       1773.93       1584.04        20.25 o                         
  -1  -9   2        570.16        589.62         9.79 o                         
   0  -9   2      23424.96      24612.56       233.75 o                         
   1  -9   2       2347.58       2310.19        30.44 o                         
   2  -9   2       2846.80       2856.55        31.65 o                         
   3  -9   2        493.45        514.25        14.66 o                         
   4  -9   2       1184.76       1186.53        26.39 o                         
   5  -9   2        940.59        958.05        26.18 o                         
   6  -9   2        288.79        319.68        23.41 o                         
   7  -9   2        308.03        389.70        36.63 o                         
   8  -9   2         24.40         38.72        52.03 o                         
  -9  -8   2         18.01        -15.01        36.24 o                         
  -8  -8   2         44.40         47.75        22.76 o                         
  -7  -8   2        318.25        324.47        30.26 o                         
  -6  -8   2        455.10        495.31        28.93 o                         
  -5  -8   2        409.37        376.19        20.56 o                         
  -4  -8   2         20.70          9.48         8.03 o                         
  -3  -8   2       1271.58       1278.84        24.64 o                         
  -2  -8   2       1463.27       1462.68        18.85 o                         
  -1  -8   2       1703.68       1635.18        21.74 o                         
   0  -8   2      21276.57      22196.89       204.18 o                         
   1  -8   2       2885.04       2953.74        32.83 o                         
   2  -8   2       4054.78       4237.27        44.26 o                         
   3  -8   2         75.69         73.52         8.18 o                         
   4  -8   2        310.62        316.53        16.05 o                         
   5  -8   2        336.02        329.67        19.53 o                         
   6  -8   2        782.87        800.82        28.48 o                         
   7  -8   2        250.91        325.87        62.97 o                         
   8  -8   2         14.21         23.75        32.84 o                         
  -9  -7   2         83.96         64.19        37.27 o                         
  -8  -7   2         34.17          6.36        22.39 o                         
  -7  -7   2        567.27        509.53        32.28 o                         
  -6  -7   2       1851.35       1926.86        46.73 o                         
  -5  -7   2        408.09        395.01        20.86 o                         
  -4  -7   2          5.49         20.94         9.34 o                         
  -3  -7   2       1617.23       1562.66        24.38 o                         
  -2  -7   2       1551.49       1508.05        19.44 o                         
  -1  -7   2        834.04        833.19        11.63 o                         
   0  -7   2      30379.85      31931.81       290.16 o                         
   1  -7   2       1699.39       1664.89        20.24 o                         
   2  -7   2       1631.55       1673.32        21.54 o                         
   3  -7   2        695.60        746.55        15.51 o                         
   4  -7   2        408.19        423.81        17.63 o                         
   5  -7   2        417.22        394.98        19.84 o                         
   6  -7   2        227.77        254.70        22.67 o                         
   7  -7   2         80.87         79.14        19.74 o                         
   8  -7   2         28.48         38.44        26.87 o                         
  -9  -6   2         15.37        -22.67        28.13 o                         
  -8  -6   2         38.66         65.82        22.36 o                         
  -7  -6   2        886.03        866.33        42.45 o                         
  -6  -6   2        632.48        618.48        27.97 o                         
  -5  -6   2        687.16        682.89        24.82 o                         
  -4  -6   2        625.55        644.93        25.98 o                         
  -3  -6   2        108.30        114.17        12.97 o                         
  -2  -6   2       1696.08       1670.17        24.19 o                         
  -1  -6   2       1788.00       1841.21        21.18 o                         
   0  -6   2      47699.45      50863.07       460.54 o                         
   1  -6   2       3194.34       3141.95        35.23 o                         
   2  -6   2       2467.88       2478.47        27.75 o                         
   3  -6   2        856.05        857.68        16.65 o                         
   4  -6   2        272.04        252.17        18.01 o                         
   5  -6   2         59.60         58.58        10.62 o                         
   6  -6   2       1267.84       1326.78        34.46 o                         
   7  -6   2        187.03        179.82        23.37 o                         
   8  -6   2         53.62          3.73        25.75 o                         
  -9  -5   2         37.61         78.52        57.20 o                         
  -8  -5   2          9.64         44.07        22.10 o                         
  -7  -5   2        378.51        410.75        33.53 o                         
  -6  -5   2        307.03        325.91        31.75 o                         
  -5  -5   2        216.94        224.90        18.35 o                         
  -4  -5   2      13979.67      15177.96       337.70 o                         
  -3  -5   2        196.97        203.47        15.12 o                         
  -2  -5   2       2646.63       2572.90        29.62 o                         
  -1  -5   2      14534.52      15015.35       148.93 o                         
   0  -5   2      25476.34      26706.32       262.24 o                         
   1  -5   2       2546.91       2346.64        24.72 o                         
   2  -5   2        256.33        240.23         7.20 o                         
   3  -5   2       1943.56       1927.22        27.18 o                         
   4  -5   2        287.25        265.77        15.47 o                         
   5  -5   2        206.75        212.12        17.78 o                         
   6  -5   2        312.82        342.84        23.01 o                         
   7  -5   2        189.03        255.01        26.69 o                         
   8  -5   2         12.62        -29.32        29.32 o                         
 -10  -4   2         14.46        -12.94        46.07 o                         
  -9  -4   2         15.93         30.60        27.55 o                         
  -8  -4   2        101.85        134.15        34.94 o                         
  -7  -4   2        196.30        194.38        25.50 o                         
  -6  -4   2        243.82        254.79        24.86 o                         
  -5  -4   2        994.43        995.90        29.17 o                         
  -4  -4   2        884.16        951.22        36.88 o                         
  -3  -4   2       1951.39       1881.98        26.68 o                         
  -2  -4   2       2349.98       2290.63        26.73 o                         
  -1  -4   2      19174.14      20597.83       201.62 o                         
   0  -4   2      13595.16      14662.79       147.24 o                         
   1  -4   2       1136.45       1241.84        14.77 o                         
   2  -4   2       2075.32       2083.23        23.98 o                         
   3  -4   2        736.80        734.04        13.69 o                         
   4  -4   2        198.73        205.42        16.10 o                         
   5  -4   2         38.21         40.19         9.95 o                         
   6  -4   2        107.88        104.11        15.99 o                         
   7  -4   2        163.05        180.26        32.20 o                         
   8  -4   2         20.11         35.86        32.07 o                         
 -10  -3   2         12.47         32.41        59.27 o                         
  -9  -3   2         57.93         76.25        82.05 o                         
  -8  -3   2        238.99        176.52        43.22 o                         
  -7  -3   2        187.20        150.70        28.85 o                         
  -6  -3   2        158.56        151.03        20.39 o                         
  -5  -3   2        318.60        284.15        32.07 o                         
  -4  -3   2       2616.70       2698.46        66.22 o                         
  -3  -3   2       2081.36       2014.21        31.27 o                         
  -2  -3   2       2110.20       2018.48        22.10 o                         
  -1  -3   2       2542.48       2612.08        29.78 o                         
   0  -3   2       6069.88       6113.44        62.21 o                         
   1  -3   2       2748.45       2709.86        27.92 o                         
   2  -3   2       1778.41       1697.28        20.44 o                         
   3  -3   2        367.61        357.77         9.96 o                         
   4  -3   2         14.97         11.22         8.70 o                         
   5  -3   2         24.48         28.54         9.86 o                         
   6  -3   2        103.56         93.92        15.69 o                         
   7  -3   2        100.47         69.26        17.01 o                         
   8  -3   2         33.91         44.52        39.34 o                         
 -10  -2   2         15.73         33.80        34.33 o                         
  -9  -2   2         44.91         22.99        27.00 o                         
  -8  -2   2        285.59        268.75        36.56 o                         
  -7  -2   2        244.21        246.84        29.41 o                         
  -6  -2   2        169.73        184.41        18.38 o                         
  -5  -2   2       1853.90       1983.01        37.07 o                         
  -4  -2   2        973.26       1035.58        18.98 o                         
  -3  -2   2       2029.38       1935.13        35.71 o                         
  -2  -2   2       3203.16       3226.68        35.90 o                         
  -1  -2   2       4117.39       4031.40        41.58 o                         
   0  -2   2        807.82        732.19        17.55 o                         
   1  -2   2        474.42        507.07        11.49 o                         
   2  -2   2       4805.35       4992.00        50.27 o                         
   3  -2   2        228.00        222.77         9.78 o                         
   4  -2   2        168.87        164.47        13.45 o                         
   5  -2   2        117.14        114.19        19.26 o                         
   6  -2   2         35.78         19.45        13.02 o                         
   7  -2   2        132.96        180.79        31.63 o                         
   8  -2   2         40.77         42.41        30.28 o                         
 -10  -1   2         13.05         73.54        33.63 o                         
  -9  -1   2         31.95          5.13        26.24 o                         
  -8  -1   2        316.85        301.54        53.03 o                         
  -7  -1   2        136.07        153.18        15.02 o                         
  -6  -1   2        414.03        413.33        14.37 o                         
  -5  -1   2       1423.67       1489.82        32.84 o                         
  -4  -1   2       1230.96       1134.85        18.86 o                         
  -3  -1   2       1031.67        944.50        14.03 o                         
  -2  -1   2       2629.98       2518.38        34.58 o                         
  -1  -1   2       6406.45       6402.79        79.13 o                         
   0  -1   2       4175.04       4159.13        42.84 o                         
   1  -1   2       1061.85        953.56        13.04 o                         
   2  -1   2        926.67        824.90        12.35 o                         
   3  -1   2        329.99        316.68         9.85 o                         
   4  -1   2        313.09        315.47        13.07 o                         
   5  -1   2        164.35        159.36        15.28 o                         
   6  -1   2         47.89         28.90        12.49 o                         
   7  -1   2         36.36         40.21        17.98 o                         
   8  -1   2         14.57         30.63        29.92 o                         
 -10   0   2         21.29         -8.31        68.85 o                         
  -9   0   2         96.09         77.07        54.35 o                         
  -8   0   2         89.83        107.16        22.85 o                         
  -7   0   2        119.40        137.51        13.64 o                         
  -6   0   2        194.39        220.42        12.78 o                         
  -5   0   2       1015.39       1043.89        20.26 o                         
  -4   0   2        753.89        743.14        12.48 o                         
  -3   0   2       1071.13        970.40        13.64 o                         
  -2   0   2       1755.04       1641.91        19.65 o                         
  -1   0   2       1494.25       1555.63        30.02 o                         
   0   0   2       1315.66       1431.93        18.01 o                         
   1   0   2        729.99        656.39        13.08 o                         
   2   0   2       2170.11       2150.07        26.26 o                         
   3   0   2        137.15        145.81        11.18 o                         
   4   0   2         70.31         68.54        15.45 o                         
   5   0   2         44.42         39.94         9.98 o                         
   6   0   2        137.23        149.91        20.15 o                         
   7   0   2         15.41          2.18        16.91 o                         
   8   0   2         40.89         59.60        30.12 o                         
 -10   1   2         13.00         -6.23        40.12 o                         
  -9   1   2         32.12         53.34        28.09 o                         
  -8   1   2        317.01        332.40        26.26 o                         
  -7   1   2        136.25        157.04        15.31 o                         
  -6   1   2        414.07        411.88        16.74 o                         
  -5   1   2       1423.73       1517.45        33.72 o                         
  -4   1   2       1230.81       1158.94        16.54 o                         
  -3   1   2       1034.98        943.00        14.68 o                         
  -2   1   2       2631.23       2557.60        37.56 o                         
  -1   1   2       6408.74       6397.49        59.98 o                         
   0   1   2       4175.65       4061.59        42.32 o                         
   1   1   2       1061.60        955.74        12.97 o                         
   2   1   2        927.39        831.56        13.42 o                         
   3   1   2        329.63        317.37        10.44 o                         
   4   1   2        313.82        317.17        13.23 o                         
   5   1   2        164.53        126.28        16.68 o                         
   6   1   2         47.78         40.75        13.72 o                         
   7   1   2         36.23         25.82        17.51 o                         
   8   1   2         14.63          2.85        41.41 o                         
 -10   2   2         15.68        -38.82        38.82 o                         
  -9   2   2         44.80         94.10        54.10 o                         
  -8   2   2        285.87        301.44        25.30 o                         
  -7   2   2        244.42        227.83        17.74 o                         
  -6   2   2        169.87        175.86        13.82 o                         
  -5   2   2       1854.69       1968.11        32.66 o                         
  -4   2   2        973.34       1017.71        15.79 o                         
  -3   2   2       2032.76       2011.46        20.99 o                         
  -2   2   2       3205.23       3193.89        32.50 o                         
  -1   2   2       4115.46       3982.79        41.51 o                         
   0   2   2        807.35        713.32         9.47 o                         
   1   2   2        473.90        513.14         8.70 o                         
   2   2   2       4806.31       5052.15        54.26 o                         
   3   2   2        227.83        212.40         9.43 o                         
   4   2   2        168.94        164.17        11.72 o                         
   5   2   2        117.07        101.71        29.77 o                         
   6   2   2         35.79         22.59        13.32 o                         
   7   2   2        132.94        191.40        25.69 o                         
   8   2   2         40.66          8.27        30.22 o                         
 -10   3   2         12.41        -23.00        33.66 o                         
  -9   3   2         57.83         27.24        26.49 o                         
  -8   3   2        238.41        251.79        32.59 o                         
  -7   3   2        187.26        209.36        20.85 o                         
  -6   3   2        158.87        166.25        13.91 o                         
  -5   3   2        318.57        318.81        14.79 o                         
  -4   3   2       2616.03       2733.67        31.26 o                         
  -3   3   2       2080.32       2010.79        25.11 o                         
  -2   3   2       2110.68       2049.62        22.05 o                         
  -1   3   2       2543.27       2562.57        24.06 o                         
   0   3   2       6071.04       6171.85        68.46 o                         
   1   3   2       2747.23       2711.57        30.13 o                         
   2   3   2       1778.70       1709.87        21.91 o                         
   3   3   2        367.78        349.18        11.75 o                         
   4   3   2         15.10         12.55         6.33 o                         
   5   3   2         24.73         25.59         9.30 o                         
   6   3   2        103.65         99.71        15.45 o                         
   7   3   2        100.24         90.61        19.10 o                         
   8   3   2         33.88         55.87        30.20 o                         
 -10   4   2         14.50         10.87        43.48 o                         
  -9   4   2         15.94        -25.88        25.88 o                         
  -8   4   2        101.96         75.03        15.00 o                         
  -7   4   2        196.24        208.20        23.33 o                         
  -6   4   2        243.83        280.22        15.87 o                         
  -5   4   2        994.10       1006.97        21.79 o                         
  -4   4   2        884.26        911.42        15.21 o                         
  -3   4   2       1948.19       1862.42        22.20 o                         
  -2   4   2       2351.64       2319.49        22.79 o                         
  -1   4   2      19171.77      20305.10       174.44 o                         
   0   4   2      13596.40      15048.96       161.28 o                         
   1   4   2       1136.97       1265.60        17.31 o                         
   2   4   2       2076.47       2097.43        27.69 o                         
   3   4   2        736.32        753.34        21.04 o                         
   4   4   2        198.57        195.72        11.23 o                         
   5   4   2         38.32         50.66        13.67 o                         
   6   4   2        107.86        106.82        17.62 o                         
   7   4   2        163.05        154.90        31.14 o                         
   8   4   2         20.20         41.80        24.92 o                         
  -9   5   2         37.41         35.91        26.87 o                         
  -8   5   2          9.71         22.54        14.74 o                         
  -7   5   2        378.42        389.77        20.88 o                         
  -6   5   2        307.17        304.43        16.78 o                         
  -5   5   2        216.77        184.55        12.48 o                         
  -4   5   2      13979.44      15559.75       146.91 o                         
  -3   5   2        197.93        216.77         7.56 o                         
  -2   5   2       2644.92       2634.75        25.50 o                         
  -1   5   2      14537.36      14971.52       162.86 o                         
   0   5   2      25474.11      26532.90       287.08 o                         
   1   5   2       2546.96       2316.65        26.31 o                         
   2   5   2        256.02        223.89         8.26 o                         
   3   5   2       1942.34       1940.67        30.08 o                         
   4   5   2        286.57        293.52        18.32 o                         
   5   5   2        206.78        184.53        18.83 o                         
   6   5   2        312.50        375.20        25.44 o                         
   7   5   2        188.96        259.79        28.72 o                         
   8   5   2         12.62          4.12        22.73 o                         
  -9   6   2         15.36         18.72        34.68 o                         
  -8   6   2         38.48         23.61        16.64 o                         
  -7   6   2        885.13        887.06        29.99 o                         
  -6   6   2        631.94        572.46        20.64 o                         
  -5   6   2        687.13        702.87        19.38 o                         
  -4   6   2        625.58        677.38        19.03 o                         
  -3   6   2        107.92        113.95         6.83 o                         
  -2   6   2       1696.17       1698.93        19.43 o                         
  -1   6   2       1791.01       1840.87        23.59 o                         
   0   6   2      47697.97      50744.09       545.10 o                         
   1   6   2       3194.99       3155.67        34.40 o                         
   2   6   2       2467.18       2486.77        38.91 o                         
   3   6   2        856.10        901.07        17.88 o                         
   4   6   2        271.85        273.69        13.37 o                         
   5   6   2         59.42         81.17        11.85 o                         
   6   6   2       1267.90       1370.95        39.44 o                         
   7   6   2        187.25        211.45        36.50 o                         
   8   6   2         53.62          9.39        23.04 o                         
  -9   7   2         84.12         82.42        30.10 o                         
  -8   7   2         34.26         20.74        15.70 o                         
  -7   7   2        566.83        576.66        25.87 o                         
  -6   7   2       1850.44       1905.03        36.94 o                         
  -5   7   2        408.33        346.27        19.79 o                         
  -4   7   2          5.50         22.60         5.57 o                         
  -3   7   2       1616.99       1571.31        21.55 o                         
  -2   7   2       1550.19       1512.89        17.68 o                         
  -1   7   2        833.21        827.97        11.63 o                         
   0   7   2      30385.77      31860.07       313.63 o                         
   1   7   2       1698.79       1662.82        20.20 o                         
   2   7   2       1632.02       1634.84        22.17 o                         
   3   7   2        696.10        724.73        16.62 o                         
   4   7   2        408.13        442.25        18.67 o                         
   5   7   2        417.22        399.68        19.02 o                         
   6   7   2        227.72        282.14        26.03 o                         
   7   7   2         80.83         75.44        19.85 o                         
   8   7   2         28.53         33.86        23.39 o                         
  -9   8   2         17.94          1.01        28.71 o                         
  -8   8   2         44.34         64.36        16.52 o                         
  -7   8   2        318.20        304.72        22.47 o                         
  -6   8   2        455.40        458.48        21.83 o                         
  -5   8   2        409.75        388.48        16.39 o                         
  -4   8   2         20.71         20.84         5.74 o                         
  -3   8   2       1272.06       1222.55        16.84 o                         
  -2   8   2       1460.97       1466.62        17.33 o                         
  -1   8   2       1703.49       1621.28        19.67 o                         
   0   8   2      21271.20      22488.40       220.88 o                         
   1   8   2       2882.63       2908.17        32.63 o                         
   2   8   2       4054.38       4247.22        53.83 o                         
   3   8   2         75.68         81.50        10.22 o                         
   4   8   2        309.82        340.02        14.27 o                         
   5   8   2        336.43        336.12        18.27 o                         
   6   8   2        782.74        856.47        33.12 o                         
   7   8   2        251.43        358.78        33.23 o                         
   8   8   2         14.16          6.70        24.41 o                         
  -9   9   2         30.32         30.35        29.98 o                         
  -8   9   2          9.19        -19.37        23.36 o                         
  -7   9   2        365.57        376.92        24.18 o                         
  -6   9   2        797.15        780.35        26.94 o                         
  -5   9   2         43.27         42.23        12.57 o                         
  -4   9   2        321.02        300.62        14.53 o                         
  -3   9   2        356.19        357.49         9.56 o                         
  -2   9   2       1771.23       1572.34        18.60 o                         
  -1   9   2        572.05        585.66         9.78 o                         
   0   9   2      23427.79      25081.67       245.50 o                         
   1   9   2       2348.88       2302.21        44.55 o                         
   2   9   2       2848.13       2894.96        33.54 o                         
   3   9   2        493.17        502.74        12.62 o                         
   4   9   2       1184.76       1181.57        23.66 o                         
   5   9   2        940.52        928.05        42.59 o                         
   6   9   2        288.05        334.85        26.37 o                         
   7   9   2        307.88        345.38        34.18 o                         
   8   9   2         24.33         60.20        24.75 o                         
  -9  10   2         19.81         33.42        30.46 o                         
  -8  10   2         13.37         19.68        16.19 o                         
  -7  10   2         75.43         50.83        13.84 o                         
  -6  10   2         56.00         59.48        11.92 o                         
  -5  10   2        350.20        336.13        18.10 o                         
  -4  10   2        136.19        128.61        11.68 o                         
  -3  10   2        370.80        365.87         7.82 o                         
  -2  10   2       1753.51       1646.44        19.42 o                         
  -1  10   2        741.36        690.61        11.17 o                         
   0  10   2      10861.54      11622.25       116.96 o                         
   1  10   2       2782.04       2747.18        35.11 o                         
   2  10   2       1047.62       1103.81        16.16 o                         
   3  10   2        181.93        171.15         9.28 o                         
   4  10   2        897.46        855.20        21.10 o                         
   5  10   2        469.05        489.98        19.33 o                         
   6  10   2        115.44        126.50        21.27 o                         
   7  10   2         45.03         64.67        20.61 o                         
   8  10   2         30.59         40.00        25.44 o                         
  -9  11   2         12.08         26.67        38.57 o                         
  -8  11   2         91.74         74.49        17.83 o                         
  -7  11   2         48.17         44.72        13.98 o                         
  -6  11   2        953.37        969.04        30.24 o                         
  -5  11   2        535.79        528.11        19.42 o                         
  -4  11   2       1266.68       1225.33        21.39 o                         
  -3  11   2        302.10        290.91         7.19 o                         
  -2  11   2       4360.54       4472.67        45.15 o                         
  -1  11   2       2952.24       2786.09        31.73 o                         
   0  11   2        643.57        670.31        11.02 o                         
   1  11   2       3478.98       3558.78        57.02 o                         
   2  11   2        574.90        567.91        15.11 o                         
   3  11   2        699.66        678.69        15.28 o                         
   4  11   2        191.60        213.01        14.49 o                         
   5  11   2        372.09        392.11        21.44 o                         
   6  11   2        179.63        180.07        30.28 o                         
   7  11   2         28.73         43.17        21.30 o                         
   8  11   2         28.90         18.74        42.19 o                         
  -9  12   2         14.50         44.15        29.73 o                         
  -8  12   2        138.13        108.31        22.52 o                         
  -7  12   2        108.71         76.57        15.45 o                         
  -6  12   2        131.24        162.17        20.90 o                         
  -5  12   2        403.64        347.17        17.16 o                         
  -4  12   2         68.66         85.09         8.55 o                         
  -3  12   2         74.08         74.34         5.24 o                         
  -2  12   2       3782.72       3813.16        36.74 o                         
  -1  12   2        829.44        839.16        13.07 o                         
   0  12   2       1865.40       1917.08        23.28 o                         
   1  12   2       3852.70       3888.20        49.04 o                         
   2  12   2        279.31        272.39        11.84 o                         
   3  12   2        211.03        198.71        10.40 o                         
   4  12   2        386.67        375.48        16.29 o                         
   5  12   2       1278.31       1226.58        27.56 o                         
   6  12   2          7.79          6.70        16.34 o                         
   7  12   2         48.43         77.51        21.32 o                         
   8  12   2         37.00         55.55        30.22 o                         
  -9  13   2         24.72         49.64        23.93 o                         
  -8  13   2        128.76        136.04        44.80 o                         
  -7  13   2         19.75         -7.86        14.12 o                         
  -6  13   2        284.03        303.86        22.34 o                         
  -5  13   2         97.08        106.83        10.92 o                         
  -4  13   2        110.69         98.51         9.66 o                         
  -3  13   2       2189.70       2223.75        24.08 o                         
  -2  13   2       2146.55       2378.11        24.02 o                         
  -1  13   2        760.96        757.23        12.60 o                         
   0  13   2         94.36         85.50         6.10 o                         
   1  13   2       5847.03       5996.14        78.07 o                         
   2  13   2        337.77        349.88        13.32 o                         
   3  13   2        401.66        371.89        15.91 o                         
   4  13   2        446.94        443.20        15.67 o                         
   5  13   2        167.24        171.12        16.55 o                         
   6  13   2          4.32          2.95        21.25 o                         
   7  13   2         33.27         37.46        24.08 o                         
   8  13   2         23.56          4.02        26.18 o                         
  -9  14   2         39.06         55.32        23.40 o                         
  -8  14   2         69.65         63.13        19.71 o                         
  -7  14   2        203.10        211.91        25.49 o                         
  -6  14   2        264.56        255.83        22.02 o                         
  -5  14   2        138.85        116.78        12.66 o                         
  -4  14   2        134.34        131.88         8.49 o                         
  -3  14   2        835.98        869.81        13.35 o                         
  -2  14   2       1370.38       1387.60        16.22 o                         
  -1  14   2       1400.54       1440.88        19.61 o                         
   0  14   2        643.94        647.24        15.24 o                         
   1  14   2        850.31        843.18        18.05 o                         
   2  14   2         27.26         31.26         6.71 o                         
   3  14   2        400.92        388.98        20.56 o                         
   4  14   2        482.76        473.86        16.89 o                         
   5  14   2        273.51        276.30        17.69 o                         
   6  14   2         29.54         40.38        21.95 o                         
   7  14   2         24.64         21.13        23.04 o                         
   8  14   2         26.77         33.35        27.55 o                         
  -9  15   2         24.45         -0.39        24.62 o                         
  -8  15   2        126.73        149.27        24.25 o                         
  -7  15   2        290.18        308.85        28.80 o                         
  -6  15   2        422.11        437.08        20.48 o                         
  -5  15   2        135.92        118.39        11.70 o                         
  -4  15   2        446.37        461.84        10.79 o                         
  -3  15   2        191.95        190.04         7.86 o                         
  -2  15   2        221.64        222.50         7.71 o                         
  -1  15   2       3246.38       3316.41        65.00 o                         
   0  15   2       1074.42       1088.04        18.91 o                         
   1  15   2        115.96        104.94        10.01 o                         
   2  15   2        369.56        363.75        14.18 o                         
   3  15   2        110.42         93.09        12.89 o                         
   4  15   2        641.24        607.12        21.98 o                         
   5  15   2        386.92        370.93        20.16 o                         
   6  15   2        555.10        604.47        39.28 o                         
   7  15   2         20.97         69.75        29.33 o                         
   8  15   2         27.66         -5.00        28.17 o                         
  -9  16   2         11.92         15.06        25.45 o                         
  -8  16   2         91.64         84.04        20.44 o                         
  -7  16   2        189.84        194.43        24.95 o                         
  -6  16   2        778.64        793.35        23.06 o                         
  -5  16   2        124.52        146.33        15.62 o                         
  -4  16   2         63.70         72.71         7.75 o                         
  -3  16   2        412.17        390.28         9.99 o                         
  -2  16   2        526.00        530.18        10.85 o                         
  -1  16   2       1370.65       1389.53        21.63 o                         
   0  16   2         30.09         27.87         5.90 o                         
   1  16   2        147.74        141.57        12.55 o                         
   2  16   2         90.26         99.68        10.68 o                         
   3  16   2        360.62        334.82        18.96 o                         
   4  16   2        198.23        187.42        19.71 o                         
   5  16   2        145.15        137.60        20.85 o                         
   6  16   2        119.07        110.64        24.18 o                         
   7  16   2         43.59         98.10        49.60 o                         
  -9  17   2         65.94         54.69        66.26 o                         
  -8  17   2         96.76         98.05        16.02 o                         
  -7  17   2        240.79        254.47        21.44 o                         
  -6  17   2        589.59        616.23        21.77 o                         
  -5  17   2        137.02        121.95        12.28 o                         
  -4  17   2        291.22        275.72        10.07 o                         
  -3  17   2        553.06        559.71        12.66 o                         
  -2  17   2       1292.65       1287.60        17.93 o                         
  -1  17   2       1530.92       1499.77        23.46 o                         
   0  17   2         54.18         59.27         7.31 o                         
   1  17   2         76.97         56.29         7.67 o                         
   2  17   2         91.79         88.55        10.11 o                         
   3  17   2         95.13         97.25        12.23 o                         
   4  17   2        595.10        640.65        26.57 o                         
   5  17   2         33.53         44.51        18.20 o                         
   6  17   2        127.39        128.43        27.99 o                         
   7  17   2         29.92         25.91        23.06 o                         
  -9  18   2         89.48         84.67        28.31 o                         
  -8  18   2         27.81          1.78        18.00 o                         
  -7  18   2        113.76        105.89        14.23 o                         
  -6  18   2        283.13        235.71        19.21 o                         
  -5  18   2        143.09        162.02        13.67 o                         
  -4  18   2         73.41         76.28        10.77 o                         
  -3  18   2       1923.94       1916.90        25.94 o                         
  -2  18   2        286.92        306.93        11.65 o                         
  -1  18   2       1588.78       1592.28        22.50 o                         
   0  18   2        425.19        417.55        12.83 o                         
   1  18   2         53.79         64.22        17.21 o                         
   2  18   2         93.40         86.58        12.41 o                         
   3  18   2        159.89        144.28        19.77 o                         
   4  18   2        272.95        323.36        28.00 o                         
   5  18   2         98.99        100.75        22.14 o                         
   6  18   2         23.86         17.55        23.55 o                         
   7  18   2         16.01         -3.84        29.11 o                         
  -9  19   2         59.67         55.56        42.05 o                         
  -8  19   2         67.16         64.82        15.99 o                         
  -7  19   2        124.74        154.51        34.15 o                         
  -6  19   2         86.91         92.77        17.47 o                         
  -5  19   2         22.94         23.06         9.01 o                         
  -4  19   2         10.04         23.21        10.02 o                         
  -3  19   2        154.80        146.65         9.59 o                         
  -2  19   2        412.00        425.36        12.51 o                         
  -1  19   2        172.66        182.86        14.82 o                         
   0  19   2         75.63         75.23         8.15 o                         
   1  19   2         84.79         94.19        14.51 o                         
   2  19   2        164.17        162.77        15.05 o                         
   3  19   2         80.51         71.20        13.54 o                         
   4  19   2         66.23         66.25        16.83 o                         
   5  19   2        252.53        235.12        48.63 o                         
   6  19   2         35.05         30.29        28.11 o                         
   7  19   2         33.03          1.70        24.42 o                         
  -8  20   2          3.03         57.55        25.30 o                         
  -7  20   2         66.68        110.74        34.00 o                         
  -6  20   2        319.60        260.88        20.36 o                         
  -5  20   2          8.37          6.46         6.49 o                         
  -4  20   2        332.24        303.28        16.82 o                         
  -3  20   2        102.23         92.77         9.01 o                         
  -2  20   2        589.93        539.04        12.45 o                         
  -1  20   2        300.99        288.84        14.14 o                         
   0  20   2        884.66        868.14        21.67 o                         
   1  20   2        174.52        151.97        14.39 o                         
   2  20   2        162.68        148.85        17.52 o                         
   3  20   2        324.45        340.56        24.29 o                         
   4  20   2        365.98        345.92        28.52 o                         
   5  20   2         18.06          3.11        26.40 o                         
   6  20   2         37.53         30.75        23.01 o                         
   7  20   2         30.05          7.64        31.40 o                         
  -8  21   2         35.06         53.96        30.04 o                         
  -7  21   2         56.30         69.24        16.96 o                         
  -6  21   2        708.07        642.95        25.95 o                         
  -5  21   2        697.34        692.66        15.98 o                         
  -4  21   2          8.39          3.78         8.32 o                         
  -3  21   2        182.04        181.93        14.16 o                         
  -2  21   2        820.93        844.50        19.55 o                         
  -1  21   2        562.99        544.67        14.49 o                         
   0  21   2        128.77        142.93        11.42 o                         
   1  21   2         48.61         41.71         9.64 o                         
   2  21   2        203.03        182.89        21.22 o                         
   3  21   2        224.84        247.00        23.44 o                         
   4  21   2         52.89         50.99        17.52 o                         
   5  21   2         76.41         86.99        21.08 o                         
   6  21   2         62.29         91.31        26.59 o                         
   7  21   2         15.56         28.36        30.95 o                         
  -8  22   2         12.16         25.80        24.06 o                         
  -7  22   2         86.61         95.74        15.77 o                         
  -6  22   2        527.79        565.90        24.52 o                         
  -5  22   2        177.71        167.87        12.94 o                         
  -4  22   2        197.54        205.34        15.35 o                         
  -3  22   2        110.92        119.98        10.49 o                         
  -2  22   2        162.00        179.34        13.77 o                         
  -1  22   2        519.38        482.77        15.10 o                         
   0  22   2        134.51        141.56        11.02 o                         
   1  22   2        658.56        646.15        26.45 o                         
   2  22   2         46.53         44.79        16.57 o                         
   3  22   2        153.22        161.72        23.19 o                         
   4  22   2        382.03        433.95        59.53 o                         
   5  22   2         72.22         83.86        34.17 o                         
   6  22   2         56.00         53.61        27.95 o                         
   7  22   2          7.37         -2.11        33.01 o                         
  -8  23   2         53.03         35.37        36.20 o                         
  -7  23   2         60.02         51.61        35.47 o                         
  -6  23   2        138.64        161.01        23.36 o                         
  -5  23   2         84.12         65.63         9.73 o                         
  -4  23   2         86.75         77.35        10.71 o                         
  -3  23   2        157.46        160.34        13.57 o                         
  -2  23   2        230.17        223.40        15.81 o                         
  -1  23   2         97.92        115.56        11.66 o                         
   0  23   2        171.68        176.32        12.37 o                         
   1  23   2        230.29        225.95        19.39 o                         
   2  23   2        336.10        295.52        41.90 o                         
   3  23   2        202.92        269.60        25.76 o                         
   4  23   2         47.31         23.48        17.91 o                         
   5  23   2         27.74          4.66        21.82 o                         
   6  23   2         46.85         51.41        27.91 o                         
   7  23   2          5.41         23.76        35.20 o                         
  -8  24   2         20.00         11.00        26.63 o                         
  -7  24   2          4.73          1.77        38.82 o                         
  -6  24   2         26.18         24.79        16.36 o                         
  -5  24   2       1253.69       1204.10        27.27 o                         
  -4  24   2         43.10         34.81        11.56 o                         
  -3  24   2        156.36        137.30        13.78 o                         
  -2  24   2        314.70        305.45        13.62 o                         
  -1  24   2        148.59        132.71        17.78 o                         
   0  24   2        111.15        109.51        12.48 o                         
   1  24   2        194.25        202.50        16.61 o                         
   2  24   2        330.54        307.88        48.89 o                         
   3  24   2         73.62         68.69        16.36 o                         
   4  24   2        327.87        342.40        34.68 o                         
   5  24   2         57.72         37.72        23.03 o                         
   6  24   2         18.07         12.54        26.99 o                         
   7  24   2          6.79         58.13        35.70 o                         
  -8  25   2          6.47        -25.52        25.52 o                         
  -7  25   2         23.85         10.25        53.84 o                         
  -6  25   2        115.33        101.91        18.74 o                         
  -5  25   2        163.13        178.26        16.05 o                         
  -4  25   2        123.69        103.09        11.46 o                         
  -3  25   2         41.47         44.77         8.82 o                         
  -2  25   2         99.15         92.62        10.35 o                         
  -1  25   2        210.15        192.97        14.22 o                         
   0  25   2        132.33        125.78        13.10 o                         
   1  25   2        331.38        331.85        19.71 o                         
   2  25   2       1728.85       1827.14       123.70 o                         
   3  25   2        163.45        213.16        27.18 o                         
   4  25   2         47.44         43.58        26.35 o                         
   5  25   2         22.26         72.10        25.20 o                         
   6  25   2        112.61        127.85        71.18 o                         
  -8  26   2          2.41         -0.13        27.12 o                         
  -7  26   2         40.16         38.12        57.72 o                         
  -6  26   2        286.46        249.52        34.40 o                         
  -5  26   2        916.34        900.46        27.85 o                         
  -4  26   2         35.33         41.74        15.43 o                         
  -3  26   2         33.12         19.92         8.88 o                         
  -2  26   2         63.09         56.58         9.32 o                         
  -1  26   2        167.69        168.32        16.05 o                         
   0  26   2        103.42        102.66        12.39 o                         
   1  26   2        783.99        721.48        26.08 o                         
   2  26   2        857.91        799.65        44.29 o                         
   3  26   2        320.18        338.41        29.22 o                         
   4  26   2         32.40          7.00        44.78 o                         
   5  26   2         72.27         73.33        24.91 o                         
   6  26   2         33.45         52.27        29.33 o                         
  -7  27   2         77.87         95.05        33.39 o                         
  -6  27   2         59.40         33.28        26.96 o                         
  -5  27   2        178.98        184.47        24.60 o                         
  -4  27   2         23.15         21.96        10.33 o                         
  -3  27   2         54.97         41.61         9.57 o                         
  -2  27   2        195.70        192.38        15.48 o                         
  -1  27   2        431.27        433.15        20.10 o                         
   0  27   2        161.45        136.79        14.98 o                         
   1  27   2        795.12        780.68        27.56 o                         
   2  27   2        176.44        133.06        18.20 o                         
   3  27   2        110.85         99.94        35.03 o                         
   4  27   2         44.55         58.87        16.67 o                         
   5  27   2         56.06         64.71        26.68 o                         
   6  27   2         66.33         66.20        31.58 o                         
  -7  28   2         19.63         30.24        51.25 o                         
  -6  28   2        138.70        108.48        29.55 o                         
  -5  28   2        159.77         95.14        14.51 o                         
  -4  28   2        143.47        131.56        16.07 o                         
  -3  28   2         13.35         14.08        14.80 o                         
  -2  28   2        296.61        297.26        21.96 o                         
  -1  28   2        178.63        172.73        15.41 o                         
   0  28   2        365.84        337.67        18.10 o                         
   1  28   2        724.66        709.91        27.68 o                         
   2  28   2        113.63         89.42        20.59 o                         
   3  28   2        207.15        289.84        48.14 o                         
   4  28   2         25.91         -5.35        17.97 o                         
   5  28   2         49.39         98.41        28.96 o                         
   6  28   2         71.62        112.97        52.80 o                         
  -7  29   2         17.94         30.28        45.81 o                         
  -6  29   2         62.57         45.43        43.48 o                         
  -5  29   2        117.98        107.29        27.61 o                         
  -4  29   2         40.08         43.46        17.45 o                         
  -3  29   2        144.71        163.42        31.33 o                         
  -2  29   2         87.55         99.80        15.84 o                         
  -1  29   2        299.97        271.17        18.27 o                         
   0  29   2        163.29        151.72        17.32 o                         
   1  29   2        757.92        751.09        29.38 o                         
   2  29   2        579.35        594.07        41.03 o                         
   3  29   2        149.60        147.43        25.23 o                         
   4  29   2         67.69         34.39        18.03 o                         
   5  29   2          7.18         -8.32        41.93 o                         
   6  29   2        299.11        374.55        67.04 o                         
  -7  30   2         26.16         87.67        71.70 o                         
  -6  30   2        104.02         88.09        45.04 o                         
  -5  30   2        257.59        284.66        55.39 o                         
  -4  30   2        154.63        174.14        19.10 o                         
  -3  30   2         44.53         29.24        11.77 o                         
  -2  30   2        100.40         99.32        14.32 o                         
  -1  30   2        746.78        715.56        25.85 o                         
   0  30   2        500.08        534.80        21.31 o                         
   1  30   2        342.60        362.30        24.80 o                         
   2  30   2        361.50        379.77        37.49 o                         
   3  30   2         68.49         91.18        43.42 o                         
   4  30   2        132.06        134.89        24.60 o                         
   5  30   2          1.48         -9.48        46.85 o                         
  -7  31   2         27.18         29.27        36.24 o                         
  -6  31   2         35.71          7.99        31.28 o                         
  -5  31   2        104.19        111.20        31.25 o                         
  -4  31   2         34.32         48.69        13.60 o                         
  -3  31   2         90.17         56.53        14.47 o                         
  -2  31   2        101.69         94.32        14.45 o                         
  -1  31   2        797.17        804.62        24.99 o                         
   0  31   2        258.85        285.78        19.77 o                         
   1  31   2         76.85         68.07        16.72 o                         
   2  31   2         45.49         32.34        21.78 o                         
   3  31   2         72.25         39.48        19.70 o                         
   4  31   2         21.38         17.11        18.98 o                         
   5  31   2         50.09         69.23        31.44 o                         
  -6  32   2         83.54         39.80        34.18 o                         
  -5  32   2         20.45         -4.19        29.78 o                         
  -4  32   2        116.78        140.76        22.19 o                         
  -3  32   2         28.89         20.85        19.73 o                         
  -2  32   2        396.98        356.21        23.05 o                         
  -1  32   2        651.70        689.12        24.66 o                         
   0  32   2         86.83         91.14        13.86 o                         
   1  32   2        168.89        145.90        22.22 o                         
   2  32   2         21.68          0.59        16.64 o                         
   3  32   2        140.36         99.26        20.61 o                         
   4  32   2         75.76         49.13        32.96 o                         
   5  32   2          1.24        -25.78        51.51 o                         
  -6  33   2         32.32         57.56        35.31 o                         
  -5  33   2          7.09         49.27        34.49 o                         
  -4  33   2         65.40         58.84        21.37 o                         
  -3  33   2         55.15         70.89        14.98 o                         
  -2  33   2        150.11        194.37        40.64 o                         
  -1  33   2        438.11        464.04        22.99 o                         
   0  33   2        237.98        250.52        22.12 o                         
   1  33   2        142.44        145.05        20.81 o                         
   2  33   2        102.41         97.48        19.77 o                         
   3  33   2         68.80         47.42        20.26 o                         
   4  33   2         23.32         46.60        22.01 o                         
   5  33   2         34.66         44.12        35.20 o                         
  -6  34   2         21.73         46.46        37.91 o                         
  -5  34   2         24.65         65.71        34.07 o                         
  -4  34   2        140.51         82.68        22.71 o                         
  -3  34   2         21.44         13.27        31.80 o                         
  -2  34   2        348.03        297.37        25.93 o                         
  -1  34   2        195.85        219.86        22.89 o                         
   0  34   2        146.94        176.43        29.79 o                         
   1  34   2         11.59          5.92        17.98 o                         
   2  34   2         50.42         41.80        26.87 o                         
   3  34   2         20.73          6.48        20.12 o                         
   4  34   2          4.74         20.40        30.31 o                         
  -5  35   2        114.97        208.18       106.10 o                         
  -4  35   2         64.23         76.90        45.55 o                         
  -3  35   2         72.40        110.57        54.49 o                         
  -2  35   2         84.50         92.76        16.99 o                         
  -1  35   2         98.17        147.56        31.16 o                         
   0  35   2          5.50         26.22        18.75 o                         
   1  35   2         52.21         77.54        20.83 o                         
   2  35   2         11.01        -19.15        23.97 o                         
   3  35   2         39.59        -11.41        22.02 o                         
   4  35   2         10.09         65.50        31.32 o                         
  -5  36   2        200.63        237.10        48.60 o                         
  -4  36   2         38.24         12.72        50.99 o                         
  -3  36   2         13.42         38.89        36.24 o                         
  -2  36   2         71.97         79.65        28.67 o                         
  -1  36   2         85.08        144.51        53.58 o                         
   0  36   2         60.20         35.18        36.97 o                         
   1  36   2         11.81          8.88        22.55 o                         
   2  36   2         22.70          0.31        26.45 o                         
   3  36   2          9.42          0.63        22.67 o                         
   4  36   2         24.77         36.78        34.57 o                         
  -5  37   2         71.31         67.13        40.91 o                         
  -4  37   2         54.70          5.39        35.36 o                         
  -3  37   2         98.42        166.88        74.46 o                         
  -2  37   2        399.12        461.06        49.69 o                         
  -1  37   2         28.14        113.91        61.00 o                         
   0  37   2          5.54         -0.95        19.86 o                         
   1  37   2         48.16         51.03        35.80 o                         
   2  37   2         33.03         -9.53        28.87 o                         
   3  37   2          9.06          0.87        24.90 o                         
  -3  38   2         86.31         91.79        26.75 o                         
  -2  38   2         95.80        186.29        50.73 o                         
  -1  38   2         79.39         68.59        43.86 o                         
   0  38   2          0.34         19.34        22.04 o                         
   1  38   2        151.12        161.68        27.13 o                         
   2  38   2         10.55         17.88        25.81 o                         
   3  38   2         11.15         20.55        26.71 o                         
  -4  39   2         38.61         41.28        40.46 o                         
  -3  39   2         54.35         78.76        38.97 o                         
  -2  39   2        148.89        186.01        60.83 o                         
  -1  39   2         70.46        166.52        97.29 o                         
   0  39   2         69.83         82.69        66.22 o                         
   1  39   2         15.01         -6.58        45.04 o                         
   2  39   2         18.85         -0.44        35.04 o                         
  -3  40   2         28.34         43.19        38.99 o                         
  -2  40   2         41.86         97.50       166.40 o                         
  -1  40   2         77.40         81.16        32.21 o                         
   0  40   2         43.60         42.99        39.17 o                         
   1  40   2         20.98         37.33        96.15 o                         
   2  40   2          6.41         18.92        32.79 o                         
  -2  41   2         53.62        200.34        60.05 o                         
  -1  41   2         59.16         49.25        39.34 o                         
   0  41   2          5.00         29.39        49.70 o                         
   1  41   2        110.34        113.76        92.69 o                         
  -1  42   2         98.44        225.18        66.26 o                         
   0  42   2         61.03         24.78        37.54 o                         
  -2 -41   3         11.51         55.39        51.25 o                         
  -1 -41   3         77.47        105.41        44.26 o                         
   0 -41   3         33.43         31.35        42.63 o                         
  -3 -40   3          9.68          7.76        51.25 o                         
  -2 -40   3         40.74         28.99        55.91 o                         
  -1 -40   3         28.19        107.14       121.88 o                         
   0 -40   3         30.95         22.83        29.07 o                         
   1 -40   3         34.66         56.43        61.60 o                         
  -4 -39   3         51.67         92.18        41.71 o                         
  -3 -39   3          9.78          7.25        49.18 o                         
  -2 -39   3         12.02        113.01        34.26 o                         
  -1 -39   3         21.43          1.39        32.90 o                         
   0 -39   3         28.47         36.19        26.49 o                         
   1 -39   3          2.15         43.24        27.62 o                         
   2 -39   3          2.71         -7.36        40.80 o                         
  -4 -38   3         37.04        174.34       108.42 o                         
  -2 -38   3         17.86         58.50        41.41 o                         
  -1 -38   3        150.46        165.47        30.22 o                         
   0 -38   3         25.76         35.93        25.44 o                         
   1 -38   3         42.22         64.05        27.01 o                         
   2 -38   3         15.87         44.48        30.88 o                         
  -5 -37   3         73.32         38.42        79.46 o                         
  -4 -37   3         32.79        111.30        55.91 o                         
  -3 -37   3         83.69        158.00        74.54 o                         
  -2 -37   3         39.41        110.79        54.66 o                         
  -1 -37   3         47.28         35.20        23.51 o                         
   0 -37   3        188.33        232.99        39.84 o                         
   1 -37   3         19.45         51.75        25.35 o                         
   2 -37   3          5.18         28.17        27.19 o                         
   3 -37   3         33.22        -13.98        39.53 o                         
  -5 -36   3        167.91        120.10        54.87 o                         
  -4 -36   3         49.57         98.78        36.75 o                         
  -3 -36   3         69.71         78.26        30.01 o                         
  -2 -36   3         68.30        111.51        25.94 o                         
  -1 -36   3         15.08          7.91        22.16 o                         
   0 -36   3         11.31        -12.38        21.96 o                         
   1 -36   3         32.06         62.39        42.97 o                         
   2 -36   3         26.45         86.22        25.43 o                         
   3 -36   3         16.37         63.40        31.79 o                         
  -5 -35   3        175.73        162.91       105.06 o                         
  -4 -35   3         14.30         27.36        29.76 o                         
  -3 -35   3        246.24        275.57        41.13 o                         
  -2 -35   3        111.15        145.34        23.62 o                         
  -1 -35   3         39.24         57.69        21.65 o                         
   0 -35   3         27.28         12.38        20.95 o                         
   1 -35   3         68.54        119.35        39.36 o                         
   2 -35   3         41.13         71.23        22.10 o                         
   3 -35   3         61.35         61.89        29.46 o                         
  -6 -34   3         11.41          6.05        45.04 o                         
  -5 -34   3         26.07         30.99        57.20 o                         
  -4 -34   3         81.05         84.83        40.12 o                         
  -3 -34   3         68.59         78.17        37.79 o                         
  -2 -34   3         45.80         49.64        24.83 o                         
  -1 -34   3         23.68         13.71        21.64 o                         
   0 -34   3         50.96         81.55        20.90 o                         
   1 -34   3        169.37        265.06        39.42 o                         
   2 -34   3          7.74         16.62        21.45 o                         
   3 -34   3          5.90         29.64        24.13 o                         
   4 -34   3         48.53         45.14        50.73 o                         
  -6 -33   3        120.88        123.12        92.66 o                         
  -5 -33   3          3.95         16.96        39.60 o                         
  -4 -33   3         98.83        139.82        30.64 o                         
  -3 -33   3        104.17        132.73        43.00 o                         
  -2 -33   3         22.89         81.20        50.86 o                         
  -1 -33   3         63.42        131.08        73.51 o                         
   0 -33   3         19.04         36.08        18.39 o                         
   1 -33   3         79.02        119.07        23.63 o                         
   2 -33   3        160.63        166.43        42.02 o                         
   3 -33   3         67.82        100.21        24.38 o                         
   4 -33   3          3.83         29.01        28.00 o                         
  -6 -32   3        567.67        611.14        69.63 o                         
  -5 -32   3         45.44         87.49        39.34 o                         
  -4 -32   3        138.02        163.23        49.70 o                         
  -3 -32   3         78.94         89.99        48.91 o                         
  -2 -32   3        249.27        278.58        57.18 o                         
  -1 -32   3        356.74        272.89        36.63 o                         
   0 -32   3         61.82         84.34        18.41 o                         
   1 -32   3         11.81         25.41        17.13 o                         
   2 -32   3         14.50         51.14        19.72 o                         
   3 -32   3         55.32         77.04        23.22 o                         
   4 -32   3         17.16          5.94        27.59 o                         
  -7 -31   3         16.22         24.12        35.24 o                         
  -6 -31   3         24.02         19.10        30.08 o                         
  -5 -31   3         49.29         44.27        40.90 o                         
  -4 -31   3         51.92         54.78        25.43 o                         
  -3 -31   3         37.23         44.49        23.39 o                         
  -2 -31   3        369.13        442.64        31.16 o                         
  -1 -31   3        151.66        226.49        29.33 o                         
   0 -31   3        168.70        192.04        27.70 o                         
   1 -31   3         21.84         31.40        16.47 o                         
   2 -31   3         46.28         71.27        18.53 o                         
   3 -31   3         33.10         17.33        21.81 o                         
   4 -31   3         17.49         40.78        25.49 o                         
   5 -31   3         50.33          5.94        38.17 o                         
  -7 -30   3         13.17          3.12        34.56 o                         
  -6 -30   3         89.67        114.52        30.43 o                         
  -5 -30   3        188.51        228.37        64.42 o                         
  -4 -30   3        120.86         99.78        26.23 o                         
  -3 -30   3        114.58        113.73        19.06 o                         
  -2 -30   3        596.64        649.44        33.18 o                         
  -1 -30   3        574.45        647.69        30.92 o                         
   0 -30   3        102.64         76.98        16.00 o                         
   1 -30   3         81.06        144.48        23.03 o                         
   2 -30   3        212.06        216.69        25.87 o                         
   3 -30   3         60.01         33.46        23.11 o                         
   4 -30   3          4.58        -23.88        23.88 o                         
   5 -30   3          6.35        -12.31        51.77 o                         
  -7 -29   3         43.79         16.49        33.54 o                         
  -6 -29   3        106.17         88.98        38.82 o                         
  -5 -29   3        164.18        230.88        40.45 o                         
  -4 -29   3         27.17         12.42        36.24 o                         
  -3 -29   3         52.74         41.58        16.23 o                         
  -2 -29   3        208.82        211.71        26.18 o                         
  -1 -29   3        362.93        415.51        35.41 o                         
   0 -29   3         70.08         86.10        28.96 o                         
   1 -29   3         66.87        102.89        37.00 o                         
   2 -29   3         81.44         51.01        18.12 o                         
   3 -29   3        122.43        145.12        23.75 o                         
   4 -29   3          3.29          4.84        24.12 o                         
   5 -29   3         19.81        -15.01        60.05 o                         
  -7 -28   3         92.68         57.44        36.75 o                         
  -6 -28   3         55.79         33.20        28.92 o                         
  -5 -28   3        146.46        138.78        39.60 o                         
  -4 -28   3        100.37         98.01        32.90 o                         
  -3 -28   3        279.07        284.15        27.91 o                         
  -2 -28   3        172.03        184.60        24.81 o                         
  -1 -28   3        703.10        703.06        23.28 o                         
   0 -28   3        187.69        177.67        23.30 o                         
   1 -28   3        569.38        545.35        38.02 o                         
   2 -28   3        172.96        192.63        28.03 o                         
   3 -28   3        175.41        146.04        33.42 o                         
   4 -28   3         23.24         16.06        22.20 o                         
   5 -28   3         70.51         31.19        35.82 o                         
  -8 -27   3         19.53          9.01        36.94 o                         
  -7 -27   3         92.97         46.51        32.58 o                         
  -6 -27   3        358.15        291.54        48.83 o                         
  -5 -27   3         88.48        114.33        47.11 o                         
  -4 -27   3        303.45        282.47        31.50 o                         
  -3 -27   3        173.71        162.87        46.67 o                         
  -2 -27   3        113.99        114.66        17.24 o                         
  -1 -27   3        844.77        869.14        24.68 o                         
   0 -27   3        545.05        532.18        53.91 o                         
   1 -27   3        508.66        543.21        28.22 o                         
   2 -27   3        525.31        517.10        31.04 o                         
   3 -27   3         66.13         63.34        18.67 o                         
   4 -27   3          8.66         10.62        30.81 o                         
   5 -27   3          3.45         14.32        34.49 o                         
   6 -27   3         23.18          2.59        65.74 o                         
  -8 -26   3          9.81         -5.63        41.15 o                         
  -7 -26   3         12.93        -20.94        29.59 o                         
  -6 -26   3        116.10         50.89        27.70 o                         
  -5 -26   3       1080.67       1056.89        63.15 o                         
  -4 -26   3         87.74        107.75        20.05 o                         
  -3 -26   3        193.87        207.89        24.85 o                         
  -2 -26   3        237.74        258.25        23.26 o                         
  -1 -26   3       1555.90       1475.46        30.88 o                         
   0 -26   3        245.12        236.25        22.15 o                         
   1 -26   3       1182.20       1201.70        36.77 o                         
   2 -26   3        671.02        668.65        32.02 o                         
   3 -26   3        279.26        240.80        35.69 o                         
   4 -26   3         50.63         37.81        31.36 o                         
   5 -26   3         23.74          3.52        26.03 o                         
   6 -26   3         59.93          9.24        43.00 o                         
  -8 -25   3         10.79          3.36        34.81 o                         
  -7 -25   3         20.93         -5.24        28.44 o                         
  -6 -25   3        306.50        259.48        42.01 o                         
  -5 -25   3         77.81         94.28        22.77 o                         
  -4 -25   3        161.05        157.71        22.67 o                         
  -3 -25   3         62.11         48.62        14.46 o                         
  -2 -25   3        234.46        259.69        21.97 o                         
  -1 -25   3        450.54        400.44        35.17 o                         
   0 -25   3        166.73        179.69        19.30 o                         
   1 -25   3        815.31        845.40        30.01 o                         
   2 -25   3        320.36        350.38        26.59 o                         
   3 -25   3        189.62        173.77        27.06 o                         
   4 -25   3         77.91        113.60        44.22 o                         
   5 -25   3         26.07        -14.21        23.63 o                         
   6 -25   3         36.87         -0.51        41.86 o                         
  -8 -24   3         35.46        -10.27        32.69 o                         
  -7 -24   3         64.51          9.93        28.96 o                         
  -6 -24   3         78.18         54.47        25.71 o                         
  -5 -24   3       1475.19       1376.49        56.51 o                         
  -4 -24   3        108.09         84.29        16.45 o                         
  -3 -24   3         47.24         50.86        13.52 o                         
  -2 -24   3        616.62        636.56        22.12 o                         
  -1 -24   3        107.29        123.82        17.33 o                         
   0 -24   3       1406.08       1487.80        37.10 o                         
   1 -24   3       1130.57       1144.82        33.51 o                         
   2 -24   3        880.04        908.23        33.63 o                         
   3 -24   3        201.67        132.78        21.50 o                         
   4 -24   3        121.63        141.49        32.62 o                         
   5 -24   3         68.67         23.30        23.71 o                         
   6 -24   3        142.05        100.24        40.63 o                         
  -8 -23   3          5.14        -23.43        31.10 o                         
  -7 -23   3         34.70         -5.57        26.73 o                         
  -6 -23   3        346.86        315.02        56.66 o                         
  -5 -23   3         90.99         97.63        22.51 o                         
  -4 -23   3         61.27         89.41        17.05 o                         
  -3 -23   3         70.12         61.37        13.28 o                         
  -2 -23   3        554.82        551.31        19.71 o                         
  -1 -23   3        130.33        141.71        23.91 o                         
   0 -23   3        798.00        758.86        25.69 o                         
   1 -23   3       1536.05       1519.91        38.29 o                         
   2 -23   3        761.00        770.43        30.17 o                         
   3 -23   3         84.88         52.53        17.09 o                         
   4 -23   3         42.37         72.03        45.77 o                         
   5 -23   3         53.44         36.05        25.18 o                         
   6 -23   3         46.89         37.66        38.40 o                         
  -8 -22   3         46.56         -1.51        31.34 o                         
  -7 -22   3        130.45         48.85        27.70 o                         
  -6 -22   3        204.39        151.78        28.73 o                         
  -5 -22   3        192.39        160.22        27.44 o                         
  -4 -22   3        377.24        372.10        42.82 o                         
  -3 -22   3       1051.12       1052.66        27.86 o                         
  -2 -22   3        391.84        390.96        25.11 o                         
  -1 -22   3        783.20        788.82        23.35 o                         
   0 -22   3        193.28        221.15        23.35 o                         
   1 -22   3        318.12        338.56        21.40 o                         
   2 -22   3        736.53        730.88        29.84 o                         
   3 -22   3        164.58        189.84        25.95 o                         
   4 -22   3        198.17        153.10        24.39 o                         
   5 -22   3         91.89         90.92        22.53 o                         
   6 -22   3         76.22         93.59        39.25 o                         
  -8 -21   3         84.52         91.27        32.42 o                         
  -7 -21   3          7.72        -28.99        33.65 o                         
  -6 -21   3         53.77         19.85        22.29 o                         
  -5 -21   3        748.76        700.74        48.66 o                         
  -4 -21   3        474.63        486.14        27.34 o                         
  -3 -21   3        611.87        606.12        24.28 o                         
  -2 -21   3        486.17        477.43        17.47 o                         
  -1 -21   3         67.24         70.80         9.36 o                         
   0 -21   3        787.92        781.47        25.03 o                         
   1 -21   3        376.27        325.35        28.73 o                         
   2 -21   3        624.00        616.22        27.42 o                         
   3 -21   3         79.56         52.99        15.62 o                         
   4 -21   3        129.99        131.70        28.36 o                         
   5 -21   3        133.31        142.95        40.86 o                         
   6 -21   3         78.23         56.43        50.21 o                         
  -9 -20   3         50.98        103.89        39.50 o                         
  -8 -20   3         14.37         -2.66        24.49 o                         
  -7 -20   3         51.26         41.67        20.19 o                         
  -6 -20   3        617.16        660.64        47.22 o                         
  -5 -20   3          6.71         -2.58        17.16 o                         
  -4 -20   3        149.09        162.53        22.18 o                         
  -3 -20   3        278.77        304.92        15.67 o                         
  -2 -20   3        298.91        269.91        17.74 o                         
  -1 -20   3        210.69        194.09        12.24 o                         
   0 -20   3        682.06        704.55        23.22 o                         
   1 -20   3       1029.22       1006.38        29.50 o                         
   2 -20   3        155.42        141.78        20.67 o                         
   3 -20   3         81.47         88.84        15.89 o                         
   4 -20   3        120.98        101.85        19.02 o                         
   5 -20   3         47.59         55.66        19.76 o                         
   6 -20   3         53.25         26.59        33.98 o                         
   7 -20   3         31.13          5.66        46.07 o                         
  -9 -19   3         32.95         -0.69        70.66 o                         
  -8 -19   3         83.94         71.96        40.39 o                         
  -7 -19   3         87.43         49.83        20.73 o                         
  -6 -19   3         79.63         68.44        16.97 o                         
  -5 -19   3         15.67         23.09        17.10 o                         
  -4 -19   3        126.91        128.30        17.67 o                         
  -3 -19   3        411.59        417.74        16.25 o                         
  -2 -19   3        320.06        301.91        11.58 o                         
  -1 -19   3         57.72         41.55         7.06 o                         
   0 -19   3         12.91         13.03         7.84 o                         
   1 -19   3        488.91        458.35        21.36 o                         
   2 -19   3         38.11         40.42        12.22 o                         
   3 -19   3        720.35        713.27        35.14 o                         
   4 -19   3        239.43        271.03        44.96 o                         
   5 -19   3         93.49        131.96        55.38 o                         
   6 -19   3        131.91         78.17        51.77 o                         
   7 -19   3         46.79         15.16        37.87 o                         
  -9 -18   3         14.95         -2.36        36.44 o                         
  -8 -18   3         19.55         -9.30        35.63 o                         
  -7 -18   3         51.69         38.58        18.50 o                         
  -6 -18   3        683.57        649.04        34.27 o                         
  -5 -18   3        186.03        186.59        31.66 o                         
  -4 -18   3        112.64        122.11        19.17 o                         
  -3 -18   3         65.75         67.84         8.47 o                         
  -2 -18   3        207.29        196.30        11.86 o                         
  -1 -18   3         45.33         43.04         6.70 o                         
   0 -18   3        744.14        719.60        15.59 o                         
   1 -18   3       1113.65       1071.41        29.31 o                         
   2 -18   3        185.02        218.62        20.59 o                         
   3 -18   3        284.92        301.56        24.17 o                         
   4 -18   3        125.70        112.78        17.21 o                         
   5 -18   3         49.30         33.60        29.03 o                         
   6 -18   3         21.31         -1.86        28.48 o                         
   7 -18   3          5.03          3.57        33.06 o                         
  -9 -17   3          6.18         14.68        41.42 o                         
  -8 -17   3        102.06        111.59        27.14 o                         
  -7 -17   3         48.06         28.11        25.22 o                         
  -6 -17   3        188.89        174.30        34.98 o                         
  -5 -17   3        292.78        257.62        24.04 o                         
  -4 -17   3        179.58        170.56        22.51 o                         
  -3 -17   3        336.22        349.52        13.10 o                         
  -2 -17   3        391.71        369.52        12.74 o                         
  -1 -17   3        169.60        152.70         8.93 o                         
   0 -17   3        515.43        476.40        12.39 o                         
   1 -17   3        746.58        753.54        23.98 o                         
   2 -17   3        265.00        306.09        24.82 o                         
   3 -17   3        165.94        161.80        34.46 o                         
   4 -17   3        306.18        300.25        26.52 o                         
   5 -17   3         83.03         79.98        20.50 o                         
   6 -17   3         34.69         18.55        22.31 o                         
   7 -17   3         92.53         58.77        35.54 o                         
  -9 -16   3          9.26        -26.76        26.76 o                         
  -8 -16   3         20.59         16.39        25.30 o                         
  -7 -16   3         13.57         34.30        20.74 o                         
  -6 -16   3        100.26         93.50        18.51 o                         
  -5 -16   3        260.44        257.05        19.92 o                         
  -4 -16   3        121.25        131.42        18.93 o                         
  -3 -16   3        115.24        135.40        11.39 o                         
  -2 -16   3        315.91        288.27        10.20 o                         
  -1 -16   3        287.65        264.93         9.19 o                         
   0 -16   3         99.73         89.07         6.83 o                         
   1 -16   3       1710.25       1732.45        36.99 o                         
   2 -16   3        477.42        466.11        23.54 o                         
   3 -16   3        249.49        248.38        28.44 o                         
   4 -16   3        563.43        562.71        28.62 o                         
   5 -16   3         92.97        111.95        17.93 o                         
   6 -16   3         31.49         10.76        19.78 o                         
   7 -16   3         34.31        -30.44        31.93 o                         
  -9 -15   3         10.61        -28.52        28.52 o                         
  -8 -15   3         58.44         43.76        22.10 o                         
  -7 -15   3        367.50        410.10        53.65 o                         
  -6 -15   3        367.49        334.56        26.98 o                         
  -5 -15   3        125.14        117.69        14.56 o                         
  -4 -15   3        389.30        376.91        21.58 o                         
  -3 -15   3        344.48        351.84        23.16 o                         
  -2 -15   3        972.57        951.22        16.24 o                         
  -1 -15   3        255.69        256.80         8.82 o                         
   0 -15   3         55.96         54.91         7.87 o                         
   1 -15   3        874.96        893.00        27.30 o                         
   2 -15   3        180.14        211.26        18.27 o                         
   3 -15   3         69.42         52.98        11.90 o                         
   4 -15   3        523.99        511.18        21.05 o                         
   5 -15   3        137.45        139.12        16.79 o                         
   6 -15   3        169.51        143.18        21.49 o                         
   7 -15   3         35.48         -5.57        31.76 o                         
  -9 -14   3         29.10         18.83        29.40 o                         
  -8 -14   3         21.35         36.58        20.90 o                         
  -7 -14   3       1182.63       1164.99        56.08 o                         
  -6 -14   3        210.21        226.99        25.19 o                         
  -5 -14   3        233.63        199.25        20.39 o                         
  -4 -14   3        176.24        179.60        15.33 o                         
  -3 -14   3       1230.14       1157.20        25.90 o                         
  -2 -14   3        885.47        867.50        15.20 o                         
  -1 -14   3       1196.94       1209.89        17.67 o                         
   0 -14   3       1287.46       1241.63        17.18 o                         
   1 -14   3       1074.43       1077.47        26.98 o                         
   2 -14   3         56.62         97.37        16.06 o                         
   3 -14   3        815.43        818.86        27.91 o                         
   4 -14   3        233.33        223.72        17.92 o                         
   5 -14   3        238.78        250.66        22.85 o                         
   6 -14   3        162.79         94.11        20.42 o                         
   7 -14   3        192.57        163.00        55.39 o                         
  -9 -13   3          6.48         -3.76        35.46 o                         
  -8 -13   3        332.98        379.45        61.36 o                         
  -7 -13   3        506.98        516.09        33.30 o                         
  -6 -13   3       1047.70       1028.36        34.94 o                         
  -5 -13   3        118.95        117.48        13.42 o                         
  -4 -13   3         80.04         84.56        12.03 o                         
  -3 -13   3        228.30        229.15        10.88 o                         
  -2 -13   3        359.71        373.96        10.07 o                         
  -1 -13   3       3805.02       3893.73        43.51 o                         
   0 -13   3        176.01        173.93         6.64 o                         
   1 -13   3        793.57        780.56        22.33 o                         
   2 -13   3        270.59        257.69        17.69 o                         
   3 -13   3        476.27        459.68        16.22 o                         
   4 -13   3        267.65        248.79        24.44 o                         
   5 -13   3        410.50        373.00        28.91 o                         
   6 -13   3         45.88         42.72        16.34 o                         
   7 -13   3         65.66         59.02        32.63 o                         
  -9 -12   3         24.67        -22.87        27.97 o                         
  -8 -12   3        302.28        243.60        31.82 o                         
  -7 -12   3        814.43        835.02        37.01 o                         
  -6 -12   3        149.46        182.02        23.61 o                         
  -5 -12   3        397.74        396.02        18.93 o                         
  -4 -12   3       1166.13       1176.26        26.69 o                         
  -3 -12   3        631.95        662.43        15.05 o                         
  -2 -12   3       4416.36       4465.04        49.22 o                         
  -1 -12   3       5313.34       5410.57        59.99 o                         
   0 -12   3        346.86        360.53         7.43 o                         
   1 -12   3       1051.24       1095.39        25.69 o                         
   2 -12   3         44.24         30.39         7.87 o                         
   3 -12   3        257.71        279.55        14.12 o                         
   4 -12   3        134.82        143.61        15.02 o                         
   5 -12   3         47.54         46.01        12.70 o                         
   6 -12   3        148.86        145.31        17.22 o                         
   7 -12   3        110.18        143.87       102.99 o                         
  -9 -11   3          6.14        -26.57        26.57 o                         
  -8 -11   3         39.69          9.57        35.20 o                         
  -7 -11   3        404.34        409.83        31.35 o                         
  -6 -11   3       1117.58       1089.24        37.38 o                         
  -5 -11   3        483.29        447.66        19.99 o                         
  -4 -11   3        464.50        480.98        25.03 o                         
  -3 -11   3        944.05        983.12        18.34 o                         
  -2 -11   3        442.99        462.79        11.15 o                         
  -1 -11   3       5221.34       5539.81        65.15 o                         
   0 -11   3        857.35        807.45        12.63 o                         
   1 -11   3       4403.47       4815.68        81.29 o                         
   2 -11   3         47.81         40.83         6.10 o                         
   3 -11   3        356.27        320.81        13.90 o                         
   4 -11   3        349.14        334.50        18.58 o                         
   5 -11   3         66.66         49.32        12.98 o                         
   6 -11   3          9.90          0.37        15.26 o                         
   7 -11   3        197.71        197.36        54.59 o                         
  -9 -10   3          9.44         17.08        56.43 o                         
  -8 -10   3         30.79         29.40        57.72 o                         
  -7 -10   3        688.40        664.82        34.28 o                         
  -6 -10   3        482.35        476.15        26.98 o                         
  -5 -10   3        448.60        447.12        19.50 o                         
  -4 -10   3        262.32        334.52        15.28 o                         
  -3 -10   3       2898.81       3048.31        39.69 o                         
  -2 -10   3       1478.89       1559.99        21.07 o                         
  -1 -10   3       2801.58       2811.03        32.22 o                         
   0 -10   3       8005.81       8254.19        78.55 o                         
   1 -10   3        555.04        593.98        18.98 o                         
   2 -10   3        615.24        605.18        14.06 o                         
   3 -10   3         67.34         58.42        11.38 o                         
   4 -10   3        232.65        267.00        18.27 o                         
   5 -10   3        226.17        276.26        23.53 o                         
   6 -10   3        180.59        176.12        20.78 o                         
   7 -10   3        101.67         90.67        33.54 o                         
 -10  -9   3         35.83         28.24        40.38 o                         
  -9  -9   3         31.59         27.95        33.13 o                         
  -8  -9   3        150.31        139.77        25.94 o                         
  -7  -9   3        445.86        434.20        31.18 o                         
  -6  -9   3        147.70        141.57        19.81 o                         
  -5  -9   3         45.47         78.75        18.46 o                         
  -4  -9   3       1051.86       1151.44        34.45 o                         
  -3  -9   3        861.15        892.55        15.34 o                         
  -2  -9   3       3658.29       3800.94        42.23 o                         
  -1  -9   3       5161.19       5120.31        59.53 o                         
   0  -9   3        485.23        509.73        22.20 o                         
   1  -9   3       2735.01       2749.75        29.37 o                         
   2  -9   3        423.40        426.14        12.17 o                         
   3  -9   3        210.62        204.94        12.31 o                         
   4  -9   3        479.98        453.81        23.82 o                         
   5  -9   3        281.01        267.50        21.35 o                         
   6  -9   3        118.16        127.47        25.53 o                         
   7  -9   3        130.76        189.34        29.47 o                         
 -10  -8   3         11.10        -14.00        33.08 o                         
  -9  -8   3         43.25          0.00        31.58 o                         
  -8  -8   3         54.96         45.08        23.01 o                         
  -7  -8   3       1363.71       1377.47        49.77 o                         
  -6  -8   3         17.02         64.04        16.26 o                         
  -5  -8   3        345.81        356.01        17.39 o                         
  -4  -8   3       1898.14       1937.42        34.72 o                         
  -3  -8   3        311.35        339.67        14.97 o                         
  -2  -8   3       1570.89       1598.88        33.99 o                         
  -1  -8   3       3404.43       3481.16        42.50 o                         
   0  -8   3       4468.39       4487.54        48.05 o                         
   1  -8   3       3158.59       3187.45        39.04 o                         
   2  -8   3       1828.26       1854.41        30.37 o                         
   3  -8   3         76.50         89.18         9.44 o                         
   4  -8   3        176.57        185.26        16.97 o                         
   5  -8   3        718.08        731.01        26.31 o                         
   6  -8   3        275.51        283.52        27.94 o                         
   7  -8   3         65.05         72.89        27.27 o                         
   8  -8   3         24.60         79.19        41.49 o                         
 -10  -7   3         15.45        -33.47        33.47 o                         
  -9  -7   3          6.82        -28.00        28.00 o                         
  -8  -7   3        183.13        189.73        31.79 o                         
  -7  -7   3        222.41        213.01        32.21 o                         
  -6  -7   3        635.04        630.86        43.65 o                         
  -5  -7   3        320.41        345.90        31.20 o                         
  -4  -7   3        856.92       1005.93        41.77 o                         
  -3  -7   3       1368.99       1466.49        29.03 o                         
  -2  -7   3       4595.22       4650.51        49.90 o                         
  -1  -7   3       1280.88       1257.35        16.56 o                         
   0  -7   3       1717.40       1806.96        23.41 o                         
   1  -7   3       7834.72       7973.74        76.64 o                         
   2  -7   3        426.67        483.14        14.44 o                         
   3  -7   3        587.21        593.24        16.41 o                         
   4  -7   3        202.36        203.82        15.69 o                         
   5  -7   3        431.27        445.59        23.31 o                         
   6  -7   3         74.23         54.35        17.26 o                         
   7  -7   3         12.83         29.30        22.25 o                         
   8  -7   3         12.78         23.91        46.85 o                         
 -10  -6   3         22.51        -21.09        34.75 o                         
  -9  -6   3         28.71         10.15        32.10 o                         
  -8  -6   3        183.07        148.31        32.87 o                         
  -7  -6   3        165.23        180.20        30.06 o                         
  -6  -6   3         17.71         17.19        14.49 o                         
  -5  -6   3        748.56        790.11        22.40 o                         
  -4  -6   3       1815.99       1870.32        36.84 o                         
  -3  -6   3       3493.66       3290.43        38.09 o                         
  -2  -6   3       1614.06       1495.64        19.48 o                         
  -1  -6   3       1813.93       1798.63        21.60 o                         
   0  -6   3       2332.69       2235.54        26.03 o                         
   1  -6   3       4904.19       4928.33        49.03 o                         
   2  -6   3        542.85        588.30        14.23 o                         
   3  -6   3        249.01        264.18        12.54 o                         
   4  -6   3         84.17        107.06        12.62 o                         
   5  -6   3        740.73        770.85        25.66 o                         
   6  -6   3        398.14        427.33        27.55 o                         
   7  -6   3         76.59         84.67        19.40 o                         
   8  -6   3          8.78        -38.41        38.41 o                         
 -10  -5   3         55.02         72.55        50.99 o                         
  -9  -5   3         18.57         35.71        46.85 o                         
  -8  -5   3         75.23         35.77        47.88 o                         
  -7  -5   3        222.49        253.52        46.82 o                         
  -6  -5   3         22.90         55.56        18.12 o                         
  -5  -5   3        329.93        345.52        19.71 o                         
  -4  -5   3        521.25        550.30        18.59 o                         
  -3  -5   3       1587.80       1617.76        29.58 o                         
  -2  -5   3        660.86        669.71        13.12 o                         
  -1  -5   3       2926.47       2768.02        30.85 o                         
   0  -5   3       2644.47       2628.33        29.87 o                         
   1  -5   3       1800.73       1828.36        21.05 o                         
   2  -5   3       1923.45       1874.77        25.05 o                         
   3  -5   3        321.10        311.92        12.99 o                         
   4  -5   3        170.88        164.27        15.02 o                         
   5  -5   3        993.06       1031.28        28.55 o                         
   6  -5   3        224.60        245.90        25.46 o                         
   7  -5   3         71.52         60.90        19.69 o                         
   8  -5   3          5.39        -31.87        39.86 o                         
 -10  -4   3          6.23          9.63        33.13 o                         
  -9  -4   3         17.15          8.68        26.41 o                         
  -8  -4   3         43.26         23.04        27.38 o                         
  -7  -4   3         85.67        111.34        27.95 o                         
  -6  -4   3        242.74        240.03        25.80 o                         
  -5  -4   3        858.83        852.45        24.91 o                         
  -4  -4   3        192.69        234.52        23.05 o                         
  -3  -4   3        451.30        435.19         9.71 o                         
  -2  -4   3        661.58        725.01        12.93 o                         
  -1  -4   3        713.14        806.05        15.18 o                         
   0  -4   3       2487.77       2453.64        27.80 o                         
   1  -4   3        240.57        262.94         9.81 o                         
   2  -4   3        698.30        692.75        13.49 o                         
   3  -4   3        549.14        561.97        15.97 o                         
   4  -4   3         89.79         94.05        13.52 o                         
   5  -4   3        111.18        126.52        17.50 o                         
   6  -4   3        139.36        142.04        17.91 o                         
   7  -4   3         21.02         13.17        19.07 o                         
   8  -4   3         23.64         51.95        33.80 o                         
 -10  -3   3         36.96        -30.95        48.66 o                         
  -9  -3   3          4.29        -24.79        24.79 o                         
  -8  -3   3        115.57        103.01        37.27 o                         
  -7  -3   3         57.19         82.32        29.25 o                         
  -6  -3   3        488.07        473.69        44.78 o                         
  -5  -3   3        224.64        242.78        29.51 o                         
  -4  -3   3       1417.60       1448.63        25.56 o                         
  -3  -3   3        343.56        363.56         9.60 o                         
  -2  -3   3       1933.66       1839.80        24.48 o                         
  -1  -3   3       3570.08       3594.91        38.47 o                         
   0  -3   3       1225.66       1239.81        18.06 o                         
   1  -3   3       1094.85       1097.94        14.32 o                         
   2  -3   3        466.17        457.09        11.66 o                         
   3  -3   3        205.50        198.18        16.06 o                         
   4  -3   3        296.89        270.99        16.36 o                         
   5  -3   3        127.30        142.49        18.58 o                         
   6  -3   3         36.81         41.55        15.38 o                         
   7  -3   3         77.56         74.07        19.63 o                         
   8  -3   3          6.90         31.91        67.56 o                         
 -10  -2   3          6.88        -24.09        32.55 o                         
  -9  -2   3         43.42         68.18        26.14 o                         
  -8  -2   3         19.92         -4.66        35.20 o                         
  -7  -2   3         11.88         13.62        15.32 o                         
  -6  -2   3        475.68        509.65        87.74 o                         
  -5  -2   3       2057.64       2158.12        32.92 o                         
  -4  -2   3       1796.86       1930.50        25.32 o                         
  -3  -2   3       1775.16       1677.66        21.66 o                         
  -2  -2   3        230.86        252.02        12.91 o                         
  -1  -2   3        291.94        292.10        10.90 o                         
   0  -2   3       2414.47       2272.37        25.63 o                         
   1  -2   3       1346.72       1319.48        17.70 o                         
   2  -2   3       4016.62       4161.44        46.99 o                         
   3  -2   3        749.19        727.67        17.67 o                         
   4  -2   3        139.82        134.18        13.00 o                         
   5  -2   3         85.38         73.56        11.87 o                         
   6  -2   3         40.50         44.97        14.84 o                         
   7  -2   3          7.93         29.51        20.76 o                         
   8  -2   3          4.35        -17.18        32.27 o                         
 -10  -1   3          5.24         13.42        32.55 o                         
  -9  -1   3          7.86         31.63        26.14 o                         
  -8  -1   3         11.67          0.96        32.61 o                         
  -7  -1   3         45.04         37.95        16.64 o                         
  -6  -1   3       1313.70       1300.32        24.11 o                         
  -5  -1   3        992.10       1066.09        29.20 o                         
  -4  -1   3       1665.40       1837.45        28.22 o                         
  -3  -1   3        223.91        234.08        12.91 o                         
  -2  -1   3       3005.51       3039.28        33.97 o                         
  -1  -1   3       1322.45       1364.81        15.55 o                         
   0  -1   3        969.25        953.46        12.89 o                         
   1  -1   3        578.95        583.75        11.23 o                         
   2  -1   3        881.02        937.19        32.57 o                         
   3  -1   3       1317.45       1310.70        24.43 o                         
   4  -1   3         89.55         77.24         9.60 o                         
   5  -1   3        482.57        457.78        22.39 o                         
   6  -1   3        174.95        228.70        23.11 o                         
   7  -1   3         10.34         11.12        20.29 o                         
   8  -1   3          2.05         -8.88        32.36 o                         
 -10   0   3          8.10         33.38        32.21 o                         
  -9   0   3         12.28          2.47        49.70 o                         
  -8   0   3         34.98         30.26        27.42 o                         
  -7   0   3          9.45          9.65         8.26 o                         
  -6   0   3        150.50        144.75        12.00 o                         
  -5   0   3       1721.80       1800.39        29.67 o                         
  -4   0   3        689.94        752.84        22.17 o                         
  -3   0   3        752.20        715.79        12.50 o                         
  -2   0   3       2143.09       2151.00        32.41 o                         
  -1   0   3        334.17        338.50         9.12 o                         
   0   0   3       1976.10       1700.12        20.04 o                         
   1   0   3        729.05        665.11        16.09 o                         
   2   0   3       1055.98       1026.96        20.24 o                         
   3   0   3        373.64        405.16        13.06 o                         
   4   0   3        253.65        256.40        21.50 o                         
   5   0   3         30.13         17.60        11.08 o                         
   6   0   3        246.19        272.54        32.15 o                         
   7   0   3         41.25         38.58        20.90 o                         
   8   0   3         14.84         67.07        61.34 o                         
 -10   1   3          5.21        -17.26        31.35 o                         
  -9   1   3          7.86         -4.27        25.07 o                         
  -8   1   3         11.70         14.26        14.55 o                         
  -7   1   3         45.11         37.20         9.09 o                         
  -6   1   3       1313.73       1282.19        25.51 o                         
  -5   1   3        992.10       1084.47        37.21 o                         
  -4   1   3       1666.77       1816.64        23.48 o                         
  -3   1   3        224.66        226.56        13.24 o                         
  -2   1   3       3005.69       3028.56        31.22 o                         
  -1   1   3       1322.71       1348.51        14.50 o                         
   0   1   3        969.92        978.29        24.23 o                         
   1   1   3        579.01        565.55        16.20 o                         
   2   1   3        879.99        925.35        28.04 o                         
   3   1   3       1320.32       1303.95        20.72 o                         
   4   1   3         89.52         86.87        15.17 o                         
   5   1   3        482.62        500.66        22.95 o                         
   6   1   3        174.77        169.28        26.20 o                         
   7   1   3         10.32          3.43        20.39 o                         
   8   1   3          2.03         -4.30        33.58 o                         
 -10   2   3          6.88         -5.61        41.15 o                         
  -9   2   3         43.37         28.48        25.62 o                         
  -8   2   3         20.00         16.74        13.63 o                         
  -7   2   3         11.89         14.49        12.18 o                         
  -6   2   3        475.46        506.73        16.89 o                         
  -5   2   3       2056.71       2201.54        35.23 o                         
  -4   2   3       1794.70       1902.83        26.33 o                         
  -3   2   3       1778.31       1666.96        20.47 o                         
  -2   2   3        231.21        253.32         8.30 o                         
  -1   2   3        292.12        288.59        10.68 o                         
   0   2   3       2413.10       2257.58        25.62 o                         
   1   2   3       1346.24       1331.00        17.70 o                         
   2   2   3       4013.08       4155.18        51.88 o                         
   3   2   3        749.40        736.05        16.32 o                         
   4   2   3        139.98        132.89        14.00 o                         
   5   2   3         85.39         91.00        25.60 o                         
   6   2   3         40.50         47.69        15.69 o                         
   7   2   3          7.92        -26.94        31.58 o                         
   8   2   3          4.35         28.50        34.75 o                         
 -10   3   3         37.03         -0.93        79.72 o                         
  -9   3   3          4.31          3.88        25.74 o                         
  -8   3   3        115.85        117.35        34.01 o                         
  -7   3   3         57.29         44.42        10.33 o                         
  -6   3   3        487.96        506.56        17.52 o                         
  -5   3   3        224.82        235.02        31.06 o                         
  -4   3   3       1417.21       1422.82        31.69 o                         
  -3   3   3        343.85        362.32         9.28 o                         
  -2   3   3       1932.23       1820.88        19.27 o                         
  -1   3   3       3571.74       3544.18        38.84 o                         
   0   3   3       1225.41       1227.95        15.61 o                         
   1   3   3       1094.88       1081.16        15.43 o                         
   2   3   3        465.65        461.88        11.12 o                         
   3   3   3        205.46        199.29        10.88 o                         
   4   3   3        296.28        306.17        16.87 o                         
   5   3   3        127.21        106.82        15.55 o                         
   6   3   3         36.76         40.10        15.97 o                         
   7   3   3         77.57         83.08        21.59 o                         
   8   3   3          6.87        -33.26        33.26 o                         
 -10   4   3          6.19         13.67        32.99 o                         
  -9   4   3         17.05          7.73        26.58 o                         
  -8   4   3         43.21         35.10        27.42 o                         
  -7   4   3         85.56        124.13        19.73 o                         
  -6   4   3        242.64        236.05        15.03 o                         
  -5   4   3        859.24        859.06        20.39 o                         
  -4   4   3        192.64        213.82        19.35 o                         
  -3   4   3        451.30        424.61         9.31 o                         
  -2   4   3        660.61        736.49        10.14 o                         
  -1   4   3        713.27        783.93        17.20 o                         
   0   4   3       2487.26       2417.38        30.35 o                         
   1   4   3        241.22        253.68         7.29 o                         
   2   4   3        698.07        711.42        13.41 o                         
   3   4   3        548.15        552.93        14.66 o                         
   4   4   3         90.06         79.91        12.25 o                         
   5   4   3        111.32        150.68        22.21 o                         
   6   4   3        139.06        124.01        18.81 o                         
   7   4   3         21.04         41.05        21.03 o                         
   8   4   3         23.72         54.42        41.67 o                         
 -10   5   3         55.02         59.45        35.14 o                         
  -9   5   3         18.77         63.67        44.52 o                         
  -8   5   3         75.18         70.67        16.09 o                         
  -7   5   3        222.61        185.52        19.62 o                         
  -6   5   3         22.95         25.36         8.84 o                         
  -5   5   3        330.41        326.89        17.33 o                         
  -4   5   3        521.19        530.80        13.49 o                         
  -3   5   3       1587.86       1571.10        18.27 o                         
  -2   5   3        661.39        647.63         9.54 o                         
  -1   5   3       2926.15       2731.28        34.14 o                         
   0   5   3       2645.05       2654.02        32.70 o                         
   1   5   3       1800.74       1834.04        24.82 o                         
   2   5   3       1925.97       1910.33        26.86 o                         
   3   5   3        321.32        314.12        12.94 o                         
   4   5   3        170.24        167.54        19.58 o                         
   5   5   3        993.37       1042.58        32.16 o                         
   6   5   3        224.27        224.35        29.06 o                         
   7   5   3         71.55         92.80        21.99 o                         
   8   5   3          5.43         17.36        33.43 o                         
 -10   6   3         22.48         18.92        33.98 o                         
  -9   6   3         28.95         16.04        37.27 o                         
  -8   6   3        183.40        192.70        28.14 o                         
  -7   6   3        165.53        160.85        16.27 o                         
  -6   6   3         17.70          4.34        11.65 o                         
  -5   6   3        748.62        754.25        21.13 o                         
  -4   6   3       1815.58       1821.21        26.64 o                         
  -3   6   3       3493.46       3285.48        32.70 o                         
  -2   6   3       1615.30       1488.12        16.68 o                         
  -1   6   3       1813.52       1779.56        27.48 o                         
   0   6   3       2332.32       2255.76        28.60 o                         
   1   6   3       4902.58       4915.45        74.38 o                         
   2   6   3        541.82        558.07        12.85 o                         
   3   6   3        248.71        244.98        12.20 o                         
   4   6   3         84.07         90.47        12.60 o                         
   5   6   3        741.07        794.67        28.70 o                         
   6   6   3        399.02        447.79        31.43 o                         
   7   6   3         76.48         93.08        21.77 o                         
   8   6   3          8.82        -10.66        33.67 o                         
 -10   7   3         15.56         16.81        34.63 o                         
  -9   7   3          6.88         25.85        26.24 o                         
  -8   7   3        182.91        246.41        33.13 o                         
  -7   7   3        222.78        207.31        20.56 o                         
  -6   7   3        634.94        622.05        21.22 o                         
  -5   7   3        319.96        315.81        19.31 o                         
  -4   7   3        857.71        967.08        26.40 o                         
  -3   7   3       1370.38       1438.57        20.20 o                         
  -2   7   3       4593.71       4580.74        42.93 o                         
  -1   7   3       1281.28       1259.57        18.61 o                         
   0   7   3       1718.09       1771.50        35.16 o                         
   1   7   3       7831.89       7956.58       103.28 o                         
   2   7   3        426.58        449.65        11.39 o                         
   3   7   3        587.70        573.12        15.77 o                         
   4   7   3        202.95        189.76        17.15 o                         
   5   7   3        431.46        424.31        29.43 o                         
   6   7   3         74.20         59.32        24.11 o                         
   7   7   3         12.86         38.27        27.20 o                         
   8   7   3         12.78          2.16        27.44 o                         
 -10   8   3         11.10        -20.75        35.98 o                         
  -9   8   3         43.16         64.25        27.86 o                         
  -8   8   3         54.82         67.90        17.00 o                         
  -7   8   3       1362.91       1391.41        37.77 o                         
  -6   8   3         17.02         18.31         9.70 o                         
  -5   8   3        345.43        346.37        15.61 o                         
  -4   8   3       1898.41       1919.86        24.81 o                         
  -3   8   3        310.64        299.71         8.40 o                         
  -2   8   3       1571.71       1544.60        17.51 o                         
  -1   8   3       3409.56       3474.72        47.14 o                         
   0   8   3       4467.21       4448.89        60.02 o                         
   1   8   3       3161.25       3188.99        36.07 o                         
   2   8   3       1826.61       1820.51        28.94 o                         
   3   8   3         76.69         74.95         9.75 o                         
   4   8   3        177.55        179.73        15.98 o                         
   5   8   3        719.01        741.14        29.52 o                         
   6   8   3        275.82        298.96        31.78 o                         
   7   8   3         64.77         70.19        22.67 o                         
   8   8   3         24.55         33.42        28.17 o                         
 -10   9   3         35.81         64.31        35.43 o                         
  -9   9   3         31.69         54.40        28.72 o                         
  -8   9   3        150.62        133.52        20.88 o                         
  -7   9   3        445.87        424.62        24.76 o                         
  -6   9   3        147.84        137.83        16.37 o                         
  -5   9   3         45.66         46.50        12.91 o                         
  -4   9   3       1051.40       1087.74        17.64 o                         
  -3   9   3        862.16        874.82        13.53 o                         
  -2   9   3       3657.43       3779.05        39.12 o                         
  -1   9   3       5160.05       5005.46        85.86 o                         
   0   9   3        484.93        470.62        12.37 o                         
   1   9   3       2733.98       2795.52        32.22 o                         
   2   9   3        422.59        418.24        11.08 o                         
   3   9   3        210.56        208.93        12.07 o                         
   4   9   3        479.22        445.53        23.89 o                         
   5   9   3        280.86        271.59        27.62 o                         
   6   9   3        117.65        166.08        25.28 o                         
   7   9   3        131.09        187.24        28.24 o                         
  -9  10   3          9.46         11.62        29.18 o                         
  -8  10   3         30.76         17.67        27.96 o                         
  -7  10   3        687.98        670.04        28.74 o                         
  -6  10   3        482.56        486.30        22.90 o                         
  -5  10   3        447.95        441.58        19.54 o                         
  -4  10   3        261.54        270.04        10.22 o                         
  -3  10   3       2901.35       3019.17        33.64 o                         
  -2  10   3       1478.40       1555.83        21.11 o                         
  -1  10   3       2798.74       2796.04        32.20 o                         
   0  10   3       8005.12       8272.75       105.92 o                         
   1  10   3        555.05        609.43        19.36 o                         
   2  10   3        615.70        605.38        13.05 o                         
   3  10   3         67.51         81.58        11.59 o                         
   4  10   3        232.54        231.23        17.14 o                         
   5  10   3        226.36        240.02        27.75 o                         
   6  10   3        180.41        200.36        47.37 o                         
   7  10   3        101.75        152.83        28.21 o                         
  -9  11   3          6.12         -6.78        27.85 o                         
  -8  11   3         39.71         30.24        22.63 o                         
  -7  11   3        404.48        398.16        25.24 o                         
  -6  11   3       1117.56       1059.06        31.14 o                         
  -5  11   3        484.17        460.06        15.66 o                         
  -4  11   3        464.25        461.80        12.52 o                         
  -3  11   3        945.23        979.93        16.32 o                         
  -2  11   3        443.41        454.79        12.33 o                         
  -1  11   3       5219.88       5629.31        59.58 o                         
   0  11   3        857.88        803.44        31.74 o                         
   1  11   3       4403.48       4623.29        63.20 o                         
   2  11   3         47.53         51.45         6.04 o                         
   3  11   3        356.49        341.42        13.57 o                         
   4  11   3        348.68        347.93        18.01 o                         
   5  11   3         66.72         37.43        17.34 o                         
   6  11   3          9.88          8.53        17.43 o                         
   7  11   3        197.87        231.32        78.14 o                         
  -9  12   3         24.55         41.76        22.64 o                         
  -8  12   3        302.38        260.00        28.16 o                         
  -7  12   3        814.94        753.33        31.74 o                         
  -6  12   3        149.63        114.57        19.36 o                         
  -5  12   3        399.24        384.82        15.12 o                         
  -4  12   3       1166.91       1198.66        17.70 o                         
  -3  12   3        634.36        672.13        15.45 o                         
  -2  12   3       4416.86       4392.61        50.21 o                         
  -1  12   3       5312.39       5580.03        59.27 o                         
   0  12   3        347.08        358.78        11.00 o                         
   1  12   3       1050.60       1029.30        20.55 o                         
   2  12   3         44.34         38.62         5.56 o                         
   3  12   3        257.86        272.78        12.47 o                         
   4  12   3        135.08        123.64        20.36 o                         
   5  12   3         47.41         31.95        17.68 o                         
   6  12   3        148.99        176.77        36.65 o                         
   7  12   3        110.25        158.99        27.82 o                         
  -9  13   3          6.56          5.27        20.95 o                         
  -8  13   3        332.86        284.80        29.13 o                         
  -7  13   3        506.29        474.09        28.47 o                         
  -6  13   3       1047.90       1042.24        25.60 o                         
  -5  13   3        119.41        130.27        12.45 o                         
  -4  13   3         80.46         81.90         7.09 o                         
  -3  13   3        228.28        236.33        11.99 o                         
  -2  13   3        359.77        387.87         9.73 o                         
  -1  13   3       3805.81       3868.10        48.06 o                         
   0  13   3        176.22        189.70        10.26 o                         
   1  13   3        793.94        802.10        25.24 o                         
   2  13   3        270.10        230.22        13.55 o                         
   3  13   3        475.59        448.78        15.49 o                         
   4  13   3        267.90        278.18        17.69 o                         
   5  13   3        410.17        361.38        32.61 o                         
   6  13   3         45.94         69.83        19.69 o                         
   7  13   3         65.84         48.55        24.06 o                         
  -9  14   3         29.22         19.45        33.12 o                         
  -8  14   3         21.29         14.34        18.24 o                         
  -7  14   3       1182.62       1155.38        29.91 o                         
  -6  14   3        210.13        223.78        16.06 o                         
  -5  14   3        233.93        229.34        13.47 o                         
  -4  14   3        176.26        186.06         8.80 o                         
  -3  14   3       1230.75       1192.38        23.08 o                         
  -2  14   3        886.35        883.46        18.24 o                         
  -1  14   3       1197.32       1233.90        21.99 o                         
   0  14   3       1286.75       1274.28        19.73 o                         
   1  14   3       1075.69       1056.01        30.04 o                         
   2  14   3         56.44         56.24         8.93 o                         
   3  14   3        816.95        843.41        31.28 o                         
   4  14   3        233.86        265.16        23.86 o                         
   5  14   3        239.03        256.66        54.07 o                         
   6  14   3        162.56        147.49        58.50 o                         
   7  14   3        192.57        180.69        29.44 o                         
  -9  15   3         10.67         13.81        22.42 o                         
  -8  15   3         58.71         66.33        14.73 o                         
  -7  15   3        367.66        384.40        21.80 o                         
  -6  15   3        367.48        319.16        19.13 o                         
  -5  15   3        125.14        125.11        12.10 o                         
  -4  15   3        389.42        383.43        10.94 o                         
  -3  15   3        344.40        364.39        10.04 o                         
  -2  15   3        973.98        961.57        19.60 o                         
  -1  15   3        255.75        278.79        10.52 o                         
   0  15   3         56.08         67.67         7.62 o                         
   1  15   3        874.88        864.95        32.59 o                         
   2  15   3        180.32        179.33        14.56 o                         
   3  15   3         69.50         85.66        18.64 o                         
   4  15   3        524.49        524.74        19.60 o                         
   5  15   3        137.66        126.14        25.37 o                         
   6  15   3        169.69        150.45        28.85 o                         
   7  15   3         35.45         17.66        24.57 o                         
  -9  16   3          9.39         20.54        17.99 o                         
  -8  16   3         20.54         12.84        14.42 o                         
  -7  16   3         13.64         -3.17        11.21 o                         
  -6  16   3        100.14        109.21        13.97 o                         
  -5  16   3        260.15        258.96        16.30 o                         
  -4  16   3        121.21        133.03         8.86 o                         
  -3  16   3        115.34        121.97         8.20 o                         
  -2  16   3        315.68        302.72        10.75 o                         
  -1  16   3        287.15        290.12        11.24 o                         
   0  16   3         99.85        103.98         8.79 o                         
   1  16   3       1709.98       1750.77        34.52 o                         
   2  16   3        477.52        484.92        19.76 o                         
   3  16   3        249.69        259.04        22.32 o                         
   4  16   3        563.75        599.26        31.66 o                         
   5  16   3         93.06        113.38        25.01 o                         
   6  16   3         31.48         15.90        28.47 o                         
   7  16   3         34.27         14.33        24.49 o                         
  -9  17   3          6.19         -5.27        17.49 o                         
  -8  17   3        101.91         76.28        15.23 o                         
  -7  17   3         48.16         58.76        13.40 o                         
  -6  17   3        188.89        185.23        15.73 o                         
  -5  17   3        292.74        264.60        16.77 o                         
  -4  17   3        179.66        167.08        10.24 o                         
  -3  17   3        336.05        341.62        10.56 o                         
  -2  17   3        391.28        394.15        13.53 o                         
  -1  17   3        169.67        171.56        10.72 o                         
   0  17   3        515.24        496.86        20.12 o                         
   1  17   3        746.91        758.17        21.52 o                         
   2  17   3        264.52        246.66        16.98 o                         
   3  17   3        166.43        162.36        22.13 o                         
   4  17   3        306.12        360.07        28.52 o                         
   5  17   3         83.10         71.69        23.93 o                         
   6  17   3         34.53         18.67        38.31 o                         
   7  17   3         92.54         87.71        28.26 o                         
  -9  18   3         14.90         12.11        25.33 o                         
  -8  18   3         19.55        -18.53        18.53 o                         
  -7  18   3         51.65         36.84        12.44 o                         
  -6  18   3        683.54        705.56        23.19 o                         
  -5  18   3        186.26        220.86        16.47 o                         
  -4  18   3        111.99        121.67         9.97 o                         
  -3  18   3         65.73         66.27         6.66 o                         
  -2  18   3        207.60        204.63        11.03 o                         
  -1  18   3         45.28         54.60         7.54 o                         
   0  18   3        744.28        737.80        20.74 o                         
   1  18   3       1113.28       1100.53        26.70 o                         
   2  18   3        184.65        189.31        16.67 o                         
   3  18   3        284.64        296.26        25.26 o                         
   4  18   3        125.64        141.28        26.35 o                         
   5  18   3         49.36         26.40        20.50 o                         
   6  18   3         21.32         62.82        25.74 o                         
   7  18   3          5.06        -25.77        25.77 o                         
  -9  19   3         32.80         30.16        34.32 o                         
  -8  19   3         84.14         95.24        16.54 o                         
  -7  19   3         87.57        130.39        17.43 o                         
  -6  19   3         79.63         83.79        13.45 o                         
  -5  19   3         15.79         26.12         9.79 o                         
  -4  19   3        127.45        136.06        10.38 o                         
  -3  19   3        412.23        428.38        12.14 o                         
  -2  19   3        319.80        313.91        13.22 o                         
  -1  19   3         57.75         80.20        10.15 o                         
   0  19   3         12.88         12.99         7.81 o                         
   1  19   3        488.83        477.89        19.21 o                         
   2  19   3         38.21         52.32        10.80 o                         
   3  19   3        720.78        730.96        32.57 o                         
   4  19   3        239.07        311.48        68.82 o                         
   5  19   3         93.43        106.20        25.23 o                         
   6  19   3        131.91        144.70        67.04 o                         
   7  19   3         46.73          6.36        27.33 o                         
  -9  20   3         50.89         38.64        27.12 o                         
  -8  20   3         14.38         -9.02        15.27 o                         
  -7  20   3         51.38         38.86        13.48 o                         
  -6  20   3        617.21        684.21        28.36 o                         
  -5  20   3          6.79         17.14         6.97 o                         
  -4  20   3        148.39        159.25        12.03 o                         
  -3  20   3        279.19        294.37        14.86 o                         
  -2  20   3        298.05        298.32        13.44 o                         
  -1  20   3        210.91        221.79        12.69 o                         
   0  20   3        682.08        693.02        21.87 o                         
   1  20   3       1028.21        959.39        26.34 o                         
   2  20   3        155.70        148.99        17.54 o                         
   3  20   3         81.10         77.39        16.65 o                         
   4  20   3        120.94        142.17        48.66 o                         
   5  20   3         47.72         51.81        27.18 o                         
   6  20   3         53.30         44.71        28.16 o                         
   7  20   3         31.11         24.07        34.45 o                         
  -8  21   3         84.56        121.59        20.17 o                         
  -7  21   3          7.69         -1.90        16.19 o                         
  -6  21   3         53.81         77.05        25.85 o                         
  -5  21   3        748.52        778.68        18.27 o                         
  -4  21   3        474.97        518.47        16.08 o                         
  -3  21   3        612.71        571.61        16.26 o                         
  -2  21   3        485.59        467.65        14.25 o                         
  -1  21   3         66.99         75.28         9.99 o                         
   0  21   3        787.79        754.65        23.55 o                         
   1  21   3        376.06        348.46        19.03 o                         
   2  21   3        623.84        629.86        29.75 o                         
   3  21   3         79.66         45.04        16.11 o                         
   4  21   3        130.17        128.77        62.90 o                         
   5  21   3        133.62        164.22        59.53 o                         
   6  21   3         78.23         99.84        46.85 o                         
  -8  22   3         46.59         35.17        23.85 o                         
  -7  22   3        130.51        129.13        29.14 o                         
  -6  22   3        204.40        245.50        33.45 o                         
  -5  22   3        192.55        224.46        19.49 o                         
  -4  22   3        377.09        404.90        15.12 o                         
  -3  22   3       1050.86       1071.19        21.81 o                         
  -2  22   3        391.90        388.41        14.32 o                         
  -1  22   3        783.30        784.71        20.08 o                         
   0  22   3        193.40        203.41        32.08 o                         
   1  22   3        318.17        286.25        18.85 o                         
   2  22   3        735.67        701.91        32.16 o                         
   3  22   3        165.03        185.07        23.49 o                         
   4  22   3        198.29        194.64        42.97 o                         
   5  22   3         91.94         81.76        24.69 o                         
   6  22   3         76.30        144.71        97.84 o                         
  -8  23   3          5.13         28.52        25.86 o                         
  -7  23   3         34.68         33.05        20.64 o                         
  -6  23   3        346.80        350.48        24.50 o                         
  -5  23   3         90.96        127.36        26.67 o                         
  -4  23   3         60.93         87.58        11.97 o                         
  -3  23   3         69.94         71.38         9.13 o                         
  -2  23   3        555.35        551.51        18.12 o                         
  -1  23   3        130.25        132.44        13.84 o                         
   0  23   3        798.15        755.57        29.92 o                         
   1  23   3       1535.82       1487.39        43.61 o                         
   2  23   3        759.23        797.37        57.69 o                         
   3  23   3         85.05         76.42        18.83 o                         
   4  23   3         42.30         81.27        31.58 o                         
   5  23   3         53.44         58.78        24.61 o                         
   6  23   3         46.88         42.15        48.92 o                         
  -8  24   3         35.48         30.96        26.35 o                         
  -7  24   3         64.58         67.20        18.63 o                         
  -6  24   3         78.19        103.21        20.98 o                         
  -5  24   3       1475.67       1468.13        41.10 o                         
  -4  24   3        108.09        123.24        12.45 o                         
  -3  24   3         47.04         34.41         8.63 o                         
  -2  24   3        617.12        622.39        19.27 o                         
  -1  24   3        107.23         99.10        10.61 o                         
   0  24   3       1405.75       1432.50        49.72 o                         
   1  24   3       1129.99       1182.67        38.77 o                         
   2  24   3        879.77        869.73        36.22 o                         
   3  24   3        202.11        187.05        38.82 o                         
   4  24   3        121.71        109.71        23.39 o                         
   5  24   3         68.66         23.48        25.34 o                         
   6  24   3        141.90        144.16        33.29 o                         
  -8  25   3         10.69         20.77        25.99 o                         
  -7  25   3         20.92          2.22        21.93 o                         
  -6  25   3        306.56        295.02        35.72 o                         
  -5  25   3         77.81        109.25        14.89 o                         
  -4  25   3        160.90        172.84        15.22 o                         
  -3  25   3         62.42         73.74         9.81 o                         
  -2  25   3        234.52        206.82        14.95 o                         
  -1  25   3        451.05        433.60        17.55 o                         
   0  25   3        166.92        183.20        20.93 o                         
   1  25   3        814.64        855.74        33.74 o                         
   2  25   3        320.53        331.12        27.79 o                         
   3  25   3        189.46        179.93        34.42 o                         
   4  25   3         77.94        102.69        23.39 o                         
   5  25   3         26.30         45.18        24.83 o                         
   6  25   3         36.78         54.72        33.46 o                         
  -8  26   3          9.84        -20.17        27.91 o                         
  -7  26   3         13.13          9.95        23.21 o                         
  -6  26   3        116.19         62.86        19.10 o                         
  -5  26   3       1080.75       1125.73        58.68 o                         
  -4  26   3         87.17         75.16        10.76 o                         
  -3  26   3        194.23        199.46        16.14 o                         
  -2  26   3        237.40        246.74        16.39 o                         
  -1  26   3       1555.82       1465.25        39.75 o                         
   0  26   3        245.28        212.15        21.96 o                         
   1  26   3       1182.71       1213.65        40.30 o                         
   2  26   3        671.23        653.15        35.14 o                         
   3  26   3        279.33        218.97        46.07 o                         
   4  26   3         50.72         31.70        42.71 o                         
   5  26   3         23.73         13.61        26.89 o                         
   6  26   3         59.83        112.17        35.37 o                         
  -8  27   3         19.49         43.86        39.86 o                         
  -7  27   3         92.77         46.71        25.54 o                         
  -6  27   3        358.22        361.78        32.21 o                         
  -5  27   3         88.17         71.15        15.18 o                         
  -4  27   3        303.65        322.17        18.65 o                         
  -3  27   3        173.73        163.95        15.73 o                         
  -2  27   3        113.98         95.01        11.35 o                         
  -1  27   3        845.61        830.66        26.29 o                         
   0  27   3        545.37        494.55        23.29 o                         
   1  27   3        508.61        503.41        31.22 o                         
   2  27   3        524.99        557.51        63.41 o                         
   3  27   3         66.11         44.00        29.51 o                         
   4  27   3          8.64         -0.27        25.88 o                         
   5  27   3          3.49        -15.93        28.21 o                         
  -7  28   3         92.60         82.16        35.70 o                         
  -6  28   3         55.80         75.48        30.80 o                         
  -5  28   3        146.34        127.46        17.65 o                         
  -4  28   3        100.23        120.79        17.03 o                         
  -3  28   3        279.33        303.53        19.08 o                         
  -2  28   3        172.15        148.16        15.71 o                         
  -1  28   3        702.92        653.76        22.39 o                         
   0  28   3        187.70        155.45        20.10 o                         
   1  28   3        569.32        597.84        50.47 o                         
   2  28   3        173.77        240.35        50.19 o                         
   3  28   3        175.23        151.08        45.30 o                         
   4  28   3         23.13         -0.71        25.06 o                         
   5  28   3         70.36         76.91        29.62 o                         
  -7  29   3         43.73         -9.05        51.77 o                         
  -6  29   3        106.24        138.46        32.34 o                         
  -5  29   3        164.14        148.38        19.44 o                         
  -4  29   3         27.31         20.95        12.49 o                         
  -3  29   3         52.68         33.58        11.30 o                         
  -2  29   3        208.85        196.62        18.13 o                         
  -1  29   3        362.91        380.61        19.41 o                         
   0  29   3         70.22         78.55        14.09 o                         
   1  29   3         66.83         71.78        14.90 o                         
   2  29   3         81.70         62.00        22.61 o                         
   3  29   3        122.32        119.56        24.52 o                         
   4  29   3          3.28         17.36        28.59 o                         
   5  29   3         19.76         -4.54        30.72 o                         
  -7  30   3         13.12        -37.79        37.79 o                         
  -6  30   3         89.65        193.05        44.52 o                         
  -5  30   3        188.52        189.69        28.04 o                         
  -4  30   3        121.27        108.08        15.81 o                         
  -3  30   3        114.62        120.87        15.81 o                         
  -2  30   3        596.77        579.25        23.47 o                         
  -1  30   3        573.61        610.87        26.98 o                         
   0  30   3        102.65         82.18        16.81 o                         
   1  30   3         80.92         86.82        16.40 o                         
   2  30   3        212.07        204.13        26.47 o                         
   3  30   3         60.19         38.23        22.98 o                         
   4  30   3          4.54         15.01        36.24 o                         
   5  30   3          6.39        -17.29        31.99 o                         
  -7  31   3         16.21        -21.04        36.25 o                         
  -6  31   3         23.95         48.40        36.75 o                         
  -5  31   3         49.51        208.10        57.98 o                         
  -4  31   3         52.12        111.14        29.24 o                         
  -3  31   3         37.29         28.23        13.09 o                         
  -2  31   3        369.06        339.26        22.11 o                         
  -1  31   3        151.47        134.41        19.41 o                         
   0  31   3        168.80        145.78        29.85 o                         
   1  31   3         21.74         15.42        19.89 o                         
   2  31   3         46.22         11.49        17.67 o                         
   3  31   3         33.02         -7.37        19.05 o                         
   4  31   3         17.54        -36.41        36.41 o                         
   5  31   3         50.49        124.57        37.27 o                         
  -6  32   3        567.74        643.19        63.63 o                         
  -5  32   3         45.41        104.13        36.06 o                         
  -4  32   3        138.19        206.33        36.09 o                         
  -3  32   3         78.87         76.77        14.40 o                         
  -2  32   3        249.66        194.95        19.65 o                         
  -1  32   3        356.64        273.01        23.74 o                         
   0  32   3         61.82         43.34        15.87 o                         
   1  32   3         11.81         24.61        16.53 o                         
   2  32   3         14.38          3.58        23.91 o                         
   3  32   3         55.15         26.05        21.27 o                         
   4  32   3         17.12         -2.44        24.98 o                         
  -6  33   3        120.84         90.11        38.68 o                         
  -5  33   3          3.95         34.00        33.09 o                         
  -4  33   3         98.92        100.97        18.52 o                         
  -3  33   3        103.89         56.89        14.98 o                         
  -2  33   3         22.85         15.28        14.72 o                         
  -1  33   3         63.48         84.71        15.41 o                         
   0  33   3         19.05         13.17        19.76 o                         
   1  33   3         79.12        104.01        36.13 o                         
   2  33   3        160.59        119.23        20.85 o                         
   3  33   3         67.70         71.98        22.20 o                         
   4  33   3          3.85          1.89        32.74 o                         
  -6  34   3         11.42         23.51        39.68 o                         
  -5  34   3         26.08         81.23        58.75 o                         
  -4  34   3         80.94        117.64        37.86 o                         
  -3  34   3         68.47         67.43        19.65 o                         
  -2  34   3         45.64         21.72        14.53 o                         
  -1  34   3         23.70         21.85        16.76 o                         
   0  34   3         50.97         46.83        18.42 o                         
   1  34   3        169.25        193.76        29.87 o                         
   2  34   3          7.77         34.01        21.57 o                         
   3  34   3          5.95         19.80        23.07 o                         
   4  34   3         48.40        -21.09        84.12 o                         
  -5  35   3        176.26        218.85        41.15 o                         
  -4  35   3         14.18         28.75        35.69 o                         
  -3  35   3        246.51        277.21        23.88 o                         
  -2  35   3        111.24        119.88        17.47 o                         
  -1  35   3         39.21          5.27        25.88 o                         
   0  35   3         27.22         35.61        18.60 o                         
   1  35   3         68.53         73.71        52.39 o                         
   2  35   3         41.03         46.39        21.85 o                         
   3  35   3         61.25         73.90        25.88 o                         
  -5  36   3        167.76        136.39        42.46 o                         
  -4  36   3         49.40        117.34        54.74 o                         
  -3  36   3         69.65        138.58        43.52 o                         
  -2  36   3         68.29         73.46        21.44 o                         
  -1  36   3         15.06        -11.23        18.40 o                         
   0  36   3         11.31         22.09        19.09 o                         
   1  36   3         32.05         23.49        28.26 o                         
   2  36   3         26.42          5.48        23.54 o                         
   3  36   3         16.28        -19.41        28.61 o                         
  -5  37   3         73.14         64.38        68.33 o                         
  -4  37   3         32.90         67.58        46.85 o                         
  -3  37   3         83.59        137.80        34.42 o                         
  -2  37   3         39.44         31.43        24.47 o                         
  -1  37   3         47.08         36.75        20.31 o                         
   0  37   3        188.27        212.81        37.95 o                         
   1  37   3         19.48          9.86        22.51 o                         
   2  37   3          5.18         33.16        24.31 o                         
   3  37   3         33.22          8.53        42.76 o                         
  -4  38   3         37.09        132.52        54.87 o                         
  -3  38   3         47.38         45.38        26.36 o                         
  -2  38   3         17.84         -0.41        20.90 o                         
  -1  38   3        150.48        194.54        32.72 o                         
   0  38   3         25.81         12.66        21.99 o                         
   1  38   3         42.30         36.17        24.25 o                         
   2  38   3         15.95         17.37        25.46 o                         
  -4  39   3         51.73        219.52       155.53 o                         
  -3  39   3          9.73         34.98        37.01 o                         
  -2  39   3         11.98         35.77        29.22 o                         
  -1  39   3         21.47         25.91        22.90 o                         
   0  39   3         28.53         31.31        28.65 o                         
   1  39   3          2.14         21.26        25.26 o                         
   2  39   3          2.73         -0.32        27.75 o                         
  -3  40   3          9.67         36.27        35.11 o                         
  -2  40   3         40.65         76.22        31.34 o                         
  -1  40   3         28.09         68.69        25.69 o                         
   0  40   3         30.92         43.29        25.79 o                         
   1  40   3         34.79         73.05        27.66 o                         
  -2  41   3         11.51         33.70        34.67 o                         
  -1  41   3         77.47        164.67        83.06 o                         
   0  41   3         33.43         61.87        28.67 o                         
  -2 -40   4         11.48        105.15       202.38 o                         
  -1 -40   4         17.97         52.42        44.45 o                         
   0 -40   4         45.61         45.76        43.19 o                         
  -3 -39   4         30.55         67.61        84.64 o                         
  -2 -39   4         27.24          1.55        54.35 o                         
  -1 -39   4          0.99         84.34        40.42 o                         
   0 -39   4          0.21          6.99        43.19 o                         
   1 -39   4         11.55         76.72        42.55 o                         
  -4 -38   4         11.25         20.70        61.86 o                         
  -3 -38   4          7.17         41.89        30.49 o                         
  -2 -38   4         10.15          4.70        34.52 o                         
  -1 -38   4         19.82        156.25       109.46 o                         
   0 -38   4         16.32         58.86        37.88 o                         
   1 -38   4          8.00        110.38        39.35 o                         
  -5 -37   4         66.84        310.88        58.75 o                         
  -4 -37   4         22.64         -5.69        48.14 o                         
  -3 -37   4         34.28         59.28        33.75 o                         
  -2 -37   4         17.05         49.56        24.43 o                         
  -1 -37   4         10.12         64.13        70.75 o                         
   0 -37   4          0.33         71.25        36.78 o                         
   1 -37   4         73.73        117.51        36.95 o                         
   2 -37   4         29.51         80.26        41.54 o                         
  -5 -36   4         59.34        118.20        36.60 o                         
  -4 -36   4         37.38         84.24        33.85 o                         
  -3 -36   4         65.22         65.65        32.56 o                         
  -2 -36   4         19.59         59.28        24.05 o                         
  -1 -36   4         58.78         91.41        66.07 o                         
   0 -36   4         54.80         49.52        33.11 o                         
   1 -36   4         82.58         99.55        36.22 o                         
   2 -36   4         63.43         73.66        38.06 o                         
  -5 -35   4          4.88        128.76       107.65 o                         
  -4 -35   4         42.48         78.41        73.14 o                         
  -3 -35   4         86.02         87.38        25.27 o                         
  -2 -35   4         13.00         36.11        21.87 o                         
  -1 -35   4         41.73         75.18        21.86 o                         
   0 -35   4          1.56         20.98        21.45 o                         
   1 -35   4         40.02         86.69        47.11 o                         
   2 -35   4         36.98         50.69        36.23 o                         
   3 -35   4         88.18         93.44        62.38 o                         
  -6 -34   4         16.71         41.42        53.32 o                         
  -5 -34   4         32.36        301.75        76.61 o                         
  -4 -34   4         21.61         30.47        24.58 o                         
  -3 -34   4         54.32         56.65        23.00 o                         
  -2 -34   4         49.07         54.96        21.52 o                         
  -1 -34   4        180.99        168.55        24.96 o                         
   0 -34   4         63.39         71.83        21.10 o                         
   1 -34   4         15.09         71.48        21.64 o                         
   2 -34   4         50.82         71.98        34.78 o                         
   3 -34   4         53.27         33.47        37.29 o                         
  -6 -33   4         34.45         61.40        35.46 o                         
  -5 -33   4         45.02         60.27        30.89 o                         
  -4 -33   4         62.55         43.43        24.05 o                         
  -3 -33   4        114.99        148.40        25.23 o                         
  -2 -33   4         68.42         88.25        35.44 o                         
  -1 -33   4        112.97        136.48        36.56 o                         
   0 -33   4         91.62        100.42        20.59 o                         
   1 -33   4         46.27         47.94        19.28 o                         
   2 -33   4         60.80         48.73        39.86 o                         
   3 -33   4         80.18          2.64        36.02 o                         
  -6 -32   4         83.78         77.73        56.68 o                         
  -5 -32   4        153.82        324.00        52.00 o                         
  -4 -32   4         43.48         34.46        21.82 o                         
  -3 -32   4        197.33        256.68        33.52 o                         
  -2 -32   4         26.56         75.69        20.77 o                         
  -1 -32   4         15.78         18.15        16.72 o                         
   0 -32   4         36.04         35.68        26.92 o                         
   1 -32   4         43.21        115.42        39.60 o                         
   2 -32   4         70.26         82.04        23.82 o                         
   3 -32   4         62.42         56.94        51.77 o                         
   4 -32   4        114.65        239.16        67.81 o                         
  -7 -31   4         23.70         40.60        41.15 o                         
  -6 -31   4         74.34        138.17        75.84 o                         
  -5 -31   4        440.86        540.55        48.48 o                         
  -4 -31   4         35.16         51.17        53.67 o                         
  -3 -31   4        224.67        301.56        46.91 o                         
  -2 -31   4         68.09        112.95        27.36 o                         
  -1 -31   4         33.55         50.56        23.39 o                         
   0 -31   4         41.56         44.16        17.52 o                         
   1 -31   4         24.07         20.73        16.26 o                         
   2 -31   4         75.17        117.67        35.42 o                         
   3 -31   4         13.68         -0.80        25.42 o                         
   4 -31   4         79.78        345.23        98.36 o                         
  -7 -30   4         16.00         -0.65        31.01 o                         
  -6 -30   4        100.06         41.41        36.24 o                         
  -5 -30   4        178.95        210.77        83.84 o                         
  -4 -30   4         79.89        112.99        21.92 o                         
  -3 -30   4         69.55         63.60        19.40 o                         
  -2 -30   4        218.48        327.18        60.05 o                         
  -1 -30   4         42.02         96.42        48.96 o                         
   0 -30   4         42.16         45.32        16.60 o                         
   1 -30   4         23.09         29.82        15.67 o                         
   2 -30   4         88.36        110.74        24.03 o                         
   3 -30   4          3.50        -15.11        22.92 o                         
   4 -30   4         25.74         99.12       142.33 o                         
  -7 -29   4         33.55         52.40        31.44 o                         
  -6 -29   4         79.86         74.12        28.48 o                         
  -5 -29   4        249.63        280.42        34.66 o                         
  -4 -29   4        174.91        189.59        27.72 o                         
  -3 -29   4        284.60        317.63        30.67 o                         
  -2 -29   4        565.07        652.42        42.76 o                         
  -1 -29   4         80.83         73.50        18.18 o                         
   0 -29   4          3.86         23.67        13.90 o                         
   1 -29   4        105.44        108.95        30.93 o                         
   2 -29   4         11.78         23.83        17.89 o                         
   3 -29   4         32.30         38.20        21.87 o                         
   4 -29   4          6.36         31.01        43.18 o                         
  -7 -28   4         46.65         35.27        31.21 o                         
  -6 -28   4        196.01        158.50        35.57 o                         
  -5 -28   4         69.74         81.75        46.48 o                         
  -4 -28   4        245.66        228.79        41.39 o                         
  -3 -28   4        139.37        146.80        23.84 o                         
  -2 -28   4        173.23        182.11        24.06 o                         
  -1 -28   4        338.36        350.64        25.60 o                         
   0 -28   4         56.99         93.09        17.71 o                         
   1 -28   4         64.16         97.71        19.05 o                         
   2 -28   4        138.69        116.22        26.29 o                         
   3 -28   4         13.50         14.78        21.65 o                         
   4 -28   4         11.46         12.42        42.45 o                         
   5 -28   4         10.86         33.13        61.08 o                         
  -8 -27   4          3.30        -13.00        34.45 o                         
  -7 -27   4        122.86         71.74        31.17 o                         
  -6 -27   4         88.73         81.14        26.22 o                         
  -5 -27   4        236.92        211.83        30.52 o                         
  -4 -27   4        111.42        135.81        21.90 o                         
  -3 -27   4        108.63        126.26        35.74 o                         
  -2 -27   4        136.32        189.59        23.74 o                         
  -1 -27   4        946.79        939.49        33.20 o                         
   0 -27   4        101.63        146.52        29.89 o                         
   1 -27   4        100.93         92.55        18.35 o                         
   2 -27   4         76.78         96.21        18.00 o                         
   3 -27   4         33.57          6.08        19.92 o                         
   4 -27   4         29.16         55.18        26.06 o                         
   5 -27   4         46.53         39.86        61.60 o                         
  -8 -26   4          0.94         -0.07        34.41 o                         
  -7 -26   4         11.98        -27.23        27.23 o                         
  -6 -26   4        303.94        322.73        44.38 o                         
  -5 -26   4        187.93        149.12        23.74 o                         
  -4 -26   4        131.74        124.77        34.29 o                         
  -3 -26   4        246.24        285.94        34.56 o                         
  -2 -26   4       1888.56       1751.84        44.74 o                         
  -1 -26   4        747.60        720.55        25.99 o                         
   0 -26   4        277.20        261.95        31.47 o                         
   1 -26   4        303.02        371.82        25.31 o                         
   2 -26   4        190.31        157.35        24.67 o                         
   3 -26   4        158.42        124.53        22.00 o                         
   4 -26   4         25.04         47.07        26.22 o                         
   5 -26   4         28.42        -32.37        36.93 o                         
  -8 -25   4         56.14          7.98        34.25 o                         
  -7 -25   4         17.24         -8.62        27.24 o                         
  -6 -25   4        100.46         71.46        25.48 o                         
  -5 -25   4         15.34         24.15        17.82 o                         
  -4 -25   4        324.29        359.86        29.39 o                         
  -3 -25   4        425.86        460.08        28.21 o                         
  -2 -25   4        829.14        861.76        27.42 o                         
  -1 -25   4        761.39        751.99        24.72 o                         
   0 -25   4        124.46        134.81        17.91 o                         
   1 -25   4        512.77        509.07        38.37 o                         
   2 -25   4        150.48        144.17        20.99 o                         
   3 -25   4         96.24        113.91        31.73 o                         
   4 -25   4         57.12         70.92        24.44 o                         
   5 -25   4         25.29        -14.52        29.07 o                         
  -8 -24   4         19.87        -30.63        31.72 o                         
  -7 -24   4         56.48         28.99        35.72 o                         
  -6 -24   4         16.12         -9.66        30.54 o                         
  -5 -24   4         97.03        116.10        18.32 o                         
  -4 -24   4        229.36        249.72        25.75 o                         
  -3 -24   4        276.15        281.21        24.88 o                         
  -2 -24   4        201.62        230.32        17.19 o                         
  -1 -24   4        986.13       1006.99        41.17 o                         
   0 -24   4        601.21        607.55        36.04 o                         
   1 -24   4         61.65         80.56        20.57 o                         
   2 -24   4         21.10         11.88        14.91 o                         
   3 -24   4         21.63          6.66        18.87 o                         
   4 -24   4         57.95         25.75        23.59 o                         
   5 -24   4          3.31        -26.71        26.71 o                         
  -8 -23   4          0.67         -7.31        48.40 o                         
  -7 -23   4         77.91         50.29        29.59 o                         
  -6 -23   4        119.62         93.33        25.44 o                         
  -5 -23   4         69.88         65.45        16.97 o                         
  -4 -23   4        162.70        201.90        19.90 o                         
  -3 -23   4        523.23        510.59        26.96 o                         
  -2 -23   4        273.12        216.52        20.63 o                         
  -1 -23   4       1095.81       1104.09        25.18 o                         
   0 -23   4        109.04        109.22        25.01 o                         
   1 -23   4       1466.34       1446.90        42.13 o                         
   2 -23   4        186.15        227.57        25.66 o                         
   3 -23   4        260.18        244.07        32.29 o                         
   4 -23   4         57.05         49.09        23.15 o                         
   5 -23   4         28.00         -2.96        26.12 o                         
   6 -23   4        144.29        136.62        45.36 o                         
  -8 -22   4         37.25          5.39        62.12 o                         
  -7 -22   4        187.46        153.09        44.00 o                         
  -6 -22   4        445.40        383.02        60.05 o                         
  -5 -22   4        160.02        153.46        34.22 o                         
  -4 -22   4        266.58        254.04        27.15 o                         
  -3 -22   4        270.41        269.44        22.39 o                         
  -2 -22   4         72.96         69.30        10.87 o                         
  -1 -22   4        683.71        671.06        19.47 o                         
   0 -22   4        210.17        186.15        24.09 o                         
   1 -22   4        290.05        302.53        24.26 o                         
   2 -22   4        282.43        231.31        24.36 o                         
   3 -22   4         92.44         74.22        19.04 o                         
   4 -22   4         25.77         -4.43        21.23 o                         
   5 -22   4         20.30         20.06        25.88 o                         
   6 -22   4        206.29        323.53        66.76 o                         
  -9 -21   4         18.53          1.76       101.98 o                         
  -8 -21   4         14.94         55.54        35.00 o                         
  -7 -21   4         10.09        -25.62        25.62 o                         
  -6 -21   4        636.10        524.63        50.73 o                         
  -5 -21   4        354.84        350.09        28.71 o                         
  -4 -21   4        105.17         85.78        12.41 o                         
  -3 -21   4         43.06         54.81        12.44 o                         
  -2 -21   4         91.49        108.92        13.77 o                         
  -1 -21   4        422.93        456.69        16.21 o                         
   0 -21   4         25.96         39.85        14.52 o                         
   1 -21   4        574.68        608.06        27.05 o                         
   2 -21   4        126.71        133.09        22.22 o                         
   3 -21   4        162.40        148.75        23.40 o                         
   4 -21   4         51.16         17.90        26.37 o                         
   5 -21   4         46.34         58.88        24.60 o                         
   6 -21   4         95.17         97.54        40.82 o                         
  -9 -20   4         18.67        -18.21        87.49 o                         
  -8 -20   4         49.08         47.92        28.48 o                         
  -7 -20   4         55.84         15.28        29.25 o                         
  -6 -20   4        236.27        219.77        53.03 o                         
  -5 -20   4       1032.27       1022.63        37.63 o                         
  -4 -20   4         76.50         84.03        14.54 o                         
  -3 -20   4        222.30        169.79        16.88 o                         
  -2 -20   4        306.56        302.91        16.56 o                         
  -1 -20   4       1388.20       1304.01        25.84 o                         
   0 -20   4        333.67        314.11        31.10 o                         
   1 -20   4       2025.15       1964.79        43.76 o                         
   2 -20   4       1737.81       1630.50        42.68 o                         
   3 -20   4        231.77        211.90        28.01 o                         
   4 -20   4        321.65        262.84        38.56 o                         
   5 -20   4         23.03         22.11        22.92 o                         
   6 -20   4         56.12         13.01        40.81 o                         
  -9 -19   4          3.17        -31.76        31.76 o                         
  -8 -19   4         24.18        -13.65        24.33 o                         
  -7 -19   4        107.04        101.70        22.15 o                         
  -6 -19   4        178.52        145.65        38.05 o                         
  -5 -19   4        792.85        794.94        34.46 o                         
  -4 -19   4         33.72         38.51        10.08 o                         
  -3 -19   4        491.34        474.74        30.97 o                         
  -2 -19   4         96.88         85.58        11.18 o                         
  -1 -19   4        423.89        426.32        15.35 o                         
   0 -19   4        256.12        234.34        32.23 o                         
   1 -19   4        491.65        494.15        29.98 o                         
   2 -19   4        588.80        546.02        25.52 o                         
   3 -19   4        142.04        118.03        19.85 o                         
   4 -19   4        181.58        138.78        22.41 o                         
   5 -19   4         81.64        101.63        27.86 o                         
   6 -19   4         61.87         53.84        57.46 o                         
  -9 -18   4          5.11        -26.55        29.57 o                         
  -8 -18   4          9.18         14.18        32.62 o                         
  -7 -18   4         51.90         43.57        22.67 o                         
  -6 -18   4        152.44        138.76        21.18 o                         
  -5 -18   4        787.02        731.67        32.14 o                         
  -4 -18   4        277.36        297.75        17.87 o                         
  -3 -18   4        115.59        111.07        13.30 o                         
  -2 -18   4         86.18         76.50        10.50 o                         
  -1 -18   4       1257.06       1229.59        24.28 o                         
   0 -18   4        557.35        533.55        19.24 o                         
   1 -18   4         43.90         33.94        10.83 o                         
   2 -18   4        606.64        577.96        29.21 o                         
   3 -18   4         62.16         61.65        15.95 o                         
   4 -18   4        280.85        267.28        28.46 o                         
   5 -18   4         87.77         85.39        21.95 o                         
   6 -18   4         52.94         40.99        50.99 o                         
  -9 -17   4         36.94         47.63        62.12 o                         
  -8 -17   4         30.16         40.97        24.18 o                         
  -7 -17   4         53.26         49.20        56.62 o                         
  -6 -17   4        869.96        887.31        31.40 o                         
  -5 -17   4        409.62        377.44        26.62 o                         
  -4 -17   4        160.65        178.43        15.39 o                         
  -3 -17   4        457.78        455.37        17.82 o                         
  -2 -17   4         52.03         45.41         7.99 o                         
  -1 -17   4        594.66        576.65        16.13 o                         
   0 -17   4       1609.42       1446.29        35.12 o                         
   1 -17   4        325.49        320.90        19.66 o                         
   2 -17   4        295.15        280.90        24.91 o                         
   3 -17   4          8.15          4.44        15.91 o                         
   4 -17   4        212.35        200.33        27.78 o                         
   5 -17   4         86.03         95.44        21.52 o                         
   6 -17   4         62.91         65.00        32.94 o                         
  -9 -16   4         14.56        -24.10        31.27 o                         
  -8 -16   4         68.34         73.73        24.21 o                         
  -7 -16   4          8.73          6.79        21.14 o                         
  -6 -16   4        658.61        638.02        27.98 o                         
  -5 -16   4         39.01         45.00        13.58 o                         
  -4 -16   4         82.20         70.20        10.72 o                         
  -3 -16   4        221.08        230.21        15.00 o                         
  -2 -16   4        150.40        144.17        11.33 o                         
  -1 -16   4       1011.97       1003.95        20.75 o                         
   0 -16   4        592.19        590.26        19.88 o                         
   1 -16   4        418.17        419.08        20.28 o                         
   2 -16   4         79.92         75.92        12.89 o                         
   3 -16   4        276.72        305.72        24.97 o                         
   4 -16   4        160.30        209.82        33.99 o                         
   5 -16   4        154.90        125.57        37.16 o                         
   6 -16   4         18.57         -9.08        24.32 o                         
  -9 -15   4         12.37        -25.88        37.27 o                         
  -8 -15   4        108.45         91.52        26.99 o                         
  -7 -15   4        249.08        298.18        40.51 o                         
  -6 -15   4        329.06        314.62        25.47 o                         
  -5 -15   4        128.65        139.65        16.51 o                         
  -4 -15   4        325.53        305.90        20.47 o                         
  -3 -15   4        115.40        114.61        13.11 o                         
  -2 -15   4        266.83        280.46        12.35 o                         
  -1 -15   4       1609.15       1548.19        26.89 o                         
   0 -15   4       7800.24       7927.16        91.31 o                         
   1 -15   4       1319.58       1283.03        27.15 o                         
   2 -15   4        165.36        207.92        18.55 o                         
   3 -15   4        114.49        143.23        22.17 o                         
   4 -15   4        139.05        113.62        15.24 o                         
   5 -15   4         61.72         40.53        22.36 o                         
   6 -15   4         14.08         -7.65        23.32 o                         
   7 -15   4         37.94         30.02        62.64 o                         
  -9 -14   4         11.37        -34.68        34.68 o                         
  -8 -14   4         31.62         24.01        30.80 o                         
  -7 -14   4        746.69        763.54        58.32 o                         
  -6 -14   4        180.15        195.31        21.00 o                         
  -5 -14   4        218.98        222.58        18.78 o                         
  -4 -14   4        301.63        268.93        23.60 o                         
  -3 -14   4        286.28        274.99        14.35 o                         
  -2 -14   4         42.86         44.70         6.60 o                         
  -1 -14   4       1613.13       1618.09        27.55 o                         
   0 -14   4       7653.76       7678.44        88.24 o                         
   1 -14   4        308.14        304.72        16.13 o                         
   2 -14   4        217.33        210.90        17.94 o                         
   3 -14   4         64.99         68.80        23.52 o                         
   4 -14   4        209.76        201.61        21.59 o                         
   5 -14   4         41.50          3.39        18.64 o                         
   6 -14   4         86.98         65.56        23.88 o                         
   7 -14   4        104.87         61.92        39.05 o                         
  -9 -13   4          2.31        -33.65        33.65 o                         
  -8 -13   4         89.63         43.83        24.38 o                         
  -7 -13   4        867.41        824.24        41.17 o                         
  -6 -13   4        378.92        355.39        23.50 o                         
  -5 -13   4         64.08         48.34        10.72 o                         
  -4 -13   4       1418.61       1389.91        27.98 o                         
  -3 -13   4        158.25        149.37        11.70 o                         
  -2 -13   4        412.54        415.75        12.88 o                         
  -1 -13   4        565.93        578.54        13.23 o                         
   0 -13   4       4705.61       4937.44        66.54 o                         
   1 -13   4        166.70        156.42        12.29 o                         
   2 -13   4        248.34        254.37        10.94 o                         
   3 -13   4        121.85        112.34        14.12 o                         
   4 -13   4        149.25        126.43        18.77 o                         
   5 -13   4        139.92        145.17        17.44 o                         
   6 -13   4         48.62         24.12        23.18 o                         
   7 -13   4         70.56         58.30        39.34 o                         
  -9 -12   4         22.22         30.02        34.17 o                         
  -8 -12   4        292.26        281.76        40.55 o                         
  -7 -12   4        609.56        592.29        34.30 o                         
  -6 -12   4        255.71        303.95        21.89 o                         
  -5 -12   4        141.56        199.20        17.55 o                         
  -4 -12   4        462.46        493.51        17.48 o                         
  -3 -12   4        253.49        270.61        12.46 o                         
  -2 -12   4        428.49        431.50        11.54 o                         
  -1 -12   4       1650.53       1672.15        24.81 o                         
   0 -12   4      15873.14      16764.57       207.30 o                         
   1 -12   4        382.92        370.65        10.46 o                         
   2 -12   4        116.53         84.77        13.08 o                         
   3 -12   4         47.49         34.54         9.18 o                         
   4 -12   4        276.74        281.21        20.41 o                         
   5 -12   4         61.58         55.02        16.21 o                         
   6 -12   4        187.91        165.33        29.34 o                         
   7 -12   4         26.61         34.53        37.30 o                         
 -10 -11   4         45.21         64.55        42.19 o                         
  -9 -11   4        104.84         68.89        31.55 o                         
  -8 -11   4         71.90         82.95        41.67 o                         
  -7 -11   4        270.86        269.44        34.93 o                         
  -6 -11   4        704.34        684.92        26.15 o                         
  -5 -11   4        420.20        458.42        21.72 o                         
  -4 -11   4        169.70        190.70        16.42 o                         
  -3 -11   4        313.22        317.95        11.26 o                         
  -2 -11   4       1125.01       1111.95        17.33 o                         
  -1 -11   4       8256.76       9106.75        94.79 o                         
   0 -11   4       2817.13       3043.86       100.79 o                         
   1 -11   4        198.85        199.99         8.93 o                         
   2 -11   4        180.38        182.43        13.44 o                         
   3 -11   4        231.14        233.91        15.34 o                         
   4 -11   4        149.08        172.12        34.35 o                         
   5 -11   4        106.64         96.29        16.96 o                         
   6 -11   4        149.57        107.79        24.12 o                         
   7 -11   4         24.33         29.85        37.16 o                         
 -10 -10   4          3.61         -7.17        36.24 o                         
  -9 -10   4         40.49         17.03        28.73 o                         
  -8 -10   4        369.19        360.70        90.85 o                         
  -7 -10   4        438.96        437.50        35.94 o                         
  -6 -10   4         73.93         81.21        12.48 o                         
  -5 -10   4        465.84        497.35        20.51 o                         
  -4 -10   4        700.88        760.05        17.63 o                         
  -3 -10   4        484.50        473.28        13.89 o                         
  -2 -10   4       1700.72       1753.36        23.38 o                         
  -1 -10   4        876.36        901.33        16.75 o                         
   0 -10   4       3348.10       3486.30        48.53 o                         
   1 -10   4        652.80        670.13        12.82 o                         
   2 -10   4        227.91        226.89        12.06 o                         
   3 -10   4         92.09         93.75        14.35 o                         
   4 -10   4        224.52        216.64        18.68 o                         
   5 -10   4        260.08        299.96        32.50 o                         
   6 -10   4         32.00         34.36        18.29 o                         
   7 -10   4         20.04         81.83        36.57 o                         
 -10  -9   4         12.28        -32.17        32.17 o                         
  -9  -9   4         17.09        -26.03        26.03 o                         
  -8  -9   4        478.58        451.59        41.11 o                         
  -7  -9   4        333.65        378.06        47.11 o                         
  -6  -9   4        753.93        805.32        29.38 o                         
  -5  -9   4        278.06        307.68        17.75 o                         
  -4  -9   4        941.09        928.74        18.78 o                         
  -3  -9   4       3067.32       3276.80        43.16 o                         
  -2  -9   4       2269.31       2200.24        33.87 o                         
  -1  -9   4       2061.08       2091.20        26.42 o                         
   0  -9   4        185.18        188.50        13.63 o                         
   1  -9   4        152.55        146.71         8.26 o                         
   2  -9   4        300.23        289.10        12.43 o                         
   3  -9   4        136.92        119.89        13.78 o                         
   4  -9   4         52.86         57.04        11.66 o                         
   5  -9   4        100.55         87.72        14.97 o                         
   6  -9   4        224.89        239.01        30.03 o                         
   7  -9   4         16.91         52.56        34.95 o                         
 -10  -8   4          2.61        -30.55        38.31 o                         
  -9  -8   4         35.05          9.84        39.34 o                         
  -8  -8   4        217.80        175.75        30.73 o                         
  -7  -8   4        703.55        679.41        57.72 o                         
  -6  -8   4        401.70        540.29        55.17 o                         
  -5  -8   4        201.51        194.25        17.90 o                         
  -4  -8   4        405.36        421.81        13.83 o                         
  -3  -8   4        628.09        713.45        23.36 o                         
  -2  -8   4       4444.92       4444.05        54.53 o                         
  -1  -8   4       1919.94       1969.13        42.93 o                         
   0  -8   4       1695.52       1743.11        22.78 o                         
   1  -8   4        767.78        755.09        14.72 o                         
   2  -8   4        101.45        106.82        10.58 o                         
   3  -8   4        481.43        495.70        18.03 o                         
   4  -8   4         57.78         66.08        11.66 o                         
   5  -8   4         49.19         55.70        13.82 o                         
   6  -8   4        105.73        108.76        18.77 o                         
   7  -8   4         15.78         45.82        34.22 o                         
 -10  -7   4         11.91          8.82        32.38 o                         
  -9  -7   4          5.78          5.02        26.90 o                         
  -8  -7   4         95.81         77.54        24.98 o                         
  -7  -7   4        144.73        165.53        25.57 o                         
  -6  -7   4       1836.49       1916.74        42.96 o                         
  -5  -7   4        352.95        352.60        19.29 o                         
  -4  -7   4        261.57        286.56        24.96 o                         
  -3  -7   4        406.78        390.28        22.27 o                         
  -2  -7   4       2139.26       2246.45        33.44 o                         
  -1  -7   4       5694.57       5885.66        67.75 o                         
   0  -7   4        291.36        329.41        15.55 o                         
   1  -7   4       3175.07       3282.08        41.96 o                         
   2  -7   4        185.83        192.35        11.26 o                         
   3  -7   4        524.61        548.17        23.56 o                         
   4  -7   4         21.29         16.05         9.85 o                         
   5  -7   4         21.53          9.97        14.72 o                         
   6  -7   4        106.74        112.60        19.10 o                         
   7  -7   4         12.51        -21.10        27.83 o                         
 -10  -6   4         44.28         43.31        33.08 o                         
  -9  -6   4         38.75         24.89        25.57 o                         
  -8  -6   4        222.88        312.10        57.98 o                         
  -7  -6   4        155.44        195.82        41.41 o                         
  -6  -6   4        581.36        624.18        25.60 o                         
  -5  -6   4         30.72         48.19        13.18 o                         
  -4  -6   4        641.53        718.40        23.60 o                         
  -3  -6   4       1107.54       1139.81        23.16 o                         
  -2  -6   4       3725.11       4041.98        48.70 o                         
  -1  -6   4       4039.64       4297.48        56.83 o                         
   0  -6   4          6.50         29.63         7.16 o                         
   1  -6   4       2153.06       2252.70        33.21 o                         
   2  -6   4        618.62        604.71        18.23 o                         
   3  -6   4         32.97         41.70         8.04 o                         
   4  -6   4        213.05        213.92        17.49 o                         
   5  -6   4         21.35         18.22        13.18 o                         
   6  -6   4         26.10         29.05        17.86 o                         
   7  -6   4         16.56        -24.70        26.58 o                         
 -10  -5   4          3.16        -29.93        30.71 o                         
  -9  -5   4         15.67         -9.92        25.37 o                         
  -8  -5   4        227.45        235.02        57.98 o                         
  -7  -5   4        214.88        201.12        29.51 o                         
  -6  -5   4        495.29        511.87        30.72 o                         
  -5  -5   4        131.97        152.67        17.63 o                         
  -4  -5   4       1437.58       1489.79        26.44 o                         
  -3  -5   4        362.86        362.82        10.32 o                         
  -2  -5   4        487.34        532.47        16.26 o                         
  -1  -5   4        983.07       1030.83        21.92 o                         
   0  -5   4        938.17        893.17        14.27 o                         
   1  -5   4        858.12        952.21        36.57 o                         
   2  -5   4        278.42        267.93        13.06 o                         
   3  -5   4         71.89         71.30        11.58 o                         
   4  -5   4        161.76        144.68        16.82 o                         
   5  -5   4         64.63         64.75        13.93 o                         
   6  -5   4         82.95         97.84        18.28 o                         
   7  -5   4         59.87         57.91        22.99 o                         
 -10  -4   4         13.79        -31.98        31.98 o                         
  -9  -4   4          9.48        -18.81        24.89 o                         
  -8  -4   4          8.00         -6.73        21.52 o                         
  -7  -4   4         39.39         27.37        17.98 o                         
  -6  -4   4        148.03        192.22        23.71 o                         
  -5  -4   4        475.31        496.33        20.98 o                         
  -4  -4   4       1229.63       1319.33        21.78 o                         
  -3  -4   4        318.81        324.28         9.88 o                         
  -2  -4   4       2255.87       2259.33        24.65 o                         
  -1  -4   4        443.32        452.49        10.26 o                         
   0  -4   4        349.28        335.71         9.91 o                         
   1  -4   4       3275.57       3275.46        37.82 o                         
   2  -4   4        361.04        388.23        13.99 o                         
   3  -4   4        240.13        219.83        14.43 o                         
   4  -4   4        217.51        230.61        17.64 o                         
   5  -4   4        173.69        189.26        19.92 o                         
   6  -4   4         40.64         38.37        17.58 o                         
   7  -4   4         28.02         52.02        25.63 o                         
 -10  -3   4          6.55        -31.74        31.74 o                         
  -9  -3   4         14.94          4.64        25.57 o                         
  -8  -3   4         22.67          8.42        20.20 o                         
  -7  -3   4         60.66         59.27        18.03 o                         
  -6  -3   4        305.26        325.61        21.41 o                         
  -5  -3   4        721.02        818.64        32.87 o                         
  -4  -3   4        560.90        656.44        38.16 o                         
  -3  -3   4        474.82        468.06        11.23 o                         
  -2  -3   4       2285.72       2450.60        28.39 o                         
  -1  -3   4       1190.92       1207.26        16.54 o                         
   0  -3   4         94.88         84.30         6.32 o                         
   1  -3   4        310.81        290.61        10.66 o                         
   2  -3   4        822.75        839.97        22.56 o                         
   3  -3   4        291.07        282.45        14.93 o                         
   4  -3   4         37.34         45.38        10.76 o                         
   5  -3   4        775.96        823.10        29.72 o                         
   6  -3   4        132.19        169.58        22.92 o                         
   7  -3   4         21.96          8.99        24.15 o                         
 -10  -2   4         11.26         31.50        34.00 o                         
  -9  -2   4          6.93         30.67        32.61 o                         
  -8  -2   4         25.24         50.31        20.88 o                         
  -7  -2   4          8.41         21.30        16.15 o                         
  -6  -2   4        109.39        106.25        14.53 o                         
  -5  -2   4       1190.65       1239.65        24.27 o                         
  -4  -2   4       2288.07       2381.70        32.88 o                         
  -3  -2   4        571.20        559.28        12.09 o                         
  -2  -2   4       3332.00       3411.85        33.07 o                         
  -1  -2   4        823.87        833.01        11.69 o                         
   0  -2   4        210.26        194.57        10.26 o                         
   1  -2   4        262.23        265.01         9.71 o                         
   2  -2   4        612.74        644.50        15.52 o                         
   3  -2   4        461.78        430.95        17.31 o                         
   4  -2   4        212.57        220.67        17.11 o                         
   5  -2   4        949.59        992.45        30.81 o                         
   6  -2   4         70.25         85.77        18.59 o                         
   7  -2   4          6.15         -0.30        34.17 o                         
 -10  -1   4         26.63         42.86        38.82 o                         
  -9  -1   4         28.56         29.56        25.82 o                         
  -8  -1   4         15.21          1.23        19.43 o                         
  -7  -1   4         49.36         46.27        17.02 o                         
  -6  -1   4        427.42        417.21        21.37 o                         
  -5  -1   4        953.14       1018.67        26.45 o                         
  -4  -1   4        519.13        539.12        21.98 o                         
  -3  -1   4        906.18        941.92        17.67 o                         
  -2  -1   4        718.02        742.50        19.24 o                         
  -1  -1   4        899.70        909.37        12.30 o                         
   0  -1   4       1895.72       1861.68        24.73 o                         
   1  -1   4        808.10        820.78        13.96 o                         
   2  -1   4        903.65        952.69        18.53 o                         
   3  -1   4        127.87        130.03        13.13 o                         
   4  -1   4         38.87         18.28         9.89 o                         
   5  -1   4        228.45        239.51        23.89 o                         
   6  -1   4        187.33        216.66        28.61 o                         
   7  -1   4          5.58          0.59        24.13 o                         
 -10   0   4         14.78         -3.55        32.46 o                         
  -9   0   4          3.91         -0.85        37.79 o                         
  -8   0   4         11.52         28.99        20.10 o
[truncated: 474,337 more chars]
